# Supplementary material for: Identification of genetic drivers of plasma lipoprotein size in the Diversity Outbred mouse population
Source: J Lipid Res. 2023 Nov 7;64(12):100471. doi: 10.1016/j.jlr.2023.100471 (PMC10750189; doi:10.1016/j.jlr.2023.100471)
Supplement: Supplemental data 1 [file mmc1.zip]

Archive with 1 entries (1 files):
- jlr_100471_LipoproteinQTLin500DO_mmc1.Rmd
