# Supplementary material for: Identification of genetic drivers of plasma lipoprotein size in the Diversity Outbred mouse population
Source: J Lipid Res. 2023 Nov 7;64(12):100471. doi: 10.1016/j.jlr.2023.100471 (PMC10750189; doi:10.1016/j.jlr.2023.100471)
Supplement: Supplemental data 1 [file mmc1.zip › jlr_100471_LipoproteinQTLin500DO_mmc1.Rmd]

---
title: "Lipoprotein QTL in 500 Diversity Outbred mice"
author: "Tara R Price"
date: "2023-10-09"
output: html_document
---

```{r setup, include=FALSE}
knitr::opts_chunk$set(echo = TRUE)
```

Load necessary packages
```{r}
library(qtl)
library(gplots)
library(ggplot2)
library(RColorBrewer)
library(qtl2)
library(qtl2convert)
```

Load data and required files for QTL mapping
```{r}
#phenotype file
pheno <- as.data.frame(read.csv(file.choose()))
#genome probabilities file
genoprobs <- readRDS(file.choose())
#genome marker file
map <- readRDS(file.choose())
#CC founders variant file
query_func = create_variant_query_func(file.choose())
#markers for allele effect function
markers <- read.csv(file.choose())
#make MouseIDs rownames
rownames(pheno)=pheno$Mouse.ID
```

Create kinship matrix
```{r}
#kinship matrix
K = calc_kinship(genoprobs, type = "loco", use_allele_probs = TRUE)
```

Rankz function for data transformation
```{r}

rankz = function(x) {
    x = rank(x, na.last = "keep", ties.method = "average") / (sum(!is.na(x)) + 1)
    return(qnorm(x))
}

```

Transform data
```{r}
pheno$rankz.HDL_3_2a=rankz(pheno$HDL_3_2a)
pheno$rankz.HDL_2b=rankz(pheno$HDL_2b)
pheno$rankz.Mid_zone=rankz(pheno$Mid_zone)
pheno$rankz.LDL_IVc=rankz(pheno$LDL_IVc)
pheno$rankz.LDL_IVb=rankz(pheno$LDL_IVb)
pheno$rankz.LDL_IVa=rankz(pheno$LDL_IVa)
pheno$rankz.LDL_IIIb=rankz(pheno$LDL_IIIb)
pheno$rankz.LDL_IIIa=rankz(pheno$LDL_IIIa)
pheno$rankz.LDL_IIb=rankz(pheno$LDL_IIb)
pheno$rankz.LDL_IIa=rankz(pheno$LDL_IIa)
pheno$rankz.LDL_I=rankz(pheno$LDL_I)
pheno$rankz.IDL_2=rankz(pheno$IDL_2)
pheno$rankz.IDL_1=rankz(pheno$IDL_1)
pheno$rankz.VLDL_sm=rankz(pheno$VLDL_sm)
pheno$rankz.VLDL_med=rankz(pheno$VLDL_med)
pheno$rankz.VLDL_lg=rankz(pheno$VLDL_lg)
pheno$rankz.LDL_pk_diam=rankz(pheno$LDL_pk_diam)

```

Classify covariates as factors
```{r}
pheno$Wave=as.factor(pheno$Wave)
pheno$Sex=as.factor(pheno$Sex)
pheno$Batch=as.factor(pheno$Batch)
#Wave = mouse generation/litter; Batch = technical batch for phenotype data
```

Define covariates for QTL scans
```{r}
addcovar1 = model.matrix(~Wave+Sex+Batch, data = pheno)[,-1]
```


Run QTL scan (repeat for all phenotypes of interest)
```{r}
qtl.rankz.HDL_2b = scan1(genoprobs = genoprobs, pheno = pheno[,"rankz.HDL_2b", drop = FALSE], kinship = K, addcovar = addcovar1)

```

Plot QTL scan
```{r}
plot_scan1(x = qtl.rankz.HDL_2b, map = map, main = "rankz.HDL_2b")
```

Find QTL peaks, using suggestive threshold of LOD = 6.0
```{r}
peaks1 <- find_peaks(scan1_output = qtl.rankz.HDL_2b, map = map, threshold = 6)
print(peaks1)
```

Creat SNP association plot for specific region
```{r fig.height=5,fig.width=10}
chr = 19
start = 31
end = 33
assoc = scan1snps(genoprobs = genoprobs[,chr], map = map, pheno = pheno[,"rankz.HDL_2b",drop = FALSE], kinship = K, addcovar = addcovar1, query_func = query_func, chr = chr, start = start, end = end, keep_all_snps = TRUE)

#load the mouse_genes_mgi.sqlite file
query_genes = create_gene_query_func(dbfile = file.choose())
genes = query_genes(chr, start, end)
genes=genes[genes$stop-genes$start<1,]

plot_snpasso(assoc$lod, assoc$snpinfo, main = "HDL_2b", genes = genes, top_panel_prop=0.5, color="black")

```

Create coefficient plots
```{r}
chr = 19
coef = scan1blup(genoprobs = genoprobs[,chr], pheno = pheno[,"rankz.HDL_2b", drop = FALSE], kinship = K[[chr]], addcovar = addcovar1)
```

Plot coefficients
```{r fig.height=5,fig.width=15}
plot_coefCC(x = coef, map = map, xlim=c(1,50), scan1_output = qtl.rankz.HDL_2b, main = "qtl.rankz.HDL_2b on Chr 19")
```

Find peaks for allele effect functions

```{r}
addcovar1_peaks1 <- find_peaks(scan1_output = qtl.rankz.HDL_2b, map = map, threshold = 6)
print(addcovar1_peaks1)
```

Create allele effects function
```{r}

get_alleleEffects <- function(peaks, markers, geno, kinship, pheno, covar){
 
  peaks <- merge(peaks, markers[,c('marker.id','chr','pos')], by = c('chr','pos'), all.x = TRUE)
 
  peaks[,LETTERS[1:8]] <- 0
  for(i in 1:nrow(peaks)){
    gp <- geno[,peaks$chr[i]]
    gp[[1]] <- gp[[1]][,,peaks$marker.id[i], drop = FALSE]
   
    peaks[i, LETTERS[1:8]] <- scan1blup(genoprobs = gp,
                                        kinship   = K[[peaks$chr[i]]],
                                        pheno     = pheno[,peaks$lodcolumn[i], drop = FALSE],
                                        addcovar  = covar)[1, LETTERS[1:8]]
  }
 
  return(peaks)
} 

```

Combine allele effects and QTL peaks
```{r}
addcovar1_peaks2 <- get_alleleEffects(peaks = addcovar1_peaks1, markers = markers, geno = genoprobs, kinship = K, pheno = pheno, covar = addcovar1)
write.csv(addcovar1_peaks2, file = "rankz.Lipoprotein_QTL_withalleleeffects.csv")

```
