# Supplementary material for: Identification of genetic drivers of plasma lipoprotein size in the Diversity Outbred mouse population
Source: J Lipid Res. 2023 Nov 7;64(12):100471. doi: 10.1016/j.jlr.2023.100471 (PMC10750189; doi:10.1016/j.jlr.2023.100471)
Supplement: Supplemental data 2 [file mmc2.zip › jlr_100471_Heritability_DOFounders_mmc2.Rmd]

---
title: "Heritability_DOFounders"
author: "Tara R Price; adapted "
date: "2023-10-16"
output: html_document
---

```{r setup, include=FALSE}
knitr::opts_chunk$set(echo = TRUE)
```


############################################################
#   Founder Lipoproteins 8 strains x 2 sexes x 2 diets
#        lipoprotein subclasses (16) are reported as pMol; LDL diameter is in angstroms
#        objective: estimate strain & sex effects, heritability on each diet
############################################################

Load libraries
```{r}
library(lme4)
library(qtl2)
library(tidyverse)
library(knitr)

```

Load CC colors and patch to match my strain names
```{r}
data("CCcolors")
names(CCcolors)[3] <- "S129"
```

Load founder data
```{r}
lipoprotein.founders <- readr::read_csv(file.choose()) %>%
  mutate(MouseID = str_c(Strain, MouseID, Diet)) %>%
  mutate(Sex = factor(Sex), Strain=factor(Strain), Diet=factor(Diet), HDL32=HDL_3_2a,  HDL_2b=HDL_2b,  Mid_Zone=Mid_Zone,  LDL_Ivc=LDL_Ivc,  LDL_Ivb=LDL_Ivb,  LDL_Iva=LDL_Iva,  LDL_IIIb=LDL_IIIb,  LDL_IIIa=LDL_IIIa, LDL_Iib=LDL_Iib, LDL_Iia=LDL_Iia,  LDL_I=LDL_I, IDL_2=IDL_2,  IDL_1=IDL_1,  VLDL_sm=VLDL_sm,  VLDL_int=VLDL_int,  VLDL_lg=VLDL_lg, LDL_pk=LDL_pk_diam) %>%
  select(MouseID, Strain, Sex, Diet, strainsexdiet, HDL32,  HDL_2b,  Mid_Zone,  LDL_Ivc,  LDL_Ivb,  LDL_Iva,  LDL_IIIb,  LDL_IIIa, LDL_Iib, LDL_Iia,  LDL_I, IDL_2,  IDL_1,  VLDL_sm,  VLDL_int,  VLDL_lg, LDL_pk)

```

View number of animals (n) per experimental condition
```{r}
with(lipoprotein.founders, table(Sex, Strain, Diet))
```


Subset by diet
```{r}
#subset data by diet
HFD <- subset(lipoprotein.founders, Diet == "HFD")
chow <- subset(lipoprotein.founders, Diet == "chow")
```

Create rankz function for transforming non-normal data
```{r}
rankz = function(x) {
  x = rank(x, na.last = "keep", ties.method = "average") / (sum(!is.na(x)) + 1)
  return(qnorm(x))
}
```

Transform phenotype data and visualize histograms
```{r}
chow$rankz.HDL32=rankz(chow$HDL32)
chow$rankz.HDL_2b=rankz(chow$HDL_2b)
chow$rankz.Mid_Zone=rankz(chow$Mid_Zone)
chow$rankz.LDL_Ivc=rankz(chow$LDL_Ivc)
chow$rankz.LDL_Ivb=rankz(chow$LDL_Ivb)
chow$rankz.LDL_Iva=rankz(chow$LDL_Iva)
chow$rankz.LDL_IIIb=rankz(chow$LDL_IIIb)
chow$rankz.LDL_IIIa=rankz(chow$LDL_IIIa)
chow$rankz.LDL_Iib=rankz(chow$LDL_Iib)
chow$rankz.LDL_Iia=rankz(chow$LDL_Iia)
chow$rankz.LDL_I=rankz(chow$LDL_I)
chow$rankz.IDL_2=rankz(chow$IDL_2)
chow$rankz.IDL_1=rankz(chow$IDL_1)
chow$rankz.VLDL_sm=rankz(chow$VLDL_sm)
chow$rankz.VLDL_int=rankz(chow$VLDL_int)
chow$rankz.VLDL_lg=rankz(chow$VLDL_lg)
chow$rankz.LDL_pk=rankz(chow$LDL_pk)

hist(chow$rankz.HDL32)
hist(chow$rankz.HDL_2b)
hist(chow$rankz.Mid_Zone)
hist(chow$rankz.LDL_Ivc)
hist(chow$rankz.LDL_Ivb)
hist(chow$rankz.LDL_Iva)
hist(chow$rankz.LDL_IIIb)
hist(chow$rankz.LDL_IIIa)
hist(chow$rankz.LDL_Iib)
hist(chow$rankz.LDL_Iia)
hist(chow$rankz.LDL_I)
hist(chow$rankz.IDL_2)
hist(chow$rankz.IDL_1)
hist(chow$rankz.VLDL_sm)
hist(chow$rankz.VLDL_int)
hist(chow$rankz.VLDL_lg)
hist(chow$rankz.LDL_pk)

write.csv(chow, "lipoproteinfounders_rankz_chow.csv")


HFD$rankz.HDL32=rankz(HFD$HDL32)
HFD$rankz.HDL_2b=rankz(HFD$HDL_2b)
HFD$rankz.Mid_Zone=rankz(HFD$Mid_Zone)
HFD$rankz.LDL_Ivc=rankz(HFD$LDL_Ivc)
HFD$rankz.LDL_Ivb=rankz(HFD$LDL_Ivb)
HFD$rankz.LDL_Iva=rankz(HFD$LDL_Iva)
HFD$rankz.LDL_IIIb=rankz(HFD$LDL_IIIb)
HFD$rankz.LDL_IIIa=rankz(HFD$LDL_IIIa)
HFD$rankz.LDL_Iib=rankz(HFD$LDL_Iib)
HFD$rankz.LDL_Iia=rankz(HFD$LDL_Iia)
HFD$rankz.LDL_I=rankz(HFD$LDL_I)
HFD$rankz.IDL_2=rankz(HFD$IDL_2)
HFD$rankz.IDL_1=rankz(HFD$IDL_1)
HFD$rankz.VLDL_sm=rankz(HFD$VLDL_sm)
HFD$rankz.VLDL_int=rankz(HFD$VLDL_int)
HFD$rankz.VLDL_lg=rankz(HFD$VLDL_lg)
HFD$rankz.LDL_pk=rankz(HFD$LDL_pk)

hist(HFD$rankz.HDL32)
hist(HFD$rankz.HDL_2b)
hist(HFD$rankz.Mid_Zone)
hist(HFD$rankz.LDL_Ivc)
hist(HFD$rankz.LDL_Ivb)
hist(HFD$rankz.LDL_Iva)
hist(HFD$rankz.LDL_IIIb)
hist(HFD$rankz.LDL_IIIa)
hist(HFD$rankz.LDL_Iib)
hist(HFD$rankz.LDL_Iia)
hist(HFD$rankz.LDL_I)
hist(HFD$rankz.IDL_2)
hist(HFD$rankz.IDL_1)
hist(HFD$rankz.VLDL_sm)
hist(HFD$rankz.VLDL_int)
hist(HFD$rankz.VLDL_lg)
hist(HFD$rankz.LDL_pk)

write.csv(HFD, "lipoproteinfounders_rankz_HFD.csv")
```

Calculate heritability using sex and strain within a single diet
```{r}
fit.lmer <- lmer(rankz.HDL_2b ~ Sex + (1 | Strain), data=HFD)
  var.comps <- as_tibble(VarCorr(fit.lmer))$vcov
  var.comps[1]/sum(var.comps)
```
