# Supplementary material for: Identification of genetic drivers of plasma lipoprotein size in the Diversity Outbred mouse population
Source: J Lipid Res. 2023 Nov 7;64(12):100471. doi: 10.1016/j.jlr.2023.100471 (PMC10750189; doi:10.1016/j.jlr.2023.100471)
Supplement: Supplemental Tables [file mmc3.xlsx]

## Sheet: Table S1 - Lipoprotein Sizes
Table S1. Lipoprotein subclass size definitions
Ion mobility measures concentrations of lipoprotein particles (nmol/L) in 16 size intervals from HDL to VLDL.
Lipoprotein Subclass Concentrations
Variable	Definition	Size intervals - Min and Max (Å)		Units
HDL-3, 2a	High density lipoproteins 3 and 2a	76.5	105	nmol/L
HDL-2b	High density lipoproteins 2b	105	145	nmol/L
MidZone	Midzone between HDL and LDL	145	180	nmol/L
LDL-Ivc	Low density lipoproteins IVc	180	190	nmol/L
LDL-IVb	Low density lipoproteins IVb	190	199	nmol/L
LDL-Iva	Low density lipoproteins IVa	199	204.9	nmol/L
LDL-IIIb	Low density lipoproteins IIIb	204.9	208.2	nmol/L
LDL-IIIa	Low density lipoproteins IIIa	208.2	214.1	nmol/L
LDL-IIb	Low density lipoproteins IIb	214.1	220	nmol/L
LDL-IIa	Low density lipoproteins IIa	220	224.6	nmol/L
LDL-I	Low density lipoproteins I	224.6	233.3	nmol/L
IDL-2	Intermediate density lipoproteins 2	233.3	250	nmol/L
IDL-1	Intermediate density lipoproteins 1	250	296	nmol/L
smVLDL	Small VLDL (very low density lipoproteins)	296	335	nmol/L
intVLDL	Intermediate VLDL	335	424	nmol/L
lgVLDL	Large VLDL	424	547	nmol/L
Major LDL Particle Measurement
Variable	Definition	Units
LDL diameter	Diameter of the major LDL particle	Å

## Sheet: Table S2 - QTL
Table S2. Plasma lipoprotein QTL for LOD >6.0 with allele effect signatures
Suggestive or significant LOD thresholds were determined
QTL #	Chr	Position (Mbp)	Phenotype	LOD	Suggestive or Significant LOD	A/J	B6	129	NOD	NZO	CAST	PWK	WSB
1	1	54.7964	VLDL_lg	6.02491	Suggestive	-0.135912	-0.250462	0.517032	0.0129846	0.0913456	0.00378809	-0.210789	-0.0279865
2	1	171.295	HDL_2b	13.9546	Significant	-0.212425	-0.365411	0.721207	-0.313076	0.0152889	-0.156259	-0.116929	0.427604
3	4	63.5156	Mid_Zone	6.16279	Suggestive	-0.196397	-0.340583	-0.0004597	0.0732692	-0.224034	0.191627	0.415175	0.0814034
	4	63.9065	HDL_2b	6.05493	Suggestive	-0.273695	-0.0850967	-0.297191	0.091273	-0.0718761	0.189041	0.335026	0.112519
4	6	92.7036	LDL_pk_diam	6.12779	Suggestive	0.177744	0.490196	0.158618	-0.324095	-0.0344162	-0.0699608	-0.182391	-0.215695
5	6	122.955	IDL_2	7.38653	Significant	-0.107656	0.319873	0.163735	0.079254	0.39541	-0.250164	-0.115895	-0.484556
	6	122.955	IDL_1	6.02725	Suggestive	-0.0648973	0.221631	0.161844	-0.0132155	0.377692	-0.134536	-0.119323	-0.429195
	6	123.192	LDL_I	7.04063	Suggestive	-0.0619747	0.227514	0.22106	0.0760546	0.36738	-0.254428	-0.0791968	-0.49641
	6	123.294	LDL_IIa	6.17456	Suggestive	-0.122553	0.185032	0.208419	0.0836293	0.355087	-0.233526	-0.037333	-0.438755
6	8	102.967	VLDL_int	6.19505	Suggestive	0.204365	0.541611	-0.0233697	-0.331738	-0.00741255	-0.157251	-0.16658	-0.0596259
7	9	45.6926	HDL_2b	7.57214	Significant	0.0472647	-0.336781	0.0829265	-0.162984	0.0540151	0.379289	0.210522	-0.274253
8	9	117.385	VLDL_lg	6.10781	Suggestive	0.292804	-0.0445823	-0.0386386	-0.168718	-0.308701	-0.0100388	0.27577	0.00210459
9	9	118.867	HDL_3_2a	6.22081	Suggestive	-0.234083	0.0337499	-0.347171	0.0471849	0.192011	-0.124963	0.15766	0.275611
10	10	56.8693	LDL_IIIb	6.82933	Suggestive	0.0770373	-0.445554	0.383795	-0.0199899	-0.14382	-0.0451617	-0.208051	0.401744
	10	56.8693	LDL_IIIa	7.22719	Suggestive	0.0935722	-0.514186	0.414251	0.0309759	-0.156234	-0.0782945	-0.171849	0.381765
	10	56.8693	LDL_IIb	7.11882	Suggestive	0.10421	-0.485819	0.418154	0.0425926	-0.140244	-0.115549	-0.20454	0.381194
	10	56.8693	LDL_I	6.8873	Suggestive	0.0921473	-0.535186	0.380475	0.0408642	0.0291455	-0.166307	-0.136895	0.295755
	10	56.9176	LDL_IIa	7.48648	Significant	0.0927416	-0.521969	0.404947	0.0520448	-0.0315118	-0.160577	-0.230056	0.394381
11	10	57.7975	HDL_3_2a	6.00738	Suggestive	0.210169	-0.396646	0.0549134	0.162617	0.183019	-0.0183535	-0.152006	-0.0437127
12	10	87.9165	VLDL_lg	6.34422	Suggestive	0.248079	0.0852208	-0.295838	-0.267658	0.0403154	-0.25171	0.204864	0.236726
13	11	24.3508	VLDL_int	6.69117	Suggestive	0.0226759	-0.182106	-0.00186504	-0.398982	0.0403518	0.271999	0.0623467	0.185579
	11	25.914	VLDL_sm	6.55115	Suggestive	0.123863	-0.330844	-0.00991229	-0.32684	0.11641	0.277769	0.0333018	0.116253
14	11	104.745	Mid_Zone	6.54531	Suggestive	0.194297	0.212177	-0.353853	-0.102353	0.356522	0.00814772	-0.172826	-0.142112
15	11	116.632	HDL_2b	6.02942	Suggestive	0.243224	-0.016991	-0.0549428	-0.113682	0.394782	-0.244003	0.14903	-0.357417
16	12	108.344	HDL_3_2a	6.97343	Suggestive	-0.110841	0.356606	0.145704	-0.161124	-0.0962762	-0.28276	0.239674	-0.0909821
17	17	3.68987	HDL_3_2a	6.0523	Suggestive	-0.0132229	0.275571	0.0550479	-0.074404	0.0928476	-0.318318	-0.210112	0.192589
18	19	11.1019	VLDL_lg	6.18921	Suggestive	0.0791096	0.245871	-0.161863	-0.0203073	0.111014	-0.192265	-0.381602	0.320042
19	19	15.2625	HDL_3_2a	6.77516	Suggestive	0.199775	0.277683	-0.400179	-0.163464	-0.0311538	-0.116035	0.0160719	0.217302
20	19	31.4471	HDL_2b	8.18119	Significant	0.307343	-0.274913	0.256068	0.413501	0.0422066	-0.260602	-0.0669175	-0.416685
21	19	55.7711	VLDL_sm	6.41554	Suggestive	-0.330561	-0.241287	0.219856	0.0136886	0.1241	0.247694	-0.292478	0.258988

## Sheet: Table S3 - Mouse SNPs
Table S3. Cooding variants in 8 founder strains for each lipoprotein QTL.
"1" denotes the standard allele, whereas a "2" or "3" denotes a mutation in the associated gene for that strain.
	Gene.name	snp	chr	pos	alleles	sdp	ensembl_gene	consequence	A_J	C57BL_6J	129S1_SvImJ	NOD_ShiLtJ	NZO_HlLtJ	CAST_EiJ	PWK_PhJ	WSB_EiJ	type
113	Hecw2	rs47830672	1	53.807	C|T	144	ENSMUSG00000042807	3_prime_UTR_variant	1	1	1	1	2	1	1	2	snp
114	Hecw2	rs50685657	1	53.807	G|A	64	ENSMUSG00000042807	3_prime_UTR_variant	1	1	1	1	1	1	2	1	snp
115	Hecw2	rs49076645	1	53.8072	A|G	96	ENSMUSG00000042807	3_prime_UTR_variant	1	1	1	1	1	2	2	1	snp
116	Hecw2	rs47591871	1	53.8072	A|T	96	ENSMUSG00000042807	3_prime_UTR_variant	1	1	1	1	1	2	2	1	snp
117	Hecw2	rs51287963	1	53.8072	A|G	96	ENSMUSG00000042807	3_prime_UTR_variant	1	1	1	1	1	2	2	1	snp
118	Hecw2	rs51948309	1	53.8074	T|G	96	ENSMUSG00000042807	3_prime_UTR_variant	1	1	1	1	1	2	2	1	snp
119	Hecw2	rs52023092	1	53.8076	T|C	7	ENSMUSG00000042807	3_prime_UTR_variant	2	2	2	1	1	1	1	1	snp
120	Hecw2	rs231155668	1	53.8076	C|T	8	ENSMUSG00000042807	3_prime_UTR_variant	1	1	1	2	1	1	1	1	snp
121	Hecw2	rs50082117	1	53.8077	C|T	144	ENSMUSG00000042807	3_prime_UTR_variant	1	1	1	1	2	1	1	2	snp
122	Hecw2	rs217761055	1	53.8083	T|G	8	ENSMUSG00000042807	3_prime_UTR_variant	1	1	1	2	1	1	1	1	snp
123	Hecw2	rs51160996	1	53.8083	G|A	64	ENSMUSG00000042807	3_prime_UTR_variant	1	1	1	1	1	1	2	1	snp
124	Hecw2	rs47547603	1	53.8083	T|C	32	ENSMUSG00000042807	3_prime_UTR_variant	1	1	1	1	1	2	1	1	snp
125	Hecw2	rs223491415	1	53.8085	T|C	32	ENSMUSG00000042807	3_prime_UTR_variant	1	1	1	1	1	2	1	1	snp
126	Hecw2	rs48254067	1	53.8086	A|C	32	ENSMUSG00000042807	3_prime_UTR_variant	1	1	1	1	1	2	1	1	snp
127	Hecw2	rs46989910	1	53.8086	C|T	32	ENSMUSG00000042807	3_prime_UTR_variant	1	1	1	1	1	2	1	1	snp
128	Hecw2	rs47746795	1	53.8086	A|G	16	ENSMUSG00000042807	3_prime_UTR_variant	1	1	1	1	2	1	1	1	snp
129	Hecw2	rs50028606	1	53.8087	G|T	96	ENSMUSG00000042807	3_prime_UTR_variant	1	1	1	1	1	2	2	1	snp
130	Hecw2	rs46756159	1	53.8087	G|T	32	ENSMUSG00000042807	3_prime_UTR_variant	1	1	1	1	1	2	1	1	snp
131	Hecw2	rs45971651	1	53.809	G|T	8	ENSMUSG00000042807	3_prime_UTR_variant	1	1	1	2	1	1	1	1	snp
132	Hecw2	rs47964577	1	53.8091	C|T	40	ENSMUSG00000042807	3_prime_UTR_variant	1	1	1	2	1	2	1	1	snp
133	Hecw2	rs51698753	1	53.8093	A|G	32	ENSMUSG00000042807	3_prime_UTR_variant	1	1	1	1	1	2	1	1	snp
134	Hecw2	rs218746386	1	53.8095	T|C	32	ENSMUSG00000042807	3_prime_UTR_variant	1	1	1	1	1	2	1	1	snp
135	Hecw2	rs49827625	1	53.8096	C|T	7	ENSMUSG00000042807	3_prime_UTR_variant	2	2	2	1	1	1	1	1	snp
136	Hecw2	rs244275458	1	53.8096	C|G	8	ENSMUSG00000042807	3_prime_UTR_variant	1	1	1	2	1	1	1	1	snp
137	Hecw2	rs48925148	1	53.8097	G|A	96	ENSMUSG00000042807	3_prime_UTR_variant	1	1	1	1	1	2	2	1	snp
138	Hecw2	rs49834417	1	53.8097	C|T	8	ENSMUSG00000042807	3_prime_UTR_variant	1	1	1	2	1	1	1	1	snp
139	Hecw2	rs45844044	1	53.8099	T|C	96	ENSMUSG00000042807	3_prime_UTR_variant	1	1	1	1	1	2	2	1	snp
140	Hecw2	rs240074483	1	53.8099	C|T	96	ENSMUSG00000042807	3_prime_UTR_variant	1	1	1	1	1	2	2	1	snp
141	Hecw2	rs47193444	1	53.81	T|C	144	ENSMUSG00000042807	3_prime_UTR_variant	1	1	1	1	2	1	1	2	snp
142	Hecw2	rs48164515	1	53.8102	C|T	7	ENSMUSG00000042807	3_prime_UTR_variant	2	2	2	1	1	1	1	1	snp
143	Hecw2	rs51256643	1	53.8102	T|C	8	ENSMUSG00000042807	3_prime_UTR_variant	1	1	1	2	1	1	1	1	snp
144	Hecw2	rs50538438	1	53.8103	A|T	144	ENSMUSG00000042807	3_prime_UTR_variant	1	1	1	1	2	1	1	2	snp
145	Hecw2	rs48762907	1	53.8103	T|A	64	ENSMUSG00000042807	3_prime_UTR_variant	1	1	1	1	1	1	2	1	snp
146	Hecw2	rs48496309	1	53.8104	C|T	96	ENSMUSG00000042807	3_prime_UTR_variant	1	1	1	1	1	2	2	1	snp
147	Hecw2	rs49735876	1	53.8104	T|C	240	ENSMUSG00000042807	3_prime_UTR_variant	1	1	1	1	2	2	2	2	snp
148	Hecw2	rs50368992	1	53.8105	A|G	96	ENSMUSG00000042807	3_prime_UTR_variant	1	1	1	1	1	2	2	1	snp
149	Hecw2	rs49633842	1	53.8105	G|A	32	ENSMUSG00000042807	3_prime_UTR_variant	1	1	1	1	1	2	1	1	snp
150	Hecw2	rs257698953	1	53.8106	A|C	16	ENSMUSG00000042807	3_prime_UTR_variant	1	1	1	1	2	1	1	1	snp
151	Hecw2	rs46399991	1	53.8108	C|T	64	ENSMUSG00000042807	3_prime_UTR_variant	1	1	1	1	1	1	2	1	snp
152	Hecw2	rs262428613	1	53.8114	G|C	32	ENSMUSG00000042807	3_prime_UTR_variant	1	1	1	1	1	2	1	1	snp
153	Hecw2	rs215585708	1	53.8114	C|T	64	ENSMUSG00000042807	3_prime_UTR_variant	1	1	1	1	1	1	2	1	snp
154	Hecw2	rs248653965	1	53.8117	C|T	32	ENSMUSG00000042807	3_prime_UTR_variant	1	1	1	1	1	2	1	1	snp
155	Hecw2	rs221691097	1	53.8119	T|C	64	ENSMUSG00000042807	3_prime_UTR_variant	1	1	1	1	1	1	2	1	snp
156	Hecw2	rs265384198	1	53.812	A|G	32	ENSMUSG00000042807	3_prime_UTR_variant	1	1	1	1	1	2	1	1	snp
157	Hecw2	rs224486832	1	53.812	A|T	96	ENSMUSG00000042807	3_prime_UTR_variant	1	1	1	1	1	2	2	1	snp
158	Hecw2	rs253906668	1	53.8123	A|G	7	ENSMUSG00000042807	3_prime_UTR_variant	2	2	2	1	1	1	1	1	snp
159	Hecw2	rs46082418	1	53.8123	A|G	96	ENSMUSG00000042807	3_prime_UTR_variant	1	1	1	1	1	2	2	1	snp
160	Hecw2	rs229206078	1	53.8124	G|A	8	ENSMUSG00000042807	3_prime_UTR_variant	1	1	1	2	1	1	1	1	snp
161	Hecw2	rs51878949	1	53.8125	C|T	96	ENSMUSG00000042807	3_prime_UTR_variant	1	1	1	1	1	2	2	1	snp
162	Hecw2	rs49458704	1	53.8125	G|A	8	ENSMUSG00000042807	3_prime_UTR_variant	1	1	1	2	1	1	1	1	snp
163	Hecw2	rs251511783	1	53.8128	T|C	64	ENSMUSG00000042807	3_prime_UTR_variant	1	1	1	1	1	1	2	1	snp
164	Hecw2	rs216100598	1	53.8129	C|T	64	ENSMUSG00000042807	3_prime_UTR_variant	1	1	1	1	1	1	2	1	snp
165	Hecw2	rs238563155	1	53.8131	G|A	64	ENSMUSG00000042807	3_prime_UTR_variant	1	1	1	1	1	1	2	1	snp
166	Hecw2	rs46827902	1	53.8131	A|G	7	ENSMUSG00000042807	3_prime_UTR_variant	2	2	2	1	1	1	1	1	snp
167	Hecw2	rs217231698	1	53.8132	G|A	64	ENSMUSG00000042807	3_prime_UTR_variant	1	1	1	1	1	1	2	1	snp
168	Hecw2	rs49681649	1	53.8132	A|G	96	ENSMUSG00000042807	3_prime_UTR_variant	1	1	1	1	1	2	2	1	snp
1824	Hecw2	rs219802810	1	53.9146	G|T	32	ENSMUSG00000042807	splice_region_variant,intron_variant	1	1	1	1	1	2	1	1	snp
2020	Hecw2	rs51296648	1	53.9239	C|T	64	ENSMUSG00000042807	splice_region_variant,intron_variant	1	1	1	1	1	1	2	1	snp
2053	Hecw2	rs222944286	1	53.9257	T|G	64	ENSMUSG00000042807	missense_variant	1	1	1	1	1	1	2	1	snp
2104	Hecw2	rs48162840	1	53.9309	A|G	96	ENSMUSG00000042807	3_prime_UTR_variant	1	1	1	1	1	2	2	1	snp
2105	Hecw2	rs236606729	1	53.9309	T|C	96	ENSMUSG00000042807	3_prime_UTR_variant	1	1	1	1	1	2	2	1	snp
2106	Hecw2	rs262639079	1	53.9309	C|T	96	ENSMUSG00000042807	3_prime_UTR_variant	1	1	1	1	1	2	2	1	snp
2107	Hecw2	rs50832581	1	53.9309	T|C	64	ENSMUSG00000042807	3_prime_UTR_variant	1	1	1	1	1	1	2	1	snp
2108	Hecw2	rs235043111	1	53.9309	C|G	32	ENSMUSG00000042807	3_prime_UTR_variant	1	1	1	1	1	2	1	1	snp
2109	Hecw2	rs223651546	1	53.931	G|A	96	ENSMUSG00000042807	3_prime_UTR_variant	1	1	1	1	1	2	2	1	snp
2144	Hecw2	rs254569966	1	53.9331	C|T	64	ENSMUSG00000042807	splice_region_variant,intron_variant	1	1	1	1	1	1	2	1	snp
3961	Hecw2	rs33836207	1	54.0402	T|G	96	ENSMUSG00000042807	splice_region_variant,synonymous_variant	1	1	1	1	1	2	2	1	snp
7050	Ccdc150	rs33838302	1	54.2907	T|G	64	ENSMUSG00000025983	splice_region_variant,synonymous_variant	1	1	1	1	1	1	2	1	snp
7207	Ccdc150	rs241968670	1	54.3049	A|G	64	ENSMUSG00000025983	missense_variant	1	1	1	1	1	1	2	1	snp
7632	Ccdc150	rs29591558	1	54.3291	A|G	96	ENSMUSG00000025983	missense_variant	1	1	1	1	1	2	2	1	snp
8072	Ccdc150	rs29592302	1	54.3548	G|A	96	ENSMUSG00000025983	splice_region_variant,intron_variant,non_coding_transcript_variant	1	1	1	1	1	2	2	1	snp
8470	Gtf3c3	rs3023526	1	54.3961	A|G	32	ENSMUSG00000041303	3_prime_UTR_variant	1	1	1	1	1	2	1	1	snp
8471	Gtf3c3	rs218999869	1	54.3961	A|G	64	ENSMUSG00000041303	3_prime_UTR_variant	1	1	1	1	1	1	2	1	snp
8472	Gtf3c3	rs29599172	1	54.3961	A|G	224	ENSMUSG00000041303	3_prime_UTR_variant	1	1	1	1	1	2	2	2	snp
8473	Gtf3c3	rs29591666	1	54.3961	G|C/A	192	ENSMUSG00000041303	3_prime_UTR_variant	1	1	1	1	1	1	3	2	snp
8474	Gtf3c3	rs232972350	1	54.3963	C|T	96	ENSMUSG00000041303	3_prime_UTR_variant	1	1	1	1	1	2	2	1	snp
8475	Gtf3c3	rs261096742	1	54.3965	T|A	96	ENSMUSG00000041303	3_prime_UTR_variant	1	1	1	1	1	2	2	1	snp
8476	Gtf3c3	rs583933896	1	54.3966	C|T	64	ENSMUSG00000041303	3_prime_UTR_variant	1	1	1	1	1	1	2	1	snp
8478	Gtf3c3	rs580904198	1	54.397	C|T	64	ENSMUSG00000041303	3_prime_UTR_variant	1	1	1	1	1	1	2	1	snp
8479	Gtf3c3	rs238062852	1	54.3972	T|C	96	ENSMUSG00000041303	3_prime_UTR_variant	1	1	1	1	1	2	2	1	snp
8480	Gtf3c3	rs587108943	1	54.3973	C|T	64	ENSMUSG00000041303	3_prime_UTR_variant	1	1	1	1	1	1	2	1	snp
8481	Gtf3c3	rs255104177	1	54.3976	C|A	32	ENSMUSG00000041303	3_prime_UTR_variant	1	1	1	1	1	2	1	1	snp
8482	Gtf3c3	1:54397679_T/C	1	54.3977	T|C	96	ENSMUSG00000041303	3_prime_UTR_variant	1	1	1	1	1	2	2	1	snp
8483	Gtf3c3	rs251195333	1	54.3977	A|G	96	ENSMUSG00000041303	3_prime_UTR_variant	1	1	1	1	1	2	2	1	snp
8484	Gtf3c3	rs13462985	1	54.3978	T|A	96	ENSMUSG00000041303	3_prime_UTR_variant	1	1	1	1	1	2	2	1	snp
8617	Gtf3c3	rs29594379	1	54.406	T|C	128	ENSMUSG00000041303	missense_variant	1	1	1	1	1	1	1	2	snp
9017	Gtf3c3	rs220932530	1	54.4378	T|A	64	ENSMUSG00000041303	splice_region_variant,intron_variant	1	1	1	1	1	1	2	1	snp
9018	Gtf3c3	rs29600438	1	54.4378	C|T	128	ENSMUSG00000041303	missense_variant	1	1	1	1	1	1	1	2	snp
9029	Gtf3c3	rs29593002	1	54.439	A|G	64	ENSMUSG00000041303	5_prime_UTR_variant	1	1	1	1	1	1	2	1	snp
9637	Pgap1	rs29599213	1	54.4733	G|A	32	ENSMUSG00000073678	3_prime_UTR_variant	1	1	1	1	1	2	1	1	snp
9638	Pgap1	rs29600099	1	54.4735	G|A	64	ENSMUSG00000073678	3_prime_UTR_variant	1	1	1	1	1	1	2	1	snp
9639	Pgap1	rs585019572	1	54.4736	A|G	64	ENSMUSG00000073678	3_prime_UTR_variant	1	1	1	1	1	1	2	1	snp
9640	Pgap1	rs227251072	1	54.4738	A|T	64	ENSMUSG00000073678	3_prime_UTR_variant	1	1	1	1	1	1	2	1	snp
9641	Pgap1	rs251482973	1	54.4738	A|G	64	ENSMUSG00000073678	3_prime_UTR_variant	1	1	1	1	1	1	2	1	snp
9642	Pgap1	rs29600995	1	54.4743	C|T	32	ENSMUSG00000073678	3_prime_UTR_variant	1	1	1	1	1	2	1	1	snp
9643	Pgap1	rs29600998	1	54.4744	A|T	64	ENSMUSG00000073678	3_prime_UTR_variant	1	1	1	1	1	1	2	1	snp
9644	Pgap1	rs220986868	1	54.4746	G|A	64	ENSMUSG00000073678	3_prime_UTR_variant	1	1	1	1	1	1	2	1	snp
9645	Pgap1	rs29601000	1	54.4746	G|C	64	ENSMUSG00000073678	3_prime_UTR_variant	1	1	1	1	1	1	2	1	snp
9646	Pgap1	rs29601003	1	54.4746	A|G	64	ENSMUSG00000073678	3_prime_UTR_variant	1	1	1	1	1	1	2	1	snp
9647	Pgap1	rs29601846	1	54.4747	T|C	64	ENSMUSG00000073678	3_prime_UTR_variant	1	1	1	1	1	1	2	1	snp
9648	Pgap1	rs29593975	1	54.4747	G|A	64	ENSMUSG00000073678	3_prime_UTR_variant	1	1	1	1	1	1	2	1	snp
9649	Pgap1	rs29593978	1	54.4748	G|A	64	ENSMUSG00000073678	3_prime_UTR_variant	1	1	1	1	1	1	2	1	snp
9650	Pgap1	rs29593981	1	54.4748	G|A	64	ENSMUSG00000073678	3_prime_UTR_variant	1	1	1	1	1	1	2	1	snp
9651	Pgap1	rs29594877	1	54.4749	C|T	64	ENSMUSG00000073678	3_prime_UTR_variant	1	1	1	1	1	1	2	1	snp
9652	Pgap1	rs249162122	1	54.4749	T|C	64	ENSMUSG00000073678	3_prime_UTR_variant	1	1	1	1	1	1	2	1	snp
9653	Pgap1	rs217362337	1	54.4749	G|C	64	ENSMUSG00000073678	3_prime_UTR_variant	1	1	1	1	1	1	2	1	snp
9654	Pgap1	rs228569574	1	54.4749	G|A	64	ENSMUSG00000073678	3_prime_UTR_variant	1	1	1	1	1	1	2	1	snp
9655	Pgap1	rs246139737	1	54.4749	T|G	64	ENSMUSG00000073678	3_prime_UTR_variant	1	1	1	1	1	1	2	1	snp
9656	Pgap1	rs215396681	1	54.4749	T|C	64	ENSMUSG00000073678	3_prime_UTR_variant	1	1	1	1	1	1	2	1	snp
9657	Pgap1	rs29594880	1	54.475	A|G	64	ENSMUSG00000073678	3_prime_UTR_variant	1	1	1	1	1	1	2	1	snp
9658	Pgap1	rs213182331	1	54.475	G|A	64	ENSMUSG00000073678	3_prime_UTR_variant	1	1	1	1	1	1	2	1	snp
9659	Pgap1	rs29594882	1	54.475	C|T	64	ENSMUSG00000073678	3_prime_UTR_variant	1	1	1	1	1	1	2	1	snp
9660	Pgap1	rs29596064	1	54.4751	G|T	64	ENSMUSG00000073678	3_prime_UTR_variant	1	1	1	1	1	1	2	1	snp
9661	Pgap1	rs29596067	1	54.4753	A|G	96	ENSMUSG00000073678	3_prime_UTR_variant	1	1	1	1	1	2	2	1	snp
9662	Pgap1	rs253363335	1	54.4753	G|T	64	ENSMUSG00000073678	3_prime_UTR_variant	1	1	1	1	1	1	2	1	snp
9663	Pgap1	rs223909623	1	54.4753	T|A	64	ENSMUSG00000073678	3_prime_UTR_variant	1	1	1	1	1	1	2	1	snp
9664	Pgap1	rs29596070	1	54.4753	T|C	96	ENSMUSG00000073678	3_prime_UTR_variant	1	1	1	1	1	2	2	1	snp
9665	Pgap1	rs29596072	1	54.4755	T|C	64	ENSMUSG00000073678	3_prime_UTR_variant	1	1	1	1	1	1	2	1	snp
9666	Pgap1	rs29597105	1	54.4755	A|G	64	ENSMUSG00000073678	3_prime_UTR_variant	1	1	1	1	1	1	2	1	snp
9667	Pgap1	rs579565753	1	54.4757	A|G	64	ENSMUSG00000073678	3_prime_UTR_variant	1	1	1	1	1	1	2	1	snp
9668	Pgap1	rs583333734	1	54.4757	G|A	64	ENSMUSG00000073678	3_prime_UTR_variant	1	1	1	1	1	1	2	1	snp
9669	Pgap1	rs586874567	1	54.4757	C|A	64	ENSMUSG00000073678	3_prime_UTR_variant	1	1	1	1	1	1	2	1	snp
9670	Pgap1	rs580336437	1	54.4757	T|G	64	ENSMUSG00000073678	3_prime_UTR_variant	1	1	1	1	1	1	2	1	snp
9671	Pgap1	rs29597108	1	54.4759	A|C	64	ENSMUSG00000073678	3_prime_UTR_variant	1	1	1	1	1	1	2	1	snp
9672	Pgap1	rs29597111	1	54.476	T|C	64	ENSMUSG00000073678	3_prime_UTR_variant	1	1	1	1	1	1	2	1	snp
9673	Pgap1	rs234993823	1	54.476	A|G	64	ENSMUSG00000073678	3_prime_UTR_variant	1	1	1	1	1	1	2	1	snp
9674	Pgap1	rs255612244	1	54.476	T|G	64	ENSMUSG00000073678	3_prime_UTR_variant	1	1	1	1	1	1	2	1	snp
9675	Pgap1	rs29597997	1	54.4762	T|C	64	ENSMUSG00000073678	3_prime_UTR_variant	1	1	1	1	1	1	2	1	snp
9676	Pgap1	rs29598000	1	54.4762	G|A	64	ENSMUSG00000073678	3_prime_UTR_variant	1	1	1	1	1	1	2	1	snp
9677	Pgap1	rs29598003	1	54.4763	T|C	64	ENSMUSG00000073678	3_prime_UTR_variant	1	1	1	1	1	1	2	1	snp
9678	Pgap1	rs29598905	1	54.4764	A|G	64	ENSMUSG00000073678	3_prime_UTR_variant	1	1	1	1	1	1	2	1	snp
9679	Pgap1	rs29598908	1	54.4764	T|C	64	ENSMUSG00000073678	3_prime_UTR_variant	1	1	1	1	1	1	2	1	snp
9680	Pgap1	rs29598911	1	54.4765	A|G	64	ENSMUSG00000073678	3_prime_UTR_variant	1	1	1	1	1	1	2	1	snp
9681	Pgap1	rs29599914	1	54.4765	T|C	64	ENSMUSG00000073678	3_prime_UTR_variant	1	1	1	1	1	1	2	1	snp
9682	Pgap1	rs29599917	1	54.4766	A|T	64	ENSMUSG00000073678	3_prime_UTR_variant	1	1	1	1	1	1	2	1	snp
9683	Pgap1	rs29599920	1	54.4767	A|C	64	ENSMUSG00000073678	3_prime_UTR_variant	1	1	1	1	1	1	2	1	snp
9684	Pgap1	rs265527999	1	54.4767	C|A	64	ENSMUSG00000073678	3_prime_UTR_variant	1	1	1	1	1	1	2	1	snp
9685	Pgap1	rs230992970	1	54.4767	C|T	64	ENSMUSG00000073678	3_prime_UTR_variant	1	1	1	1	1	1	2	1	snp
9686	Pgap1	rs255473786	1	54.4768	G|A	64	ENSMUSG00000073678	3_prime_UTR_variant	1	1	1	1	1	1	2	1	snp
9687	Pgap1	rs29599923	1	54.4768	G|A	32	ENSMUSG00000073678	3_prime_UTR_variant	1	1	1	1	1	2	1	1	snp
9688	Pgap1	rs228555077	1	54.4768	A|C	64	ENSMUSG00000073678	3_prime_UTR_variant	1	1	1	1	1	1	2	1	snp
9689	Pgap1	rs29600826	1	54.4769	T|C	64	ENSMUSG00000073678	3_prime_UTR_variant	1	1	1	1	1	1	2	1	snp
9690	Pgap1	rs235186477	1	54.4769	T|C	64	ENSMUSG00000073678	3_prime_UTR_variant	1	1	1	1	1	1	2	1	snp
9691	Pgap1	rs29601835	1	54.477	C|T	64	ENSMUSG00000073678	3_prime_UTR_variant	1	1	1	1	1	1	2	1	snp
9692	Pgap1	rs29601838	1	54.4771	C|T	32	ENSMUSG00000073678	3_prime_UTR_variant	1	1	1	1	1	2	1	1	snp
9693	Pgap1	rs261882499	1	54.4771	G|T	64	ENSMUSG00000073678	3_prime_UTR_variant	1	1	1	1	1	1	2	1	snp
9694	Pgap1	rs253096361	1	54.4773	A|G	64	ENSMUSG00000073678	3_prime_UTR_variant	1	1	1	1	1	1	2	1	snp
9695	Pgap1	rs223213012	1	54.4773	C|T	64	ENSMUSG00000073678	3_prime_UTR_variant	1	1	1	1	1	1	2	1	snp
9696	Pgap1	rs243244237	1	54.4773	T|C	64	ENSMUSG00000073678	3_prime_UTR_variant	1	1	1	1	1	1	2	1	snp
9697	Pgap1	rs264894221	1	54.4774	C|A	64	ENSMUSG00000073678	3_prime_UTR_variant	1	1	1	1	1	1	2	1	snp
9698	Pgap1	rs224400627	1	54.4774	C|T	64	ENSMUSG00000073678	3_prime_UTR_variant	1	1	1	1	1	1	2	1	snp
9699	Pgap1	rs29601841	1	54.4774	A|G	64	ENSMUSG00000073678	3_prime_UTR_variant	1	1	1	1	1	1	2	1	snp
9700	Pgap1	rs29602764	1	54.4774	G|A	64	ENSMUSG00000073678	3_prime_UTR_variant	1	1	1	1	1	1	2	1	snp
9701	Pgap1	1:54477550_T/A	1	54.4776	T|A	64	ENSMUSG00000073678	3_prime_UTR_variant	1	1	1	1	1	1	2	1	snp
9702	Pgap1	1:54477559_T/A	1	54.4776	T|A	64	ENSMUSG00000073678	3_prime_UTR_variant	1	1	1	1	1	1	2	1	snp
9703	Pgap1	rs29602767	1	54.4778	A|T	64	ENSMUSG00000073678	3_prime_UTR_variant	1	1	1	1	1	1	2	1	snp
9704	Pgap1	rs587479515	1	54.4779	A|G	64	ENSMUSG00000073678	3_prime_UTR_variant	1	1	1	1	1	1	2	1	snp
9705	Pgap1	rs581583163	1	54.4779	A|G	64	ENSMUSG00000073678	3_prime_UTR_variant	1	1	1	1	1	1	2	1	snp
9706	Pgap1	rs229764956	1	54.478	A|T	64	ENSMUSG00000073678	3_prime_UTR_variant	1	1	1	1	1	1	2	1	snp
9707	Pgap1	rs253036017	1	54.478	G|A	64	ENSMUSG00000073678	3_prime_UTR_variant	1	1	1	1	1	1	2	1	snp
9708	Pgap1	rs221872268	1	54.4781	T|C	64	ENSMUSG00000073678	3_prime_UTR_variant	1	1	1	1	1	1	2	1	snp
9709	Pgap1	rs29595484	1	54.4784	C|A	64	ENSMUSG00000073678	3_prime_UTR_variant	1	1	1	1	1	1	2	1	snp
9710	Pgap1	rs29595490	1	54.4788	A|T	32	ENSMUSG00000073678	3_prime_UTR_variant	1	1	1	1	1	2	1	1	snp
9711	Pgap1	rs230516650	1	54.4789	G|A	64	ENSMUSG00000073678	3_prime_UTR_variant	1	1	1	1	1	1	2	1	snp
9712	Pgap1	rs29595493	1	54.4789	A|G	96	ENSMUSG00000073678	3_prime_UTR_variant	1	1	1	1	1	2	2	1	snp
9713	Pgap1	rs247214817	1	54.4791	G|A	64	ENSMUSG00000073678	3_prime_UTR_variant	1	1	1	1	1	1	2	1	snp
9714	Pgap1	rs29596326	1	54.4791	C|T	64	ENSMUSG00000073678	3_prime_UTR_variant	1	1	1	1	1	1	2	1	snp
9715	Pgap1	rs29596329	1	54.4793	T|C	32	ENSMUSG00000073678	3_prime_UTR_variant	1	1	1	1	1	2	1	1	snp
9716	Pgap1	rs29596332	1	54.4793	T|C	32	ENSMUSG00000073678	3_prime_UTR_variant	1	1	1	1	1	2	1	1	snp
9717	Pgap1	rs29597235	1	54.4794	C|G	64	ENSMUSG00000073678	3_prime_UTR_variant	1	1	1	1	1	1	2	1	snp
9718	Pgap1	rs29597238	1	54.4796	A|T	96	ENSMUSG00000073678	3_prime_UTR_variant	1	1	1	1	1	2	2	1	snp
9719	Pgap1	rs29597241	1	54.4796	A|G	96	ENSMUSG00000073678	3_prime_UTR_variant	1	1	1	1	1	2	2	1	snp
9720	Pgap1	rs230583698	1	54.4796	G|A	64	ENSMUSG00000073678	3_prime_UTR_variant	1	1	1	1	1	1	2	1	snp
9721	Pgap1	rs254271804	1	54.4797	C|T	128	ENSMUSG00000073678	3_prime_UTR_variant	1	1	1	1	1	1	1	2	snp
9722	Pgap1	rs29598134	1	54.4797	C|T	32	ENSMUSG00000073678	3_prime_UTR_variant	1	1	1	1	1	2	1	1	snp
9723	Pgap1	rs29598140	1	54.48	G|A	128	ENSMUSG00000073678	3_prime_UTR_variant	1	1	1	1	1	1	1	2	snp
9724	Pgap1	rs29598143	1	54.4801	T|C	64	ENSMUSG00000073678	3_prime_UTR_variant	1	1	1	1	1	1	2	1	snp
9725	Pgap1	rs29599066	1	54.4801	C|T	64	ENSMUSG00000073678	3_prime_UTR_variant	1	1	1	1	1	1	2	1	snp
9726	Pgap1	rs29599069	1	54.4803	C|T	64	ENSMUSG00000073678	3_prime_UTR_variant	1	1	1	1	1	1	2	1	snp
9727	Pgap1	rs238041362	1	54.4803	C|G	32	ENSMUSG00000073678	3_prime_UTR_variant	1	1	1	1	1	2	1	1	snp
9728	Pgap1	rs29599072	1	54.4804	A|G	64	ENSMUSG00000073678	3_prime_UTR_variant	1	1	1	1	1	1	2	1	snp
9729	Pgap1	rs29599975	1	54.4805	G|A	96	ENSMUSG00000073678	3_prime_UTR_variant	1	1	1	1	1	2	2	1	snp
9730	Pgap1	rs254202015	1	54.4806	T|C	192	ENSMUSG00000073678	3_prime_UTR_variant	1	1	1	1	1	1	2	2	snp
9731	Pgap1	rs29599978	1	54.4806	A|T	96	ENSMUSG00000073678	3_prime_UTR_variant	1	1	1	1	1	2	2	1	snp
10025	Pgap1	rs260443830	1	54.4933	G|A	128	ENSMUSG00000073678	missense_variant	1	1	1	1	1	1	1	2	snp
12562	Ankrd44	rs50446244	1	54.6456	A|G	16	ENSMUSG00000052331	3_prime_UTR_variant	1	1	1	1	2	1	1	1	snp
12563	Ankrd44	rs48435542	1	54.6456	C|T	128	ENSMUSG00000052331	3_prime_UTR_variant	1	1	1	1	1	1	1	2	snp
12564	Ankrd44	rs47258405	1	54.6458	G|T	128	ENSMUSG00000052331	3_prime_UTR_variant	1	1	1	1	1	1	1	2	snp
12565	Ankrd44	rs48877683	1	54.6462	A|G	16	ENSMUSG00000052331	3_prime_UTR_variant	1	1	1	1	2	1	1	1	snp
12566	Ankrd44	rs50711091	1	54.6462	T|C	32	ENSMUSG00000052331	3_prime_UTR_variant	1	1	1	1	1	2	1	1	snp
12567	Ankrd44	rs48558242	1	54.6463	A|G	32	ENSMUSG00000052331	3_prime_UTR_variant	1	1	1	1	1	2	1	1	snp
12568	Ankrd44	rs49239092	1	54.6463	A|G	32	ENSMUSG00000052331	3_prime_UTR_variant	1	1	1	1	1	2	1	1	snp
12569	Ankrd44	rs46073664	1	54.6464	T|A	32	ENSMUSG00000052331	3_prime_UTR_variant	1	1	1	1	1	2	1	1	snp
12570	Ankrd44	rs52365572	1	54.6466	T|A	96	ENSMUSG00000052331	3_prime_UTR_variant	1	1	1	1	1	2	2	1	snp
12571	Ankrd44	rs46817326	1	54.6468	G|A	16	ENSMUSG00000052331	3_prime_UTR_variant	1	1	1	1	2	1	1	1	snp
12572	Ankrd44	rs49718093	1	54.6469	A|G	32	ENSMUSG00000052331	3_prime_UTR_variant	1	1	1	1	1	2	1	1	snp
12573	Ankrd44	rs50677367	1	54.6469	A|C	96	ENSMUSG00000052331	3_prime_UTR_variant	1	1	1	1	1	2	2	1	snp
12574	Ankrd44	rs49834264	1	54.647	G|C	32	ENSMUSG00000052331	3_prime_UTR_variant	1	1	1	1	1	2	1	1	snp
12575	Ankrd44	rs48906627	1	54.6471	A|G	112	ENSMUSG00000052331	3_prime_UTR_variant	1	1	1	1	2	2	2	1	snp
12576	Ankrd44	rs51923877	1	54.6474	T|C	96	ENSMUSG00000052331	3_prime_UTR_variant	1	1	1	1	1	2	2	1	snp
12577	Ankrd44	rs220385959	1	54.6474	T|C	64	ENSMUSG00000052331	3_prime_UTR_variant	1	1	1	1	1	1	2	1	snp
12578	Ankrd44	rs48511286	1	54.6475	C|G	96	ENSMUSG00000052331	3_prime_UTR_variant	1	1	1	1	1	2	2	1	snp
12579	Ankrd44	rs46290769	1	54.6475	G|A	96	ENSMUSG00000052331	3_prime_UTR_variant	1	1	1	1	1	2	2	1	snp
12580	Ankrd44	rs45666640	1	54.6476	T|G	64	ENSMUSG00000052331	3_prime_UTR_variant	1	1	1	1	1	1	2	1	snp
12581	Ankrd44	rs49721506	1	54.6476	G|A	96	ENSMUSG00000052331	3_prime_UTR_variant	1	1	1	1	1	2	2	1	snp
12582	Ankrd44	rs216655949	1	54.6478	G|A	96	ENSMUSG00000052331	3_prime_UTR_variant	1	1	1	1	1	2	2	1	snp
12583	Ankrd44	rs52370339	1	54.6479	G|A	96	ENSMUSG00000052331	3_prime_UTR_variant	1	1	1	1	1	2	2	1	snp
12584	Ankrd44	rs47865351	1	54.6481	C|T	16	ENSMUSG00000052331	3_prime_UTR_variant	1	1	1	1	2	1	1	1	snp
12615	Ankrd44	rs230589408	1	54.6538	C|T	64	ENSMUSG00000052331	missense_variant	1	1	1	1	1	1	2	1	snp
12691	Ankrd44	rs231373864	1	54.661	G|A	208	ENSMUSG00000052331	splice_region_variant,intron_variant	1	1	1	1	2	1	2	2	snp
12823	Ankrd44	rs47419043	1	54.6676	T|G	224	ENSMUSG00000052331	splice_region_variant,non_coding_transcript_exon_variant,non_coding_transcript_variant	1	1	1	1	1	2	2	2	snp
13727	Ankrd44	rs50536819	1	54.723	T|C	96	ENSMUSG00000052331	splice_region_variant,intron_variant,non_coding_transcript_variant	1	1	1	1	1	2	2	1	snp
13915	Ankrd44	rs50059471	1	54.7329	G|A	144	ENSMUSG00000052331	splice_region_variant,intron_variant	1	1	1	1	2	1	1	2	snp
14244	Ankrd44	rs235001157	1	54.7529	C|G	64	ENSMUSG00000052331	splice_region_variant,intron_variant,non_coding_transcript_variant	1	1	1	1	1	1	2	1	snp
18022	Sf3b1	rs236346305	1	54.9852	A|T	96	ENSMUSG00000025982	3_prime_UTR_variant	1	1	1	1	1	2	2	1	snp
18023	Sf3b1	rs254033414	1	54.9853	A|G	32	ENSMUSG00000025982	3_prime_UTR_variant	1	1	1	1	1	2	1	1	snp
18024	Sf3b1	rs217214713	1	54.9853	C|T	32	ENSMUSG00000025982	3_prime_UTR_variant	1	1	1	1	1	2	1	1	snp
18025	Sf3b1	rs49888296	1	54.9854	A|T	96	ENSMUSG00000025982	3_prime_UTR_variant	1	1	1	1	1	2	2	1	snp
18026	Sf3b1	rs51475653	1	54.9855	T|C	32	ENSMUSG00000025982	3_prime_UTR_variant	1	1	1	1	1	2	1	1	snp
18027	Sf3b1	rs47403516	1	54.9856	C|T	32	ENSMUSG00000025982	3_prime_UTR_variant	1	1	1	1	1	2	1	1	snp
18028	Sf3b1	rs51955310	1	54.9857	T|A	64	ENSMUSG00000025982	3_prime_UTR_variant	1	1	1	1	1	1	2	1	snp
18029	Sf3b1	rs48872954	1	54.9857	G|A	32	ENSMUSG00000025982	3_prime_UTR_variant	1	1	1	1	1	2	1	1	snp
18030	Sf3b1	rs50887939	1	54.9859	G|A	8	ENSMUSG00000025982	3_prime_UTR_variant	1	1	1	2	1	1	1	1	snp
18031	Sf3b1	rs47858982	1	54.9859	A|G	104	ENSMUSG00000025982	3_prime_UTR_variant	1	1	1	2	1	2	2	1	snp
18032	Sf3b1	rs46179447	1	54.986	G|A	32	ENSMUSG00000025982	3_prime_UTR_variant	1	1	1	1	1	2	1	1	snp
18033	Sf3b1	rs46288187	1	54.986	T|C	32	ENSMUSG00000025982	3_prime_UTR_variant	1	1	1	1	1	2	1	1	snp
18034	Sf3b1	rs47865711	1	54.9861	C|T	32	ENSMUSG00000025982	3_prime_UTR_variant	1	1	1	1	1	2	1	1	snp
18035	Sf3b1	rs248946073	1	54.9862	T|A	96	ENSMUSG00000025982	3_prime_UTR_variant	1	1	1	1	1	2	2	1	snp
18036	Sf3b1	rs3666880	1	54.9862	C|A	8	ENSMUSG00000025982	3_prime_UTR_variant	1	1	1	2	1	1	1	1	snp
18037	Sf3b1	rs251572304	1	54.9862	A|T	32	ENSMUSG00000025982	3_prime_UTR_variant	1	1	1	1	1	2	1	1	snp
18038	Sf3b1	rs51463350	1	54.9863	T|G	32	ENSMUSG00000025982	3_prime_UTR_variant	1	1	1	1	1	2	1	1	snp
18039	Sf3b1	rs51443733	1	54.9863	G|A	32	ENSMUSG00000025982	3_prime_UTR_variant	1	1	1	1	1	2	1	1	snp
18040	Sf3b1	rs3668074	1	54.9864	C|A	104	ENSMUSG00000025982	3_prime_UTR_variant	1	1	1	2	1	2	2	1	snp
18041	Sf3b1	rs263551970	1	54.9864	T|A	64	ENSMUSG00000025982	3_prime_UTR_variant	1	1	1	1	1	1	2	1	snp
18042	Sf3b1	rs224540051	1	54.9865	G|A	64	ENSMUSG00000025982	3_prime_UTR_variant	1	1	1	1	1	1	2	1	snp
18043	Sf3b1	rs247447528	1	54.9865	A|C	64	ENSMUSG00000025982	3_prime_UTR_variant	1	1	1	1	1	1	2	1	snp
18044	Sf3b1	rs46208121	1	54.9865	T|A	96	ENSMUSG00000025982	3_prime_UTR_variant	1	1	1	1	1	2	2	1	snp
18045	Sf3b1	rs219409850	1	54.9865	A|G	64	ENSMUSG00000025982	3_prime_UTR_variant	1	1	1	1	1	1	2	1	snp
18046	Sf3b1	rs47302445	1	54.9865	A|C	104	ENSMUSG00000025982	3_prime_UTR_variant	1	1	1	2	1	2	2	1	snp
18047	Sf3b1	rs48173768	1	54.9866	C|T	32	ENSMUSG00000025982	3_prime_UTR_variant	1	1	1	1	1	2	1	1	snp
18048	Sf3b1	rs51375753	1	54.9866	T|C	64	ENSMUSG00000025982	3_prime_UTR_variant	1	1	1	1	1	1	2	1	snp
18049	Sf3b1	rs48539506	1	54.9867	A|G	32	ENSMUSG00000025982	3_prime_UTR_variant	1	1	1	1	1	2	1	1	snp
18050	Sf3b1	rs47238525	1	54.9867	C|T	32	ENSMUSG00000025982	3_prime_UTR_variant	1	1	1	1	1	2	1	1	snp
18051	Sf3b1	rs213675671	1	54.9867	T|A	64	ENSMUSG00000025982	3_prime_UTR_variant	1	1	1	1	1	1	2	1	snp
18052	Sf3b1	rs13462359	1	54.9868	T|C	104	ENSMUSG00000025982	3_prime_UTR_variant	1	1	1	2	1	2	2	1	snp
18053	Sf3b1	rs48963426	1	54.9868	T|G	96	ENSMUSG00000025982	3_prime_UTR_variant	1	1	1	1	1	2	2	1	snp
18054	Sf3b1	rs47336363	1	54.9869	C|T	8	ENSMUSG00000025982	3_prime_UTR_variant	1	1	1	2	1	1	1	1	snp
18055	Sf3b1	1:54986908_G/A	1	54.9869	G|A	96	ENSMUSG00000025982	3_prime_UTR_variant	1	1	1	1	1	2	2	1	snp
18056	Sf3b1	rs237405041	1	54.987	C|G	64	ENSMUSG00000025982	3_prime_UTR_variant	1	1	1	1	1	1	2	1	snp
18087	Sf3b1	rs50396956	1	54.9903	G|A	32	ENSMUSG00000025982	splice_donor_variant	1	1	1	1	1	2	1	1	snp
19327	Coq10b	rs47972193	1	55.0723	G|A	32	ENSMUSG00000025981	3_prime_UTR_variant	1	1	1	1	1	2	1	1	snp
19328	Coq10b	rs4222358	1	55.0724	T|G	32	ENSMUSG00000025981	3_prime_UTR_variant	1	1	1	1	1	2	1	1	snp
19329	Coq10b	rs4222355	1	55.0725	A|G	32	ENSMUSG00000025981	3_prime_UTR_variant	1	1	1	1	1	2	1	1	snp
19330	Coq10b	rs4222354	1	55.0726	A|G	32	ENSMUSG00000025981	3_prime_UTR_variant	1	1	1	1	1	2	1	1	snp
19369	Hspd1	rs13468753	1	55.078	G|A	8	ENSMUSG00000025980	3_prime_UTR_variant	1	1	1	2	1	1	1	1	snp
19402	Hspd1	rs257305893	1	55.0838	T|C	64	ENSMUSG00000025980	missense_variant	1	1	1	1	1	1	2	1	snp
19419	Hspd1	rs256390790	1	55.088	A|T	32	ENSMUSG00000025980	splice_region_variant,5_prime_UTR_variant	1	1	1	1	1	2	1	1	snp
19420	Hspd1	rs235679374	1	55.088	T|C	32	ENSMUSG00000025980	5_prime_UTR_variant	1	1	1	1	1	2	1	1	snp
19421	Hspd1	rs238493560	1	55.0881	A|G	96	ENSMUSG00000025980	5_prime_UTR_variant	1	1	1	1	1	2	2	1	snp
20491	Rftn2	rs242028758	1	55.1702	A|C	64	ENSMUSG00000025978	3_prime_UTR_variant	1	1	1	1	1	1	2	1	snp
20492	Rftn2	rs229233781	1	55.1703	T|C	32	ENSMUSG00000025978	3_prime_UTR_variant	1	1	1	1	1	2	1	1	snp
20493	Rftn2	rs240768875	1	55.1704	T|C	96	ENSMUSG00000025978	3_prime_UTR_variant	1	1	1	1	1	2	2	1	snp
20494	Rftn2	rs258194235	1	55.1704	A|G	96	ENSMUSG00000025978	3_prime_UTR_variant	1	1	1	1	1	2	2	1	snp
20495	Rftn2	rs32795507	1	55.1704	A|G/C	40	ENSMUSG00000025978	3_prime_UTR_variant	1	1	1	3	1	2	1	1	snp
20496	Rftn2	rs256541910	1	55.1704	T|C	32	ENSMUSG00000025978	3_prime_UTR_variant	1	1	1	1	1	2	1	1	snp
20497	Rftn2	rs32795505	1	55.1705	C|T	64	ENSMUSG00000025978	3_prime_UTR_variant	1	1	1	1	1	1	2	1	snp
20498	Rftn2	rs32794943	1	55.1708	T|A	64	ENSMUSG00000025978	3_prime_UTR_variant	1	1	1	1	1	1	2	1	snp
20499	Rftn2	rs249383018	1	55.1709	T|C	32	ENSMUSG00000025978	3_prime_UTR_variant	1	1	1	1	1	2	1	1	snp
20500	Rftn2	rs217646724	1	55.1709	C|G	32	ENSMUSG00000025978	3_prime_UTR_variant	1	1	1	1	1	2	1	1	snp
20501	Rftn2	rs32794941	1	55.171	C|T	32	ENSMUSG00000025978	3_prime_UTR_variant	1	1	1	1	1	2	1	1	snp
20502	Rftn2	rs247602781	1	55.171	C|T	32	ENSMUSG00000025978	3_prime_UTR_variant	1	1	1	1	1	2	1	1	snp
20503	Rftn2	rs215642161	1	55.171	C|T	32	ENSMUSG00000025978	3_prime_UTR_variant	1	1	1	1	1	2	1	1	snp
20504	Rftn2	rs237519351	1	55.1711	G|A	96	ENSMUSG00000025978	3_prime_UTR_variant	1	1	1	1	1	2	2	1	snp
20505	Rftn2	rs262345296	1	55.1711	C|A	32	ENSMUSG00000025978	3_prime_UTR_variant	1	1	1	1	1	2	1	1	snp
20506	Rftn2	rs222359645	1	55.1711	C|T	32	ENSMUSG00000025978	3_prime_UTR_variant	1	1	1	1	1	2	1	1	snp
20507	Rftn2	rs32794939	1	55.1711	C|A	16	ENSMUSG00000025978	3_prime_UTR_variant	1	1	1	1	2	1	1	1	snp
20508	Rftn2	rs248069072	1	55.1712	A|G	64	ENSMUSG00000025978	3_prime_UTR_variant	1	1	1	1	1	1	2	1	snp
20509	Rftn2	rs222516204	1	55.1712	C|T	64	ENSMUSG00000025978	3_prime_UTR_variant	1	1	1	1	1	1	2	1	snp
20510	Rftn2	rs32794937	1	55.1712	C|T	96	ENSMUSG00000025978	3_prime_UTR_variant	1	1	1	1	1	2	2	1	snp
20511	Rftn2	rs258071344	1	55.1712	T|C	32	ENSMUSG00000025978	3_prime_UTR_variant	1	1	1	1	1	2	1	1	snp
20512	Rftn2	rs229013384	1	55.1714	A|C	64	ENSMUSG00000025978	3_prime_UTR_variant	1	1	1	1	1	1	2	1	snp
20513	Rftn2	rs32794935	1	55.1714	C|T	96	ENSMUSG00000025978	3_prime_UTR_variant	1	1	1	1	1	2	2	1	snp
20514	Rftn2	rs261515224	1	55.1715	A|T	32	ENSMUSG00000025978	3_prime_UTR_variant	1	1	1	1	1	2	1	1	snp
20515	Rftn2	rs228756409	1	55.1716	T|C	32	ENSMUSG00000025978	3_prime_UTR_variant	1	1	1	1	1	2	1	1	snp
20516	Rftn2	rs32794193	1	55.1717	C|T	64	ENSMUSG00000025978	3_prime_UTR_variant	1	1	1	1	1	1	2	1	snp
20517	Rftn2	rs32794191	1	55.1718	T|C	96	ENSMUSG00000025978	3_prime_UTR_variant	1	1	1	1	1	2	2	1	snp
20519	Rftn2	rs32794187	1	55.172	C|T	32	ENSMUSG00000025978	missense_variant	1	1	1	1	1	2	1	1	snp
20520	Rftn2	rs234154819	1	55.1721	A|T	32	ENSMUSG00000025978	missense_variant	1	1	1	1	1	2	1	1	snp
21029	Rftn2	rs257959591	1	55.2044	C|T	8	ENSMUSG00000025978	splice_region_variant,intron_variant	1	1	1	2	1	1	1	1	snp
21061	Rftn2	rs229771039	1	55.2065	T|C	64	ENSMUSG00000025978	missense_variant	1	1	1	1	1	1	2	1	snp
21062	Rftn2	rs248580302	1	55.2065	C|T	64	ENSMUSG00000025978	missense_variant	1	1	1	1	1	1	2	1	snp
21063	Rftn2	rs32793561	1	55.2065	C|T	64	ENSMUSG00000025978	missense_variant	1	1	1	1	1	1	2	1	snp
21295	Rftn2	rs249352997	1	55.2263	T|C	32	ENSMUSG00000025978	5_prime_UTR_variant	1	1	1	1	1	2	1	1	snp
21296	Rftn2	rs219611573	1	55.2263	A|C	32	ENSMUSG00000025978	5_prime_UTR_variant	1	1	1	1	1	2	1	1	snp
21297	Rftn2	rs234745713	1	55.2263	G|A	32	ENSMUSG00000025978	5_prime_UTR_variant	1	1	1	1	1	2	1	1	snp
21298	Rftn2	rs246445227	1	55.2263	A|G	32	ENSMUSG00000025978	5_prime_UTR_variant	1	1	1	1	1	2	1	1	snp
21299	Rftn2	rs215634661	1	55.2263	G|C	64	ENSMUSG00000025978	5_prime_UTR_variant	1	1	1	1	1	1	2	1	snp
21300	Rftn2	rs232523568	1	55.2263	A|C	64	ENSMUSG00000025978	5_prime_UTR_variant	1	1	1	1	1	1	2	1	snp
21301	Rftn2	rs262340065	1	55.2263	A|C	64	ENSMUSG00000025978	5_prime_UTR_variant	1	1	1	1	1	1	2	1	snp
21302	Rftn2	rs222310712	1	55.2263	A|C	96	ENSMUSG00000025978	5_prime_UTR_variant	1	1	1	1	1	2	2	1	snp
21303	Rftn2	rs237148965	1	55.2264	A|C	32	ENSMUSG00000025978	5_prime_UTR_variant	1	1	1	1	1	2	1	1	snp
21304	Rftn2	rs255375597	1	55.2264	A|G	64	ENSMUSG00000025978	5_prime_UTR_variant	1	1	1	1	1	1	2	1	snp
21305	Rftn2	rs223474238	1	55.2264	A|G	32	ENSMUSG00000025978	5_prime_UTR_variant	1	1	1	1	1	2	1	1	snp
21306	Rftn2	rs241983404	1	55.2264	G|C	64	ENSMUSG00000025978	5_prime_UTR_variant	1	1	1	1	1	1	2	1	snp
21307	Rftn2	rs221103221	1	55.2265	T|C	64	ENSMUSG00000025978	5_prime_UTR_variant	1	1	1	1	1	1	2	1	snp
21308	Rftn2	rs228987448	1	55.2266	G|T	96	ENSMUSG00000025978	5_prime_UTR_variant	1	1	1	1	1	2	2	1	snp
21309	Rftn2	rs32788755	1	55.2266	G|A	64	ENSMUSG00000025978	5_prime_UTR_variant	1	1	1	1	1	1	2	1	snp
21310	Rftn2	rs260139109	1	55.2268	G|A	64	ENSMUSG00000025978	5_prime_UTR_variant	1	1	1	1	1	1	2	1	snp
21413	Mars2	rs32792580	1	55.2372	C|A	16	ENSMUSG00000046994	5_prime_UTR_variant	1	1	1	1	2	1	1	1	snp
21414	Mars2	rs32792578	1	55.2373	G|A	64	ENSMUSG00000046994	missense_variant	1	1	1	1	1	1	2	1	snp
21417	Mars2	rs32791833	1	55.2376	C|A	32	ENSMUSG00000046994	missense_variant	1	1	1	1	1	2	1	1	snp
21422	Mars2	rs228712571	1	55.2391	T|C	96	ENSMUSG00000046994	3_prime_UTR_variant	1	1	1	1	1	2	2	1	snp
21423	Mars2	rs32791053	1	55.2392	T|C	96	ENSMUSG00000046994	3_prime_UTR_variant	1	1	1	1	1	2	2	1	snp
21424	Mars2	rs32791051	1	55.2392	C|T	120	ENSMUSG00000046994	3_prime_UTR_variant	1	1	1	2	2	2	2	1	snp
21425	Mars2	rs32791049	1	55.2393	T|G	32	ENSMUSG00000046994	3_prime_UTR_variant	1	1	1	1	1	2	1	1	snp
21426	Mars2	rs32791047	1	55.2395	T|G	32	ENSMUSG00000046994	3_prime_UTR_variant	1	1	1	1	1	2	1	1	snp
21427	Mars2	rs32791045	1	55.2395	T|G	64	ENSMUSG00000046994	3_prime_UTR_variant	1	1	1	1	1	1	2	1	snp
21428	Mars2	rs32790293	1	55.2396	T|C	64	ENSMUSG00000046994	3_prime_UTR_variant	1	1	1	1	1	1	2	1	snp
21429	Mars2	rs32790291	1	55.2398	C|T	24	ENSMUSG00000046994	3_prime_UTR_variant	1	1	1	2	2	1	1	1	snp
21430	Mars2	rs32790289	1	55.2401	C|T	24	ENSMUSG00000046994	3_prime_UTR_variant	1	1	1	2	2	1	1	1	snp
21431	Mars2	rs233028008	1	55.2408	T|C	32	ENSMUSG00000046994	3_prime_UTR_variant	1	1	1	1	1	2	1	1	snp
21432	Mars2	rs32790287	1	55.2408	T|A	96	ENSMUSG00000046994	3_prime_UTR_variant	1	1	1	1	1	2	2	1	snp
21433	Mars2	rs32790285	1	55.2409	T|G	96	ENSMUSG00000046994	3_prime_UTR_variant	1	1	1	1	1	2	2	1	snp
21434	Mars2	rs32789603	1	55.2409	T|C	64	ENSMUSG00000046994	3_prime_UTR_variant	1	1	1	1	1	1	2	1	snp
21435	Mars2	rs32789601	1	55.241	G|C	32	ENSMUSG00000046994	3_prime_UTR_variant	1	1	1	1	1	2	1	1	snp
21436	Mars2	rs239008063	1	55.2413	T|C	96	ENSMUSG00000046994	3_prime_UTR_variant	1	1	1	1	1	2	2	1	snp
21437	Mars2	rs32789599	1	55.2414	A|T	32	ENSMUSG00000046994	3_prime_UTR_variant	1	1	1	1	1	2	1	1	snp
21438	Mars2	rs32789597	1	55.2414	C|T	96	ENSMUSG00000046994	3_prime_UTR_variant	1	1	1	1	1	2	2	1	snp
21439	Mars2	rs32789595	1	55.2415	G|A	96	ENSMUSG00000046994	3_prime_UTR_variant	1	1	1	1	1	2	2	1	snp
21440	Mars2	rs32788823	1	55.2416	A|G	96	ENSMUSG00000046994	3_prime_UTR_variant	1	1	1	1	1	2	2	1	snp
21441	Mars2	rs32788821	1	55.2416	T|C	64	ENSMUSG00000046994	3_prime_UTR_variant	1	1	1	1	1	1	2	1	snp
21442	Mars2	rs32788819	1	55.2418	T|C	96	ENSMUSG00000046994	3_prime_UTR_variant	1	1	1	1	1	2	2	1	snp
21443	Mars2	rs32788817	1	55.2427	T|G	120	ENSMUSG00000046994	3_prime_UTR_variant	1	1	1	2	2	2	2	1	snp
21444	Mars2	rs250853386	1	55.2431	G|T	64	ENSMUSG00000046994	3_prime_UTR_variant	1	1	1	1	1	1	2	1	snp
21445	Mars2	rs32788815	1	55.2434	T|G	32	ENSMUSG00000046994	3_prime_UTR_variant	1	1	1	1	1	2	1	1	snp
21446	Mars2	rs32788123	1	55.2434	T|G	96	ENSMUSG00000046994	3_prime_UTR_variant	1	1	1	1	1	2	2	1	snp
21447	Mars2	rs32788121	1	55.2435	C|T	32	ENSMUSG00000046994	3_prime_UTR_variant	1	1	1	1	1	2	1	1	snp
21448	Mars2	rs224833949	1	55.2436	T|A	24	ENSMUSG00000046994	3_prime_UTR_variant	1	1	1	2	2	1	1	1	snp
21463	Boll	rs32790755	1	55.2488	A|G	64	ENSMUSG00000025977	3_prime_UTR_variant,NMD_transcript_variant	1	1	1	1	1	1	2	1	snp
21464	Boll	rs32790013	1	55.2488	A|G	64	ENSMUSG00000025977	3_prime_UTR_variant,NMD_transcript_variant	1	1	1	1	1	1	2	1	snp
21465	Boll	rs32790011	1	55.2488	A|G	64	ENSMUSG00000025977	3_prime_UTR_variant,NMD_transcript_variant	1	1	1	1	1	1	2	1	snp
21466	Boll	rs32790009	1	55.2489	G|C	96	ENSMUSG00000025977	3_prime_UTR_variant,NMD_transcript_variant	1	1	1	1	1	2	2	1	snp
21645	Boll	rs245877096	1	55.2695	C|G	16	ENSMUSG00000025977	3_prime_UTR_variant	1	1	1	1	2	1	1	1	snp
21646	Boll	rs32791626	1	55.2695	C|A	96	ENSMUSG00000025977	3_prime_UTR_variant	1	1	1	1	1	2	2	1	snp
21647	Boll	rs248555488	1	55.2698	C|G	32	ENSMUSG00000025977	3_prime_UTR_variant	1	1	1	1	1	2	1	1	snp
21648	Boll	rs32791625	1	55.2698	G|A	32	ENSMUSG00000025977	3_prime_UTR_variant	1	1	1	1	1	2	1	1	snp
21649	Boll	rs32790921	1	55.2699	T|A	64	ENSMUSG00000025977	3_prime_UTR_variant	1	1	1	1	1	1	2	1	snp
21650	Boll	rs32790920	1	55.2699	C|A	96	ENSMUSG00000025977	3_prime_UTR_variant	1	1	1	1	1	2	2	1	snp
21651	Boll	rs32790918	1	55.2703	C|A	32	ENSMUSG00000025977	3_prime_UTR_variant	1	1	1	1	1	2	1	1	snp
21869	Boll	rs32787826	1	55.3045	A|G	96	ENSMUSG00000025977	3_prime_UTR_variant,NMD_transcript_variant	1	1	1	1	1	2	2	1	snp
22153	Boll	rs32789106	1	55.3465	A|G	64	ENSMUSG00000025977	splice_region_variant,intron_variant	1	1	1	1	1	1	2	1	snp
22167	Boll	rs265463992	1	55.3489	G|T	32	ENSMUSG00000025977	missense_variant	1	1	1	1	1	2	1	1	snp
22856	Plcl1	rs222823390	1	55.406	T|C	232	ENSMUSG00000038349	5_prime_UTR_variant	1	1	1	2	1	2	2	2	snp
22857	Plcl1	rs237962044	1	55.4061	C|T	32	ENSMUSG00000038349	5_prime_UTR_variant	1	1	1	1	1	2	1	1	snp
22858	Plcl1	rs231186212	1	55.4063	C|T	72	ENSMUSG00000038349	5_prime_UTR_variant	1	1	1	2	1	1	2	1	snp
22859	Plcl1	rs249871656	1	55.4064	C|T	72	ENSMUSG00000038349	missense_variant	1	1	1	2	1	1	2	1	snp
27473	Plcl1	rs48192571	1	55.6966	T|A	104	ENSMUSG00000038349	missense_variant	1	1	1	2	1	2	2	1	snp
27476	Plcl1	rs233535127	1	55.697	C|T	32	ENSMUSG00000038349	missense_variant	1	1	1	1	1	2	1	1	snp
27538	Plcl1	rs47959031	1	55.7019	C|T	40	ENSMUSG00000038349	splice_region_variant,intron_variant	1	1	1	2	1	2	1	1	snp
28313	Plcl1	rs219266527	1	55.7517	A|G	96	ENSMUSG00000038349	3_prime_UTR_variant	1	1	1	1	1	2	2	1	snp
28314	Plcl1	rs587247574	1	55.7518	A|G	8	ENSMUSG00000038349	3_prime_UTR_variant	1	1	1	2	1	1	1	1	snp
28315	Plcl1	rs46212440	1	55.752	C|T	96	ENSMUSG00000038349	3_prime_UTR_variant	1	1	1	1	1	2	2	1	snp
28316	Plcl1	rs49305691	1	55.7522	G|A	96	ENSMUSG00000038349	3_prime_UTR_variant	1	1	1	1	1	2	2	1	snp
28317	Plcl1	rs51838474	1	55.7523	G|C	96	ENSMUSG00000038349	3_prime_UTR_variant	1	1	1	1	1	2	2	1	snp
28318	Plcl1	rs49754754	1	55.7523	G|A	144	ENSMUSG00000038349	3_prime_UTR_variant	1	1	1	1	2	1	1	2	snp
28319	Plcl1	rs49825908	1	55.7523	T|C	152	ENSMUSG00000038349	3_prime_UTR_variant	1	1	1	2	2	1	1	2	snp
28320	Plcl1	rs45636350	1	55.7523	C|T	64	ENSMUSG00000038349	3_prime_UTR_variant	1	1	1	1	1	1	2	1	snp
28321	Plcl1	rs49174165	1	55.7524	C|G	96	ENSMUSG00000038349	3_prime_UTR_variant	1	1	1	1	1	2	2	1	snp
28322	Plcl1	rs259856754	1	55.7524	A|G	64	ENSMUSG00000038349	3_prime_UTR_variant	1	1	1	1	1	1	2	1	snp
28323	Plcl1	rs50614325	1	55.7525	C|T	96	ENSMUSG00000038349	3_prime_UTR_variant	1	1	1	1	1	2	2	1	snp
28324	Plcl1	rs51726973	1	55.7527	C|T	96	ENSMUSG00000038349	3_prime_UTR_variant	1	1	1	1	1	2	2	1	snp
28325	Plcl1	rs51864553	1	55.7528	A|G	96	ENSMUSG00000038349	3_prime_UTR_variant	1	1	1	1	1	2	2	1	snp
28326	Plcl1	rs46033193	1	55.7529	G|A	208	ENSMUSG00000038349	3_prime_UTR_variant	1	1	1	1	2	1	2	2	snp
28327	Plcl1	rs50649481	1	55.7529	G|T	64	ENSMUSG00000038349	3_prime_UTR_variant	1	1	1	1	1	1	2	1	snp
28328	Plcl1	rs229391584	1	55.7529	G|A	64	ENSMUSG00000038349	3_prime_UTR_variant	1	1	1	1	1	1	2	1	snp
28329	Plcl1	rs50109548	1	55.753	G|T	96	ENSMUSG00000038349	3_prime_UTR_variant	1	1	1	1	1	2	2	1	snp
28330	Plcl1	rs233187149	1	55.7532	C|A	32	ENSMUSG00000038349	3_prime_UTR_variant	1	1	1	1	1	2	1	1	snp
28331	Plcl1	rs251426881	1	55.7533	T|A	32	ENSMUSG00000038349	3_prime_UTR_variant	1	1	1	1	1	2	1	1	snp
28332	Plcl1	rs45659837	1	55.7533	G|C	96	ENSMUSG00000038349	3_prime_UTR_variant	1	1	1	1	1	2	2	1	snp
28333	Plcl1	rs236935587	1	55.7533	C|T	32	ENSMUSG00000038349	3_prime_UTR_variant	1	1	1	1	1	2	1	1	snp
28334	Plcl1	rs255299609	1	55.7534	G|A	32	ENSMUSG00000038349	3_prime_UTR_variant	1	1	1	1	1	2	1	1	snp
28335	Plcl1	rs49819134	1	55.7534	A|T	32	ENSMUSG00000038349	3_prime_UTR_variant	1	1	1	1	1	2	1	1	snp
28336	Plcl1	rs50199733	1	55.7534	C|T	32	ENSMUSG00000038349	3_prime_UTR_variant	1	1	1	1	1	2	1	1	snp
28337	Plcl1	rs50495983	1	55.7534	A|G	64	ENSMUSG00000038349	3_prime_UTR_variant	1	1	1	1	1	1	2	1	snp
28338	Plcl1	rs49105970	1	55.7535	G|C	64	ENSMUSG00000038349	3_prime_UTR_variant	1	1	1	1	1	1	2	1	snp
28339	Plcl1	rs50778844	1	55.7535	T|C	96	ENSMUSG00000038349	3_prime_UTR_variant	1	1	1	1	1	2	2	1	snp
28340	Plcl1	rs244224006	1	55.7535	G|C	32	ENSMUSG00000038349	3_prime_UTR_variant	1	1	1	1	1	2	1	1	snp
28341	Plcl1	rs215266379	1	55.7535	G|A	64	ENSMUSG00000038349	3_prime_UTR_variant	1	1	1	1	1	1	2	1	snp
28342	Plcl1	rs51557903	1	55.7536	C|T	64	ENSMUSG00000038349	3_prime_UTR_variant	1	1	1	1	1	1	2	1	snp
28343	Plcl1	rs50377462	1	55.7537	T|C	96	ENSMUSG00000038349	3_prime_UTR_variant	1	1	1	1	1	2	2	1	snp
28344	Plcl1	rs260685059	1	55.7538	T|C	32	ENSMUSG00000038349	3_prime_UTR_variant	1	1	1	1	1	2	1	1	snp
28345	Plcl1	rs584418644	1	55.7538	A|G	64	ENSMUSG00000038349	3_prime_UTR_variant	1	1	1	1	1	1	2	1	snp
28346	Plcl1	rs248161960	1	55.7538	A|T	64	ENSMUSG00000038349	3_prime_UTR_variant	1	1	1	1	1	1	2	1	snp
28347	Plcl1	rs218932897	1	55.7538	A|G	64	ENSMUSG00000038349	3_prime_UTR_variant	1	1	1	1	1	1	2	1	snp
28348	Plcl1	rs45736030	1	55.7539	T|C/A	96	ENSMUSG00000038349	3_prime_UTR_variant	1	1	1	1	1	2	3	1	snp
28349	Plcl1	rs51869912	1	55.7539	A|G	96	ENSMUSG00000038349	3_prime_UTR_variant	1	1	1	1	1	2	2	1	snp
28350	Plcl1	rs48290025	1	55.7539	G|A	64	ENSMUSG00000038349	3_prime_UTR_variant	1	1	1	1	1	1	2	1	snp
28351	Plcl1	rs249702869	1	55.7541	T|C	64	ENSMUSG00000038349	3_prime_UTR_variant	1	1	1	1	1	1	2	1	snp
28352	Plcl1	rs585304085	1	55.7541	A|G	64	ENSMUSG00000038349	3_prime_UTR_variant	1	1	1	1	1	1	2	1	snp
28353	Plcl1	rs46999230	1	55.7541	C|G	64	ENSMUSG00000038349	3_prime_UTR_variant	1	1	1	1	1	1	2	1	snp
28354	Plcl1	rs45800348	1	55.7542	A|G	64	ENSMUSG00000038349	3_prime_UTR_variant	1	1	1	1	1	1	2	1	snp
28355	Plcl1	rs225895730	1	55.7543	G|T	64	ENSMUSG00000038349	3_prime_UTR_variant	1	1	1	1	1	1	2	1	snp
28356	Plcl1	rs51944327	1	55.7543	G|T	96	ENSMUSG00000038349	3_prime_UTR_variant	1	1	1	1	1	2	2	1	snp
28926	Gm7694	rs49404658	1	170.298	T|A	2	ENSMUSG00000102752	3_prime_UTR_variant	1	2	1	1	1	1	1	1	snp
28927	Gm7694	rs31462572	1	170.298	C|T	2	ENSMUSG00000102752	3_prime_UTR_variant	1	2	1	1	1	1	1	1	snp
28928	Gm7694	rs211924273	1	170.298	T|G	80	ENSMUSG00000102752	3_prime_UTR_variant	1	1	1	1	2	1	2	1	snp
28929	Gm7694	rs31462571	1	170.299	C|T	32	ENSMUSG00000102752	3_prime_UTR_variant	1	1	1	1	1	2	1	1	snp
28930	Gm7694	rs31462570	1	170.299	T|A	2	ENSMUSG00000102752	3_prime_UTR_variant	1	2	1	1	1	1	1	1	snp
28931	Gm7694	rs259776729	1	170.299	C|T	32	ENSMUSG00000102752	3_prime_UTR_variant	1	1	1	1	1	2	1	1	snp
28932	Gm7694	rs49967760	1	170.299	C|T	34	ENSMUSG00000102752	3_prime_UTR_variant	1	2	1	1	1	2	1	1	snp
28933	Gm7694	rs31462569	1	170.299	C|T	32	ENSMUSG00000102752	3_prime_UTR_variant	1	1	1	1	1	2	1	1	snp
28934	Gm7694	rs30637912	1	170.299	G|T	4	ENSMUSG00000102752	3_prime_UTR_variant	1	1	2	1	1	1	1	1	snp
28935	Gm7694	rs31462568	1	170.299	G|A	128	ENSMUSG00000102752	3_prime_UTR_variant	1	1	1	1	1	1	1	2	snp
28936	Gm7694	rs31462567	1	170.299	T|C	141	ENSMUSG00000102752	3_prime_UTR_variant	2	1	2	2	1	1	1	2	snp
28937	Gm7694	rs236020214	1	170.299	G|T	80	ENSMUSG00000102752	3_prime_UTR_variant	1	1	1	1	2	1	2	1	snp
28938	Gm7694	rs586193490	1	170.299	G|C	64	ENSMUSG00000102752	3_prime_UTR_variant	1	1	1	1	1	1	2	1	snp
28939	Gm7694	rs253804886	1	170.299	C|G	80	ENSMUSG00000102752	3_prime_UTR_variant	1	1	1	1	2	1	2	1	snp
28940	Gm7694	rs31462566	1	170.299	C|T	82	ENSMUSG00000102752	3_prime_UTR_variant	1	2	1	1	2	1	2	1	snp
28941	Gm7694	rs31462565	1	170.299	C|T	2	ENSMUSG00000102752	3_prime_UTR_variant	1	2	1	1	1	1	1	1	snp
28942	Gm7694	rs230412107	1	170.299	G|T	128	ENSMUSG00000102752	3_prime_UTR_variant	1	1	1	1	1	1	1	2	snp
28943	Gm7694	rs243278266	1	170.299	C|T	128	ENSMUSG00000102752	3_prime_UTR_variant	1	1	1	1	1	1	1	2	snp
28944	Gm7694	rs214669426	1	170.299	C|T	32	ENSMUSG00000102752	3_prime_UTR_variant	1	1	1	1	1	2	1	1	snp
28945	Gm7694	rs31462564	1	170.299	A|G	2	ENSMUSG00000102752	3_prime_UTR_variant	1	2	1	1	1	1	1	1	snp
28946	Gm7694	rs221145756	1	170.299	G|A	16	ENSMUSG00000102752	3_prime_UTR_variant	1	1	1	1	2	1	1	1	snp
28947	Gm7694	rs256458810	1	170.299	G|A	128	ENSMUSG00000102752	3_prime_UTR_variant	1	1	1	1	1	1	1	2	snp
28948	Gm7694	rs31461643	1	170.299	A|T	144	ENSMUSG00000102752	3_prime_UTR_variant	1	1	1	1	2	1	1	2	snp
28949	Gm7694	rs265678087	1	170.299	C|T	32	ENSMUSG00000102752	3_prime_UTR_variant	1	1	1	1	1	2	1	1	snp
28950	Gm7694	rs231657245	1	170.299	C|T	96	ENSMUSG00000102752	3_prime_UTR_variant	1	1	1	1	1	2	2	1	snp
28951	Gm7694	rs581695592	1	170.299	C|G	98	ENSMUSG00000102752	3_prime_UTR_variant	1	2	1	1	1	2	2	1	snp
28952	Gm7694	rs260124058	1	170.299	G|C	2	ENSMUSG00000102752	3_prime_UTR_variant	1	2	1	1	1	1	1	1	snp
28953	Gm7694	rs222944432	1	170.299	ATCCCACATCAC|A	2	ENSMUSG00000102752	3_prime_UTR_variant	1	2	1	1	1	1	1	1	indel
28954	Gm7694	rs263874017	1	170.299	C|T	141	ENSMUSG00000102752	3_prime_UTR_variant	2	1	2	2	1	1	1	2	snp
28955	Gm7694	rs224623266	1	170.299	C|T	2	ENSMUSG00000102752	3_prime_UTR_variant	1	2	1	1	1	1	1	1	snp
28956	Gm7694	rs243315597	1	170.299	C|T	2	ENSMUSG00000102752	3_prime_UTR_variant	1	2	1	1	1	1	1	1	snp
28957	Gm7694	rs50985001	1	170.299	C|T	2	ENSMUSG00000102752	3_prime_UTR_variant	1	2	1	1	1	1	1	1	snp
28958	Gm7694	rs31461641	1	170.299	G|A	96	ENSMUSG00000102752	3_prime_UTR_variant	1	1	1	1	1	2	2	1	snp
28959	Gm7694	rs31461640	1	170.299	G|A	98	ENSMUSG00000102752	3_prime_UTR_variant	1	2	1	1	1	2	2	1	snp
28960	Gm7694	rs216486767	1	170.299	A|C	96	ENSMUSG00000102752	3_prime_UTR_variant	1	1	1	1	1	2	2	1	snp
28961	Gm7694	rs31461639	1	170.3	A|T	98	ENSMUSG00000102752	3_prime_UTR_variant	1	2	1	1	1	2	2	1	snp
28962	Gm7694	rs31461638	1	170.3	T|G	98	ENSMUSG00000102752	3_prime_UTR_variant	1	2	1	1	1	2	2	1	snp
28963	Gm7694	rs31461637	1	170.3	A|C	98	ENSMUSG00000102752	3_prime_UTR_variant	1	2	1	1	1	2	2	1	snp
28964	Gm7694	rs31461636	1	170.3	G|A	98	ENSMUSG00000102752	3_prime_UTR_variant	1	2	1	1	1	2	2	1	snp
28965	Gm7694	rs31461635	1	170.3	A|G	98	ENSMUSG00000102752	3_prime_UTR_variant	1	2	1	1	1	2	2	1	snp
28966	Gm7694	rs31461634	1	170.3	G|A	32	ENSMUSG00000102752	3_prime_UTR_variant	1	1	1	1	1	2	1	1	snp
28967	Gm7694	rs31460633	1	170.3	G|A	66	ENSMUSG00000102752	3_prime_UTR_variant	1	2	1	1	1	1	2	1	snp
28968	Gm7694	rs45661118	1	170.3	A|G	141	ENSMUSG00000102752	3_prime_UTR_variant	2	1	2	2	1	1	1	2	snp
28969	Gm7694	rs31460632	1	170.3	C|T	141	ENSMUSG00000102752	3_prime_UTR_variant	2	1	2	2	1	1	1	2	snp
28970	Gm7694	rs31460631	1	170.3	C|T	16	ENSMUSG00000102752	3_prime_UTR_variant	1	1	1	1	2	1	1	1	snp
28971	Gm7694	rs230326043	1	170.3	A|G	32	ENSMUSG00000102752	3_prime_UTR_variant	1	1	1	1	1	2	1	1	snp
28972	Gm7694	rs31460630	1	170.3	A|G	98	ENSMUSG00000102752	3_prime_UTR_variant	1	2	1	1	1	2	2	1	snp
28973	Gm7694	rs46106255	1	170.3	T|G	98	ENSMUSG00000102752	3_prime_UTR_variant	1	2	1	1	1	2	2	1	snp
28974	Gm7694	rs31460629	1	170.3	T|C	98	ENSMUSG00000102752	3_prime_UTR_variant	1	2	1	1	1	2	2	1	snp
28975	Gm7694	rs31460628	1	170.3	T|A	32	ENSMUSG00000102752	3_prime_UTR_variant	1	1	1	1	1	2	1	1	snp
28976	Gm7694	rs31460627	1	170.3	A|G	98	ENSMUSG00000102752	3_prime_UTR_variant	1	2	1	1	1	2	2	1	snp
28977	Gm7694	rs31460626	1	170.3	T|C	32	ENSMUSG00000102752	3_prime_UTR_variant	1	1	1	1	1	2	1	1	snp
28978	Gm7694	rs30924646	1	170.3	A|G	153	ENSMUSG00000102752	3_prime_UTR_variant	2	1	1	2	2	1	1	2	snp
28979	Gm7694	rs31460625	1	170.3	T|C	64	ENSMUSG00000102752	3_prime_UTR_variant	1	1	1	1	1	1	2	1	snp
28980	Gm7694	rs31460624	1	170.3	G|C	98	ENSMUSG00000102752	3_prime_UTR_variant	1	2	1	1	1	2	2	1	snp
28981	Gm7694	rs31459933	1	170.3	G|T	32	ENSMUSG00000102752	3_prime_UTR_variant	1	1	1	1	1	2	1	1	snp
28982	Gm7694	rs31459932	1	170.3	A|G	98	ENSMUSG00000102752	3_prime_UTR_variant	1	2	1	1	1	2	2	1	snp
28983	Gm7694	rs31459931	1	170.301	C|T	98	ENSMUSG00000102752	3_prime_UTR_variant	1	2	1	1	1	2	2	1	snp
28984	Gm7694	rs31459930	1	170.301	C|T	32	ENSMUSG00000102752	3_prime_UTR_variant	1	1	1	1	1	2	1	1	snp
28985	Gm7694	rs31459929	1	170.301	A|G	32	ENSMUSG00000102752	3_prime_UTR_variant	1	1	1	1	1	2	1	1	snp
28986	Gm7694	rs31459928	1	170.301	C|T	98	ENSMUSG00000102752	3_prime_UTR_variant	1	2	1	1	1	2	2	1	snp
28987	Gm7694	rs31459927	1	170.301	A|G	32	ENSMUSG00000102752	3_prime_UTR_variant	1	1	1	1	1	2	1	1	snp
28988	Gm7694	rs227367189	1	170.301	G|A	20	ENSMUSG00000102752	3_prime_UTR_variant	1	1	2	1	2	1	1	1	snp
28989	Gm7694	rs31459926	1	170.301	G|A	66	ENSMUSG00000102752	3_prime_UTR_variant	1	2	1	1	1	1	2	1	snp
28990	Gm7694	rs264395211	1	170.301	G|A	148	ENSMUSG00000102752	3_prime_UTR_variant	1	1	2	1	2	1	1	2	snp
28991	Gm7694	rs229880403	1	170.301	T|G	32	ENSMUSG00000102752	3_prime_UTR_variant	1	1	1	1	1	2	1	1	snp
28992	Gm7694	rs31459925	1	170.301	C|T	25	ENSMUSG00000102752	3_prime_UTR_variant	2	1	1	2	2	1	1	1	snp
28993	Gm7694	rs234025692	1	170.301	A|G	98	ENSMUSG00000102752	3_prime_UTR_variant	1	2	1	1	1	2	2	1	snp
28994	Gm7694	rs249900493	1	170.301	T|A	98	ENSMUSG00000102752	3_prime_UTR_variant	1	2	1	1	1	2	2	1	snp
28995	Gm7694	rs263004652	1	170.301	A|T	98	ENSMUSG00000102752	3_prime_UTR_variant	1	2	1	1	1	2	2	1	snp
28996	Gm7694	rs31459924	1	170.301	G|A	66	ENSMUSG00000102752	3_prime_UTR_variant	1	2	1	1	1	1	2	1	snp
28997	Gm7694	rs51014273	1	170.301	C|T	66	ENSMUSG00000102752	3_prime_UTR_variant	1	2	1	1	1	1	2	1	snp
28998	Gm7694	rs47136514	1	170.301	A|G	66	ENSMUSG00000102752	3_prime_UTR_variant	1	2	1	1	1	1	2	1	snp
28999	Gm7694	rs31458943	1	170.301	C|T	66	ENSMUSG00000102752	3_prime_UTR_variant	1	2	1	1	1	1	2	1	snp
29000	Gm7694	rs31458942	1	170.301	A|G	98	ENSMUSG00000102752	3_prime_UTR_variant	1	2	1	1	1	2	2	1	snp
29001	Gm7694	rs232718192	1	170.301	T|C	32	ENSMUSG00000102752	3_prime_UTR_variant	1	1	1	1	1	2	1	1	snp
29002	Gm7694	rs31458941	1	170.301	G|A	98	ENSMUSG00000102752	3_prime_UTR_variant	1	2	1	1	1	2	2	1	snp
29006	Gm7694	rs31458937	1	170.301	T|C	32	ENSMUSG00000102752	missense_variant	1	1	1	1	1	2	1	1	snp
29008	Gm7694	rs31458935	1	170.302	A|G	141	ENSMUSG00000102752	missense_variant	2	1	2	2	1	1	1	2	snp
29031	Gm7694	rs50750114	1	170.303	T|A	2	ENSMUSG00000102752	missense_variant	1	2	1	1	1	1	1	1	snp
29033	Gm7694	rs214056842	1	170.303	C|T	16	ENSMUSG00000102752	missense_variant	1	1	1	1	2	1	1	1	snp
29037	Gm7694	rs32335280	1	170.303	G|A	4	ENSMUSG00000102752	missense_variant	1	1	2	1	1	1	1	1	snp
29155	Spata46	rs31459258	1	170.309	G|A	9	ENSMUSG00000042800	5_prime_UTR_variant	2	1	1	2	1	1	1	1	snp
29215	Spata46	rs31464904	1	170.312	A|C	9	ENSMUSG00000042800	3_prime_UTR_variant	2	1	1	2	1	1	1	1	snp
29336	Nos1ap	rs31459276	1	170.32	C|T	32	ENSMUSG00000038473	splice_region_variant,intron_variant,non_coding_transcript_variant	1	1	1	1	1	2	1	1	snp
29455	Nos1ap	rs31463194	1	170.328	G|A	64	ENSMUSG00000038473	missense_variant	1	1	1	1	1	1	2	1	snp
29489	Nos1ap	rs31460572	1	170.329	C|T	68	ENSMUSG00000038473	missense_variant	1	1	2	1	1	1	2	1	snp
29491	Nos1ap	rs31460570	1	170.329	G|A	64	ENSMUSG00000038473	splice_region_variant,intron_variant	1	1	1	1	1	1	2	1	snp
29713	Nos1ap	rs31457532	1	170.338	C|T	16	ENSMUSG00000038473	missense_variant	1	1	1	1	2	1	1	1	snp
30690	Nos1ap	rs31452783	1	170.391	C|T	9	ENSMUSG00000038473	splice_region_variant,intron_variant	2	1	1	2	1	1	1	1	snp
34940	Olfml2b	rs33779902	1	170.645	A|G	32	ENSMUSG00000038463	5_prime_UTR_variant	1	1	1	1	1	2	1	1	snp
34941	Olfml2b	rs33779901	1	170.645	G|A	32	ENSMUSG00000038463	5_prime_UTR_variant	1	1	1	1	1	2	1	1	snp
34942	Olfml2b	rs33779900	1	170.645	C|A	136	ENSMUSG00000038463	5_prime_UTR_variant	1	1	1	2	1	1	1	2	snp
34943	Olfml2b	rs32125361	1	170.645	G|A	85	ENSMUSG00000038463	5_prime_UTR_variant	2	1	2	1	2	1	2	1	snp
34944	Olfml2b	rs233278449	1	170.645	T|C	136	ENSMUSG00000038463	5_prime_UTR_variant	1	1	1	2	1	1	1	2	snp
34945	Olfml2b	rs32284383	1	170.645	G|A	85	ENSMUSG00000038463	5_prime_UTR_variant	2	1	2	1	2	1	2	1	snp
34946	Olfml2b	rs33860004	1	170.645	G|A	2	ENSMUSG00000038463	5_prime_UTR_variant	1	2	1	1	1	1	1	1	snp
34947	Olfml2b	rs31147175	1	170.645	G|T	2	ENSMUSG00000038463	5_prime_UTR_variant	1	2	1	1	1	1	1	1	snp
34948	Olfml2b	rs33779898	1	170.645	A|T	32	ENSMUSG00000038463	5_prime_UTR_variant	1	1	1	1	1	2	1	1	snp
34995	Olfml2b	rs45748896	1	170.648	C|T	34	ENSMUSG00000038463	splice_region_variant,intron_variant	1	2	1	1	1	2	1	1	snp
35029	Olfml2b	rs33782639	1	170.65	A|C	2	ENSMUSG00000038463	missense_variant	1	2	1	1	1	1	1	1	snp
35030	Olfml2b	rs47362122	1	170.65	G|A	4	ENSMUSG00000038463	missense_variant	1	1	2	1	1	1	1	1	snp
35287	Olfml2b	rs246459188	1	170.663	G|A	32	ENSMUSG00000038463	splice_region_variant,intron_variant	1	1	1	1	1	2	1	1	snp
35396	Olfml2b	rs33783240	1	170.669	G|C	32	ENSMUSG00000038463	missense_variant	1	1	1	1	1	2	1	1	snp
35397	Olfml2b	rs50856025	1	170.669	G|A	2	ENSMUSG00000038463	missense_variant	1	2	1	1	1	1	1	1	snp
35636	Olfml2b	rs52252479	1	170.682	A|G	2	ENSMUSG00000038463	3_prime_UTR_variant	1	2	1	1	1	1	1	1	snp
35637	Olfml2b	rs47919846	1	170.683	G|A	2	ENSMUSG00000038463	3_prime_UTR_variant	1	2	1	1	1	1	1	1	snp
35638	Olfml2b	rs240498340	1	170.683	G|T	32	ENSMUSG00000038463	3_prime_UTR_variant	1	1	1	1	1	2	1	1	snp
35639	Olfml2b	rs242009256	1	170.683	G|GA	2	ENSMUSG00000038463	3_prime_UTR_variant	1	2	1	1	1	1	1	1	indel
35640	Olfml2b	rs45646019	1	170.683	A|T	34	ENSMUSG00000038463	3_prime_UTR_variant	1	2	1	1	1	2	1	1	snp
35641	Olfml2b	rs33782585	1	170.683	C|T	34	ENSMUSG00000038463	3_prime_UTR_variant	1	2	1	1	1	2	1	1	snp
35890	Atf6	rs246405977	1	170.705	T|C	32	ENSMUSG00000026663	3_prime_UTR_variant	1	1	1	1	1	2	1	1	snp
35891	Atf6	rs32010413	1	170.705	G|A	2	ENSMUSG00000026663	3_prime_UTR_variant	1	2	1	1	1	1	1	1	snp
35892	Atf6	rs33780174	1	170.705	C|T	32	ENSMUSG00000026663	3_prime_UTR_variant	1	1	1	1	1	2	1	1	snp
35893	Atf6	rs30472719	1	170.706	A|G	34	ENSMUSG00000026663	3_prime_UTR_variant	1	2	1	1	1	2	1	1	snp
35894	Atf6	rs6345357	1	170.706	G|A	2	ENSMUSG00000026663	3_prime_UTR_variant	1	2	1	1	1	1	1	1	snp
35895	Atf6	rs30742410	1	170.706	C|A	2	ENSMUSG00000026663	3_prime_UTR_variant	1	2	1	1	1	1	1	1	snp
35896	Atf6	rs33779143	1	170.706	G|A	32	ENSMUSG00000026663	3_prime_UTR_variant	1	1	1	1	1	2	1	1	snp
35897	Atf6	rs31729219	1	170.706	T|C	34	ENSMUSG00000026663	3_prime_UTR_variant	1	2	1	1	1	2	1	1	snp
35898	Atf6	rs33779142	1	170.706	T|C	32	ENSMUSG00000026663	3_prime_UTR_variant	1	1	1	1	1	2	1	1	snp
35899	Atf6	rs32689424	1	170.706	G|A	34	ENSMUSG00000026663	3_prime_UTR_variant	1	2	1	1	1	2	1	1	snp
35900	Atf6	rs33779141	1	170.706	A|G	32	ENSMUSG00000026663	3_prime_UTR_variant	1	1	1	1	1	2	1	1	snp
35901	Atf6	rs33779140	1	170.707	A|G	32	ENSMUSG00000026663	3_prime_UTR_variant	1	1	1	1	1	2	1	1	snp
35902	Atf6	rs235963579	1	170.707	A|T	32	ENSMUSG00000026663	3_prime_UTR_variant	1	1	1	1	1	2	1	1	snp
35903	Atf6	rs31963007	1	170.707	C|T	2	ENSMUSG00000026663	3_prime_UTR_variant	1	2	1	1	1	1	1	1	snp
35904	Atf6	rs33779139	1	170.707	C|T	32	ENSMUSG00000026663	3_prime_UTR_variant	1	1	1	1	1	2	1	1	snp
35905	Atf6	rs32779839	1	170.707	A|G	34	ENSMUSG00000026663	3_prime_UTR_variant	1	2	1	1	1	2	1	1	snp
35906	Atf6	rs227330629	1	170.707	C|T	8	ENSMUSG00000026663	3_prime_UTR_variant	1	1	1	2	1	1	1	1	snp
35907	Atf6	rs33779138	1	170.707	C|T	2	ENSMUSG00000026663	3_prime_UTR_variant	1	2	1	1	1	1	1	1	snp
35908	Atf6	rs262181215	1	170.707	G|A	32	ENSMUSG00000026663	3_prime_UTR_variant	1	1	1	1	1	2	1	1	snp
35909	Atf6	rs46628430	1	170.707	T|A	2	ENSMUSG00000026663	3_prime_UTR_variant	1	2	1	1	1	1	1	1	snp
35910	Atf6	1:170707467_TA/T	1	170.707	T|TA	2	ENSMUSG00000026663	3_prime_UTR_variant	1	2	1	1	1	1	1	1	indel
35911	Atf6	rs33779137	1	170.708	A|G	2	ENSMUSG00000026663	3_prime_UTR_variant	1	2	1	1	1	1	1	1	snp
35912	Atf6	rs33779136	1	170.708	T|C	34	ENSMUSG00000026663	3_prime_UTR_variant	1	2	1	1	1	2	1	1	snp
35913	Atf6	rs33779135	1	170.708	G|A	34	ENSMUSG00000026663	3_prime_UTR_variant	1	2	1	1	1	2	1	1	snp
35914	Atf6	rs33779134	1	170.708	C|T	32	ENSMUSG00000026663	3_prime_UTR_variant	1	1	1	1	1	2	1	1	snp
35915	Atf6	rs30959356	1	170.708	C|T	2	ENSMUSG00000026663	3_prime_UTR_variant	1	2	1	1	1	1	1	1	snp
35916	Atf6	rs220086019	1	170.708	C|T	32	ENSMUSG00000026663	3_prime_UTR_variant	1	1	1	1	1	2	1	1	snp
35917	Atf6	rs33777143	1	170.708	T|C	8	ENSMUSG00000026663	3_prime_UTR_variant	1	1	1	2	1	1	1	1	snp
35918	Atf6	rs32245263	1	170.708	C|G	34	ENSMUSG00000026663	3_prime_UTR_variant	1	2	1	1	1	2	1	1	snp
35919	Atf6	rs32062196	1	170.708	G|A	34	ENSMUSG00000026663	3_prime_UTR_variant	1	2	1	1	1	2	1	1	snp
35920	Atf6	rs231629601	1	170.709	G|A	8	ENSMUSG00000026663	3_prime_UTR_variant	1	1	1	2	1	1	1	1	snp
35921	Atf6	rs33777142	1	170.709	T|G	32	ENSMUSG00000026663	3_prime_UTR_variant	1	1	1	1	1	2	1	1	snp
35922	Atf6	rs31312881	1	170.709	C|T	34	ENSMUSG00000026663	3_prime_UTR_variant	1	2	1	1	1	2	1	1	snp
35923	Atf6	rs235551353	1	170.709	A|G	32	ENSMUSG00000026663	3_prime_UTR_variant	1	1	1	1	1	2	1	1	snp
35924	Atf6	rs261456361	1	170.709	C|T	32	ENSMUSG00000026663	3_prime_UTR_variant	1	1	1	1	1	2	1	1	snp
35925	Atf6	rs33777141	1	170.709	G|A	32	ENSMUSG00000026663	3_prime_UTR_variant	1	1	1	1	1	2	1	1	snp
35926	Atf6	rs32330784	1	170.709	G|C	34	ENSMUSG00000026663	3_prime_UTR_variant	1	2	1	1	1	2	1	1	snp
35927	Atf6	rs31723658	1	170.709	G|A	2	ENSMUSG00000026663	3_prime_UTR_variant	1	2	1	1	1	1	1	1	snp
35928	Atf6	rs31630797	1	170.709	A|C	2	ENSMUSG00000026663	3_prime_UTR_variant	1	2	1	1	1	1	1	1	snp
35929	Atf6	rs32359867	1	170.709	G|A	34	ENSMUSG00000026663	3_prime_UTR_variant	1	2	1	1	1	2	1	1	snp
35930	Atf6	rs32525995	1	170.709	T|C	34	ENSMUSG00000026663	3_prime_UTR_variant	1	2	1	1	1	2	1	1	snp
35931	Atf6	rs31173660	1	170.709	C|T	34	ENSMUSG00000026663	3_prime_UTR_variant	1	2	1	1	1	2	1	1	snp
35932	Atf6	rs32454474	1	170.709	G|T	34	ENSMUSG00000026663	3_prime_UTR_variant	1	2	1	1	1	2	1	1	snp
35933	Atf6	rs33777140	1	170.71	A|G	32	ENSMUSG00000026663	3_prime_UTR_variant	1	1	1	1	1	2	1	1	snp
35934	Atf6	rs30956631	1	170.71	G|A	2	ENSMUSG00000026663	3_prime_UTR_variant	1	2	1	1	1	1	1	1	snp
35935	Atf6	rs32335420	1	170.71	A|C	34	ENSMUSG00000026663	3_prime_UTR_variant	1	2	1	1	1	2	1	1	snp
35936	Atf6	rs33777139	1	170.71	A|G	32	ENSMUSG00000026663	3_prime_UTR_variant	1	1	1	1	1	2	1	1	snp
35937	Atf6	rs33777138	1	170.71	A|G	32	ENSMUSG00000026663	3_prime_UTR_variant	1	1	1	1	1	2	1	1	snp
36919	Atf6	rs48422585	1	170.8	C|A	34	ENSMUSG00000026663	splice_region_variant,intron_variant	1	2	1	1	1	2	1	1	snp
37418	Atf6	rs13476234	1	170.842	C|T	2	ENSMUSG00000026663	splice_region_variant,synonymous_variant	1	2	1	1	1	1	1	1	snp
37419	Atf6	rs32805452	1	170.842	T|C	50	ENSMUSG00000026663	missense_variant	1	2	1	1	2	2	1	1	snp
37943	Dusp12	rs33774894	1	170.874	T|C	130	ENSMUSG00000026659	3_prime_UTR_variant	1	2	1	1	1	1	1	2	snp
37944	Dusp12	rs50593990	1	170.874	C|T	162	ENSMUSG00000026659	3_prime_UTR_variant	1	2	1	1	1	2	1	2	snp
37945	Dusp12	rs33774063	1	170.874	G|A	2	ENSMUSG00000026659	3_prime_UTR_variant	1	2	1	1	1	1	1	1	snp
37946	Dusp12	rs33774062	1	170.874	C|T	32	ENSMUSG00000026659	3_prime_UTR_variant	1	1	1	1	1	2	1	1	snp
37947	Dusp12	rs228222231	1	170.874	A|T	162	ENSMUSG00000026659	3_prime_UTR_variant	1	2	1	1	1	2	1	2	snp
37948	Dusp12	rs33774060	1	170.874	G|A	130	ENSMUSG00000026659	3_prime_UTR_variant	1	2	1	1	1	1	1	2	snp
37949	Dusp12	rs33774059	1	170.875	C|G	130	ENSMUSG00000026659	missense_variant	1	2	1	1	1	1	1	2	snp
37950	Dusp12	rs33774058	1	170.875	C|T	32	ENSMUSG00000026659	stop_gained	1	1	1	1	1	2	1	1	snp
38064	Dusp12	rs33777759	1	170.88	A|G	34	ENSMUSG00000026659	3_prime_UTR_variant,NMD_transcript_variant	1	2	1	1	1	2	1	1	snp
38186	Gm26620	rs33772591	1	170.885	G|A	128	ENSMUSG00000096968	5_prime_UTR_variant	1	1	1	1	1	1	1	2	snp
38187	Gm26620	rs33772590	1	170.885	G|A	32	ENSMUSG00000096968	stop_gained	1	1	1	1	1	2	1	1	snp
38188	Gm26620	rs31577163	1	170.885	T|G	130	ENSMUSG00000096968	missense_variant	1	2	1	1	1	1	1	2	snp
38190	Gm26620	rs31525106	1	170.885	G|A	162	ENSMUSG00000096968	missense_variant	1	2	1	1	1	2	1	2	snp
38191	Gm26620	rs31589855	1	170.885	T|C	162	ENSMUSG00000096968	missense_variant	1	2	1	1	1	2	1	2	snp
38192	Gm26620	rs259580561	1	170.886	G|C	32	ENSMUSG00000096968	3_prime_UTR_variant	1	1	1	1	1	2	1	1	snp
38193	Gm26620	rs31909309	1	170.886	G|C	2	ENSMUSG00000096968	3_prime_UTR_variant	1	2	1	1	1	1	1	1	snp
38194	Gm26620	rs583425026	1	170.886	G|T	160	ENSMUSG00000096968	3_prime_UTR_variant	1	1	1	1	1	2	1	2	snp
38195	Gm26620	1:170885580_CT/C	1	170.886	C|CT	2	ENSMUSG00000096968	3_prime_UTR_variant	1	2	1	1	1	1	1	1	indel
38196	Gm26620	rs48208199	1	170.886	T|A	2	ENSMUSG00000096968	3_prime_UTR_variant	1	2	1	1	1	1	1	1	snp
38197	Gm26620	rs50624735	1	170.886	G|A	2	ENSMUSG00000096968	3_prime_UTR_variant	1	2	1	1	1	1	1	1	snp
38198	Gm26620	rs48790379	1	170.886	C|T	2	ENSMUSG00000096968	3_prime_UTR_variant	1	2	1	1	1	1	1	1	snp
38199	Gm26620	rs50474644	1	170.886	T|C	2	ENSMUSG00000096968	3_prime_UTR_variant	1	2	1	1	1	1	1	1	snp
38200	Gm26620	rs255432271	1	170.886	G|C	128	ENSMUSG00000096968	3_prime_UTR_variant	1	1	1	1	1	1	1	2	snp
38201	Gm26620	rs46215973	1	170.886	T|C	2	ENSMUSG00000096968	3_prime_UTR_variant	1	2	1	1	1	1	1	1	snp
38202	Gm26620	rs266012167	1	170.886	C|T	128	ENSMUSG00000096968	3_prime_UTR_variant	1	1	1	1	1	1	1	2	snp
38203	Gm26620	rs228441270	1	170.886	TTA|T	2	ENSMUSG00000096968	3_prime_UTR_variant	1	2	1	1	1	1	1	1	indel
38657	Fcrlb	rs32565724	1	170.908	C|T/G	34	ENSMUSG00000070524	missense_variant	1	2	1	1	1	3	1	1	snp
38761	Fcrlb	rs33772156	1	170.912	T|C	34	ENSMUSG00000070524	missense_variant	1	2	1	1	1	2	1	1	snp
38765	Fcrlb	rs33771402	1	170.913	G|A	34	ENSMUSG00000070524	splice_region_variant,intron_variant	1	2	1	1	1	2	1	1	snp
38917	Fcrla	rs51351093	1	170.922	C|T	2	ENSMUSG00000038421	splice_region_variant,intron_variant	1	2	1	1	1	1	1	1	snp
38929	Fcrla	rs32152642	1	170.922	T|C	162	ENSMUSG00000038421	missense_variant	1	2	1	1	1	2	1	2	snp
38931	Fcrla	rs30660339	1	170.922	A|G	162	ENSMUSG00000038421	missense_variant	1	2	1	1	1	2	1	2	snp
39018	Fcrla	rs108484508	1	170.927	A|G	34	ENSMUSG00000038421	missense_variant	1	2	1	1	1	2	1	1	snp
39368	Fcgr2b	rs51998948	1	170.959	C|T	2	ENSMUSG00000026656	3_prime_UTR_variant	1	2	1	1	1	1	1	1	snp
39369	Fcgr2b	rs47511900	1	170.959	G|A	2	ENSMUSG00000026656	3_prime_UTR_variant	1	2	1	1	1	1	1	1	snp
39370	Fcgr2b	rs212823088	1	170.959	A|G	152	ENSMUSG00000026656	3_prime_UTR_variant	1	1	1	2	2	1	1	2	snp
39371	Fcgr2b	rs46640177	1	170.959	T|C	34	ENSMUSG00000026656	3_prime_UTR_variant	1	2	1	1	1	2	1	1	snp
39372	Fcgr2b	rs259506232	1	170.959	T|TAGGA	2	ENSMUSG00000026656	3_prime_UTR_variant	1	2	1	1	1	1	1	1	indel
39373	Fcgr2b	rs49484220	1	170.959	G|A	2	ENSMUSG00000026656	3_prime_UTR_variant	1	2	1	1	1	1	1	1	snp
39374	Fcgr2b	rs48331351	1	170.959	T|C	2	ENSMUSG00000026656	3_prime_UTR_variant	1	2	1	1	1	1	1	1	snp
39375	Fcgr2b	rs50635895	1	170.959	G|A	2	ENSMUSG00000026656	3_prime_UTR_variant	1	2	1	1	1	1	1	1	snp
39376	Fcgr2b	rs51442474	1	170.959	A|T	2	ENSMUSG00000026656	3_prime_UTR_variant	1	2	1	1	1	1	1	1	snp
39377	Fcgr2b	rs52617076	1	170.959	G|A	34	ENSMUSG00000026656	3_prime_UTR_variant	1	2	1	1	1	2	1	1	snp
39378	Fcgr2b	rs52653670	1	170.959	A|G	2	ENSMUSG00000026656	3_prime_UTR_variant	1	2	1	1	1	1	1	1	snp
39379	Fcgr2b	rs51027676	1	170.959	A|G	34	ENSMUSG00000026656	3_prime_UTR_variant	1	2	1	1	1	2	1	1	snp
39380	Fcgr2b	rs213424229	1	170.959	TG|T	2	ENSMUSG00000026656	3_prime_UTR_variant	1	2	1	1	1	1	1	1	indel
39381	Fcgr2b	rs47728945	1	170.959	T|G	2	ENSMUSG00000026656	3_prime_UTR_variant	1	2	1	1	1	1	1	1	snp
39382	Fcgr2b	rs46046822	1	170.959	T|C	2	ENSMUSG00000026656	3_prime_UTR_variant	1	2	1	1	1	1	1	1	snp
39383	Fcgr2b	rs234636660	1	170.959	G|A	128	ENSMUSG00000026656	3_prime_UTR_variant	1	1	1	1	1	1	1	2	snp
39384	Fcgr2b	rs47408730	1	170.959	G|A	2	ENSMUSG00000026656	3_prime_UTR_variant	1	2	1	1	1	1	1	1	snp
39385	Fcgr2b	rs31417402	1	170.959	A|T	2	ENSMUSG00000026656	3_prime_UTR_variant	1	2	1	1	1	1	1	1	snp
39386	Fcgr2b	rs52598397	1	170.959	C|T	2	ENSMUSG00000026656	3_prime_UTR_variant	1	2	1	1	1	1	1	1	snp
39387	Fcgr2b	rs49989927	1	170.96	C|T	2	ENSMUSG00000026656	3_prime_UTR_variant	1	2	1	1	1	1	1	1	snp
39388	Fcgr2b	rs226601813	1	170.96	C|A	2	ENSMUSG00000026656	3_prime_UTR_variant	1	2	1	1	1	1	1	1	snp
39389	Fcgr2b	rs245097418	1	170.96	G|A	34	ENSMUSG00000026656	3_prime_UTR_variant	1	2	1	1	1	2	1	1	snp
39390	Fcgr2b	rs48548983	1	170.96	A|G	2	ENSMUSG00000026656	3_prime_UTR_variant	1	2	1	1	1	1	1	1	snp
39391	Fcgr2b	rs232399128	1	170.96	T|C	65	ENSMUSG00000026656	3_prime_UTR_variant	2	1	1	1	1	1	2	1	snp
39392	Fcgr2b	rs51787275	1	170.96	A|G	69	ENSMUSG00000026656	3_prime_UTR_variant	2	1	2	1	1	1	2	1	snp
39393	Fcgr2b	rs261403549	1	170.96	T|C	184	ENSMUSG00000026656	3_prime_UTR_variant	1	1	1	2	2	2	1	2	snp
39394	Fcgr2b	rs30802795	1	170.96	A|G	34	ENSMUSG00000026656	3_prime_UTR_variant	1	2	1	1	1	2	1	1	snp
39395	Fcgr2b	rs31797552	1	170.96	A|G	34	ENSMUSG00000026656	3_prime_UTR_variant	1	2	1	1	1	2	1	1	snp
39396	Fcgr2b	rs237677752	1	170.96	G|A	32	ENSMUSG00000026656	3_prime_UTR_variant	1	1	1	1	1	2	1	1	snp
39397	Fcgr2b	rs8241948	1	170.96	G|A	32	ENSMUSG00000026656	3_prime_UTR_variant	1	1	1	1	1	2	1	1	snp
39398	Fcgr2b	rs8241949	1	170.96	T|C	34	ENSMUSG00000026656	3_prime_UTR_variant	1	2	1	1	1	2	1	1	snp
39399	Fcgr2b	rs8241950	1	170.96	G|A	32	ENSMUSG00000026656	3_prime_UTR_variant	1	1	1	1	1	2	1	1	snp
39400	Fcgr2b	rs8241951	1	170.96	C|G	69	ENSMUSG00000026656	3_prime_UTR_variant	2	1	2	1	1	1	2	1	snp
39401	Fcgr2b	rs8241952	1	170.961	G|A	2	ENSMUSG00000026656	3_prime_UTR_variant	1	2	1	1	1	1	1	1	snp
39402	Fcgr2b	rs8241953	1	170.961	T|C	69	ENSMUSG00000026656	3_prime_UTR_variant	2	1	2	1	1	1	2	1	snp
39403	Fcgr2b	rs229024517;rs251326720	1	170.961	T|TAA/TAAA	34	ENSMUSG00000026656	3_prime_UTR_variant	1	2	1	1	1	3	1	1	indel
39404	Fcgr2b	1:170960622_T/C	1	170.961	T|C	32	ENSMUSG00000026656	3_prime_UTR_variant	1	1	1	1	1	2	1	1	snp
39405	Fcgr2b	rs32609421	1	170.961	C|T	2	ENSMUSG00000026656	3_prime_UTR_variant	1	2	1	1	1	1	1	1	snp
39406	Fcgr2b	rs244684038	1	170.961	C|T	32	ENSMUSG00000026656	3_prime_UTR_variant	1	1	1	1	1	2	1	1	snp
39407	Fcgr2b	rs3022855	1	170.961	C|T	34	ENSMUSG00000026656	3_prime_UTR_variant	1	2	1	1	1	2	1	1	snp
39408	Fcgr2b	rs3022854	1	170.961	G|T	69	ENSMUSG00000026656	3_prime_UTR_variant	2	1	2	1	1	1	2	1	snp
39444	Fcgr2b	rs8241977	1	170.963	A|C	34	ENSMUSG00000026656	missense_variant	1	2	1	1	1	2	1	1	snp
39505	Fcgr2b	rs31938776	1	170.966	T|G	34	ENSMUSG00000026656	missense_variant	1	2	1	1	1	2	1	1	snp
39506	Fcgr2b	rs3022857	1	170.966	T|A	2	ENSMUSG00000026656	missense_variant	1	2	1	1	1	1	1	1	snp
39507	Fcgr2b	rs225794524	1	170.967	T|C	32	ENSMUSG00000026656	missense_variant	1	1	1	1	1	2	1	1	snp
39509	Fcgr2b	rs3022856	1	170.967	G|A	34	ENSMUSG00000026656	missense_variant	1	2	1	1	1	2	1	1	snp
39533	Fcgr2b	rs266103834	1	170.968	A|T	32	ENSMUSG00000026656	splice_region_variant,intron_variant	1	1	1	1	1	2	1	1	snp
39534	Fcgr2b	rs8245921	1	170.968	G|A	32	ENSMUSG00000026656	missense_variant	1	1	1	1	1	2	1	1	snp
39537	Fcgr2b	rs226220082	1	170.968	G|A	32	ENSMUSG00000026656	missense_variant	1	1	1	1	1	2	1	1	snp
39691	Fcgr2b	rs49462341	1	170.976	A|G	32	ENSMUSG00000026656	missense_variant	1	1	1	1	1	2	1	1	snp
39693	Fcgr2b	rs248226525	1	170.976	A|C	24	ENSMUSG00000026656	5_prime_UTR_variant	1	1	1	2	2	1	1	1	snp
39903	Gm10522	rs213792247	1	170.984	A|G	34	ENSMUSG00000104340	splice_region_variant,non_coding_transcript_exon_variant,non_coding_transcript_variant	1	2	1	1	1	2	1	1	snp
40494	Fcgr4	rs47865441	1	171.02	C|T	34	ENSMUSG00000059089	splice_region_variant,intron_variant	1	2	1	1	1	2	1	1	snp
40495	Fcgr4	rs48008113	1	171.02	C|T	34	ENSMUSG00000059089	missense_variant	1	2	1	1	1	2	1	1	snp
40496	Fcgr4	rs234995185	1	171.02	C|A	32	ENSMUSG00000059089	missense_variant	1	1	1	1	1	2	1	1	snp
41012	Fcgr3	rs46334564	1	171.052	A|G	34	ENSMUSG00000059498	splice_region_variant,non_coding_transcript_exon_variant,non_coding_transcript_variant	1	2	1	1	1	2	1	1	snp
41013	Fcgr3	rs8242764	1	171.052	A|G	34	ENSMUSG00000059498	splice_region_variant,intron_variant,non_coding_transcript_variant	1	2	1	1	1	2	1	1	snp
41078	Fcgr3	rs4222825	1	171.058	A|T	34	ENSMUSG00000059498	splice_region_variant,intron_variant,non_coding_transcript_variant	1	2	1	1	1	2	1	1	snp
41723	Cfap126	rs32226093	1	171.114	C|A	85	ENSMUSG00000026649	stop_gained	2	1	2	1	2	1	2	1	snp
41724	Cfap126	rs241118854	1	171.114	C|T	32	ENSMUSG00000026649	missense_variant	1	1	1	1	1	2	1	1	snp
41870	Cfap126	rs257137651	1	171.123	G|A	32	ENSMUSG00000026649	splice_region_variant,intron_variant,NMD_transcript_variant	1	1	1	1	1	2	1	1	snp
41884	Cfap126	rs31523277	1	171.125	A|T	34	ENSMUSG00000026649	splice_region_variant,intron_variant,NMD_transcript_variant	1	2	1	1	1	2	1	1	snp
41895	Cfap126	rs233080610	1	171.127	C|T	32	ENSMUSG00000026649	3_prime_UTR_variant,NMD_transcript_variant	1	1	1	1	1	2	1	1	snp
41896	Cfap126	rs50649682	1	171.127	G|T	2	ENSMUSG00000026649	3_prime_UTR_variant,NMD_transcript_variant	1	2	1	1	1	1	1	1	snp
41897	Cfap126	rs222090089	1	171.127	C|T	32	ENSMUSG00000026649	3_prime_UTR_variant,NMD_transcript_variant	1	1	1	1	1	2	1	1	snp
42068	Sdhc	rs49176272	1	171.139	G|A	34	ENSMUSG00000058076	splice_region_variant,intron_variant	1	2	1	1	1	2	1	1	snp
42177	Sdhc	rs31557012	1	171.146	C|T	34	ENSMUSG00000058076	5_prime_UTR_variant	1	2	1	1	1	2	1	1	snp
42405	Pcp4l1	rs31545278	1	171.174	G|A	4	ENSMUSG00000038370	3_prime_UTR_variant	1	1	2	1	1	1	1	1	snp
42406	Pcp4l1	rs247604622	1	171.174	G|A	8	ENSMUSG00000038370	3_prime_UTR_variant	1	1	1	2	1	1	1	1	snp
42644	Pcp4l1	rs13461739	1	171.196	G|A	4	ENSMUSG00000038370	5_prime_UTR_variant	1	1	2	1	1	1	1	1	snp
42645	Pcp4l1	rs108714096	1	171.196	T|C	38	ENSMUSG00000038370	5_prime_UTR_variant	1	2	2	1	1	2	1	1	snp
42885	Nr1i3	rs8240273	1	171.214	A|G	38	ENSMUSG00000005677	5_prime_UTR_variant,NMD_transcript_variant	1	2	2	1	1	2	1	1	snp
43074	Fcer1g	rs31549632	1	171.23	G|A	34	ENSMUSG00000058715	3_prime_UTR_variant	1	2	1	1	1	2	1	1	snp
43075	Fcer1g	rs31549631	1	171.23	T|G	34	ENSMUSG00000058715	3_prime_UTR_variant	1	2	1	1	1	2	1	1	snp
43076	Fcer1g	rs47270378	1	171.23	C|G	34	ENSMUSG00000058715	3_prime_UTR_variant	1	2	1	1	1	2	1	1	snp
43077	Fcer1g	rs47927789	1	171.23	T|C	34	ENSMUSG00000058715	3_prime_UTR_variant	1	2	1	1	1	2	1	1	snp
43078	Fcer1g	rs51200298	1	171.23	A|G	34	ENSMUSG00000058715	3_prime_UTR_variant	1	2	1	1	1	2	1	1	snp
43446	Adamts4	rs31818213	1	171.259	A|G	34	ENSMUSG00000006403	3_prime_UTR_variant	1	2	1	1	1	2	1	1	snp
43447	Adamts4	rs265334980	1	171.26	C|T	128	ENSMUSG00000006403	3_prime_UTR_variant	1	1	1	1	1	1	1	2	snp
43448	Adamts4	rs232982888	1	171.26	G|C	4	ENSMUSG00000006403	3_prime_UTR_variant	1	1	2	1	1	1	1	1	snp
43449	Adamts4	rs580296871	1	171.26	C|T	128	ENSMUSG00000006403	3_prime_UTR_variant	1	1	1	1	1	1	1	2	snp
43450	Adamts4	rs49711230	1	171.26	A|T	34	ENSMUSG00000006403	3_prime_UTR_variant	1	2	1	1	1	2	1	1	snp
43451	Adamts4	rs46838363	1	171.26	C|T	34	ENSMUSG00000006403	3_prime_UTR_variant	1	2	1	1	1	2	1	1	snp
43452	Adamts4	rs31546011	1	171.26	A|G	34	ENSMUSG00000006403	3_prime_UTR_variant	1	2	1	1	1	2	1	1	snp
43453	Adamts4	rs31546010	1	171.26	G|C	89	ENSMUSG00000006403	3_prime_UTR_variant	2	1	1	2	2	1	2	1	snp
43454	Adamts4	rs31546009	1	171.26	G|A	34	ENSMUSG00000006403	3_prime_UTR_variant	1	2	1	1	1	2	1	1	snp
43455	Adamts4	rs48573109	1	171.26	T|G	34	ENSMUSG00000006403	3_prime_UTR_variant	1	2	1	1	1	2	1	1	snp
43456	Adamts4	rs47416168	1	171.26	G|A	89	ENSMUSG00000006403	3_prime_UTR_variant	2	1	1	2	2	1	2	1	snp
43457	Adamts4	rs31546008	1	171.26	G|C	34	ENSMUSG00000006403	3_prime_UTR_variant	1	2	1	1	1	2	1	1	snp
43458	Adamts4	rs31546007	1	171.261	G|A	4	ENSMUSG00000006403	3_prime_UTR_variant	1	1	2	1	1	1	1	1	snp
43459	Adamts4	rs241434253	1	171.261	A|G	128	ENSMUSG00000006403	3_prime_UTR_variant	1	1	1	1	1	1	1	2	snp
43460	Adamts4	rs31546006	1	171.261	T|A	34	ENSMUSG00000006403	3_prime_UTR_variant	1	2	1	1	1	2	1	1	snp
44223	Dedd	rs108026028	1	171.329	A|G	34	ENSMUSG00000013973	5_prime_UTR_variant	1	2	1	1	1	2	1	1	snp
44297	Nit1	rs30525567	1	171.339	A|C	140	ENSMUSG00000013997	splice_region_variant,non_coding_transcript_exon_variant,non_coding_transcript_variant	1	1	2	2	1	1	1	2	snp
44349	Nit1	rs237076090	1	171.345	TTC|T	2	ENSMUSG00000013997	5_prime_UTR_variant	1	2	1	1	1	1	1	1	indel
44351	Nit1	rs31551723	1	171.346	T|A	34	ENSMUSG00000013997	5_prime_UTR_variant	1	2	1	1	1	2	1	1	snp
44352	Nit1	rs31551722	1	171.346	A|G	34	ENSMUSG00000013997	5_prime_UTR_variant	1	2	1	1	1	2	1	1	snp
44672	Nectin4	rs31551425	1	171.371	A|G	113	ENSMUSG00000006411	5_prime_UTR_variant	2	1	1	1	2	2	2	1	snp
44831	Nectin4	rs230813497	1	171.387	AG|A	2	ENSMUSG00000006411	3_prime_UTR_variant	1	2	1	1	1	1	1	1	indel
44832	Nectin4	rs50912270	1	171.387	T|C	34	ENSMUSG00000006411	3_prime_UTR_variant	1	2	1	1	1	2	1	1	snp
44833	Nectin4	rs31552670	1	171.387	G|A	2	ENSMUSG00000006411	3_prime_UTR_variant	1	2	1	1	1	1	1	1	snp
44834	Nectin4	rs32760804	1	171.387	T|A	140	ENSMUSG00000006411	3_prime_UTR_variant	1	1	2	2	1	1	1	2	snp
44835	Nectin4	rs31552669	1	171.387	C|T	2	ENSMUSG00000006411	3_prime_UTR_variant	1	2	1	1	1	1	1	1	snp
44836	Nectin4	rs234888804	1	171.387	TCCCC|T/TCC	34	ENSMUSG00000006411	3_prime_UTR_variant	1	2	1	1	1	3	1	1	indel
44837	Nectin4	rs31552668	1	171.387	G|T	2	ENSMUSG00000006411	3_prime_UTR_variant	1	2	1	1	1	1	1	1	snp
44838	Nectin4	rs31552667	1	171.387	T|C	34	ENSMUSG00000006411	3_prime_UTR_variant	1	2	1	1	1	2	1	1	snp
44839	Nectin4	rs31552666	1	171.387	C|T	2	ENSMUSG00000006411	3_prime_UTR_variant	1	2	1	1	1	1	1	1	snp
44840	Nectin4	rs31552665	1	171.387	T|C	32	ENSMUSG00000006411	3_prime_UTR_variant	1	1	1	1	1	2	1	1	snp
44841	Nectin4	rs31552664	1	171.388	G|A	32	ENSMUSG00000006411	3_prime_UTR_variant	1	1	1	1	1	2	1	1	snp
44842	Nectin4	rs31551713	1	171.388	G|A	81	ENSMUSG00000006411	3_prime_UTR_variant	2	1	1	1	2	1	2	1	snp
44843	Nectin4	rs47079424	1	171.388	G|C	34	ENSMUSG00000006411	3_prime_UTR_variant	1	2	1	1	1	2	1	1	snp
44844	Nectin4	rs31135044	1	171.388	A|G	34	ENSMUSG00000006411	3_prime_UTR_variant	1	2	1	1	1	2	1	1	snp
44845	Nectin4	rs31551712	1	171.388	G|A	34	ENSMUSG00000006411	3_prime_UTR_variant	1	2	1	1	1	2	1	1	snp
44846	Nectin4	rs582022562	1	171.388	G|A	32	ENSMUSG00000006411	3_prime_UTR_variant	1	1	1	1	1	2	1	1	snp
44847	Nectin4	rs261935285	1	171.388	C|G	32	ENSMUSG00000006411	3_prime_UTR_variant	1	1	1	1	1	2	1	1	snp
44848	Nectin4	rs30526280	1	171.388	G|A	2	ENSMUSG00000006411	3_prime_UTR_variant	1	2	1	1	1	1	1	1	snp
44849	Nectin4	rs31551711	1	171.388	A|G	34	ENSMUSG00000006411	3_prime_UTR_variant	1	2	1	1	1	2	1	1	snp
44850	Nectin4	rs31473307	1	171.388	A|G	34	ENSMUSG00000006411	3_prime_UTR_variant	1	2	1	1	1	2	1	1	snp
44851	Nectin4	rs31551710	1	171.388	A|G	34	ENSMUSG00000006411	3_prime_UTR_variant	1	2	1	1	1	2	1	1	snp
45129	Arhgap30	rs31542833	1	171.402	T|C	36	ENSMUSG00000048865	splice_region_variant,intron_variant	1	1	2	1	1	2	1	1	snp
45184	Arhgap30	rs45974782	1	171.405	C|T	2	ENSMUSG00000048865	missense_variant	1	2	1	1	1	1	1	1	snp
45676	NA	rs254663076	1	171.437	T|C	32	ENSMUSG00000097045	splice_region_variant,non_coding_transcript_exon_variant,non_coding_transcript_variant	1	1	1	1	1	2	1	1	snp
46671	Alyref2	rs31537555	1	171.504	T|C	160	ENSMUSG00000060244	5_prime_UTR_variant	1	1	1	1	1	2	1	2	snp
46672	Alyref2	rs47921286	1	171.504	G|C	12	ENSMUSG00000060244	5_prime_UTR_variant	1	1	2	2	1	1	1	1	snp
46673	Alyref2	rs31537554	1	171.504	A|C	162	ENSMUSG00000060244	5_prime_UTR_variant	1	2	1	1	1	2	1	2	snp
46674	Alyref2	rs49386588	1	171.504	A|T	81	ENSMUSG00000060244	5_prime_UTR_variant	2	1	1	1	2	1	2	1	snp
46675	Alyref2	rs31537263	1	171.504	C|A	2	ENSMUSG00000060244	5_prime_UTR_variant	1	2	1	1	1	1	1	1	snp
46676	Alyref2	rs48549836	1	171.504	A|T	2	ENSMUSG00000060244	5_prime_UTR_variant	1	2	1	1	1	1	1	1	snp
46677	Alyref2	rs250508741	1	171.504	G|C	32	ENSMUSG00000060244	5_prime_UTR_variant	1	1	1	1	1	2	1	1	snp
46678	Alyref2	rs48057703	1	171.504	C|T	2	ENSMUSG00000060244	5_prime_UTR_variant	1	2	1	1	1	1	1	1	snp
46679	Alyref2	rs31537262	1	171.504	A|G/C	113	ENSMUSG00000060244	missense_variant	2	1	1	1	2	3	2	1	snp
46680	Alyref2	rs47097490	1	171.504	C|A	81	ENSMUSG00000060244	missense_variant	2	1	1	1	2	1	2	1	snp
46682	Alyref2	rs31537260	1	171.504	G|A	130	ENSMUSG00000060244	missense_variant	1	2	1	1	1	1	1	2	snp
46683	Alyref2	rs229015695	1	171.504	G|A	128	ENSMUSG00000060244	missense_variant	1	1	1	1	1	1	1	2	snp
46685	Alyref2	rs31537258	1	171.504	C|T	128	ENSMUSG00000060244	3_prime_UTR_variant	1	1	1	1	1	1	1	2	snp
46686	Alyref2	rs32056684	1	171.505	C|T	81	ENSMUSG00000060244	3_prime_UTR_variant	2	1	1	1	2	1	2	1	snp
46687	Alyref2	rs32262974	1	171.505	T|G	81	ENSMUSG00000060244	3_prime_UTR_variant	2	1	1	1	2	1	2	1	snp
47137	Ly9	rs30517244	1	171.589	T|C	34	ENSMUSG00000004707	3_prime_UTR_variant	1	2	1	1	1	2	1	1	snp
47138	Ly9	rs31537457	1	171.589	C|T	2	ENSMUSG00000004707	3_prime_UTR_variant	1	2	1	1	1	1	1	1	snp
47139	Ly9	rs31537456	1	171.589	C|T	2	ENSMUSG00000004707	3_prime_UTR_variant	1	2	1	1	1	1	1	1	snp
47140	Ly9	rs31163759	1	171.589	A|G	34	ENSMUSG00000004707	3_prime_UTR_variant	1	2	1	1	1	2	1	1	snp
47190	Ly9	rs3726863	1	171.594	T|C	2	ENSMUSG00000004707	missense_variant	1	2	1	1	1	1	1	1	snp
47191	Ly9	rs3668180	1	171.594	A|C	2	ENSMUSG00000004707	missense_variant	1	2	1	1	1	1	1	1	snp
47259	Ly9	rs31533517	1	171.6	T|C	2	ENSMUSG00000004707	missense_variant	1	2	1	1	1	1	1	1	snp
47260	Ly9	rs31533516	1	171.6	G|C	2	ENSMUSG00000004707	missense_variant	1	2	1	1	1	1	1	1	snp
47283	Ly9	rs249631280	1	171.602	A|AG	2	ENSMUSG00000004707	splice_region_variant,intron_variant	1	2	1	1	1	1	1	1	indel
47341	Ly9	rs31538724	1	171.607	T|C	2	ENSMUSG00000004707	missense_variant	1	2	1	1	1	1	1	1	snp
47598	Slamf7	rs32013887	1	171.639	T|C	34	ENSMUSG00000038179	missense_variant	1	2	1	1	1	2	1	1	snp
47599	Slamf7	rs31080132	1	171.639	G|A	2	ENSMUSG00000038179	missense_variant	1	2	1	1	1	1	1	1	snp
47600	Slamf7	rs225885644	1	171.639	G|A	32	ENSMUSG00000038179	missense_variant	1	1	1	1	1	2	1	1	snp
47718	Slamf7	rs31535347	1	171.649	C|G	34	ENSMUSG00000038179	5_prime_UTR_variant	1	2	1	1	1	2	1	1	snp
48071	Cd48	rs31533396	1	171.682	C|A	2	ENSMUSG00000015355	5_prime_UTR_variant	1	2	1	1	1	1	1	1	snp
48072	Cd48	rs47860081	1	171.682	A|C	2	ENSMUSG00000015355	5_prime_UTR_variant	1	2	1	1	1	1	1	1	snp
48073	Cd48	1:171682071_C/T	1	171.682	T|C	2	ENSMUSG00000015355	5_prime_UTR_variant	1	2	1	1	1	1	1	1	snp
48074	Cd48	rs47684337	1	171.682	C|T	2	ENSMUSG00000015355	5_prime_UTR_variant	1	2	1	1	1	1	1	1	snp
48075	Cd48	rs31533394	1	171.682	G|T	2	ENSMUSG00000015355	missense_variant	1	2	1	1	1	1	1	1	snp
48180	Cd48	rs3718911	1	171.696	G|A	2	ENSMUSG00000015355	missense_variant	1	2	1	1	1	1	1	1	snp
48262	Cd48	rs31536374	1	171.705	A|G	2	ENSMUSG00000015355	3_prime_UTR_variant	1	2	1	1	1	1	1	1	snp
48263	Cd48	rs30466524	1	171.705	T|A	132	ENSMUSG00000015355	3_prime_UTR_variant	1	1	2	1	1	1	1	2	snp
48264	Cd48	rs31535383	1	171.705	C|T	2	ENSMUSG00000015355	3_prime_UTR_variant	1	2	1	1	1	1	1	1	snp
48265	Cd48	rs107877477	1	171.705	C|A	132	ENSMUSG00000015355	3_prime_UTR_variant	1	1	2	1	1	1	1	2	snp
48989	Slamf1	rs48178059	1	171.777	T|C	162	ENSMUSG00000015316	splice_region_variant,intron_variant,non_coding_transcript_variant	1	2	1	1	1	2	1	2	snp
49299	Slamf1	rs581793833	1	171.801	T|C	32	ENSMUSG00000015316	3_prime_UTR_variant	1	1	1	1	1	2	1	1	snp
49300	Slamf1	rs32668184	1	171.801	C|A	130	ENSMUSG00000015316	3_prime_UTR_variant	1	2	1	1	1	1	1	2	snp
49301	Slamf1	rs244295657;rs226313471	1	171.801	C|CA	2	ENSMUSG00000015316	3_prime_UTR_variant	1	2	1	1	1	1	1	1	indel
49772	Cd84	rs31528577	1	171.852	A|G	2	ENSMUSG00000038147	missense_variant	1	2	1	1	1	1	1	1	snp
49969	Cd84	rs31521537	1	171.886	G|A	34	ENSMUSG00000038147	missense_variant	1	2	1	1	1	2	1	1	snp
50000	Cd84	rs48719304	1	171.889	T|G	162	ENSMUSG00000038147	3_prime_UTR_variant	1	2	1	1	1	2	1	2	snp
50001	Cd84	rs245811863	1	171.889	A|C	34	ENSMUSG00000038147	3_prime_UTR_variant	1	2	1	1	1	2	1	1	snp
50002	Cd84	rs583676116	1	171.889	T|G	128	ENSMUSG00000038147	3_prime_UTR_variant	1	1	1	1	1	1	1	2	snp
50003	Cd84	rs31528420	1	171.889	A|G	162	ENSMUSG00000038147	3_prime_UTR_variant	1	2	1	1	1	2	1	2	snp
50004	Cd84	rs585896340	1	171.889	C|T	128	ENSMUSG00000038147	3_prime_UTR_variant	1	1	1	1	1	1	1	2	snp
50059	Gm10521	rs45798422	1	171.896	A|G	162	ENSMUSG00000073492	5_prime_UTR_variant	1	2	1	1	1	2	1	2	snp
50060	Gm10521	rs52318375	1	171.896	G|A	34	ENSMUSG00000073492	missense_variant	1	2	1	1	1	2	1	1	snp
50061	Gm10521	rs49093920	1	171.896	A|G	34	ENSMUSG00000073492	missense_variant	1	2	1	1	1	2	1	1	snp
50063	Gm10521	rs50649836	1	171.896	G|A	34	ENSMUSG00000073492	missense_variant	1	2	1	1	1	2	1	1	snp
50064	Gm10521	rs31531912	1	171.897	T|C	162	ENSMUSG00000073492	3_prime_UTR_variant	1	2	1	1	1	2	1	2	snp
50065	Gm10521	rs31531911	1	171.897	G|A	34	ENSMUSG00000073492	3_prime_UTR_variant	1	2	1	1	1	2	1	1	snp
50066	Gm10521	rs32257810	1	171.897	A|G	34	ENSMUSG00000073492	3_prime_UTR_variant	1	2	1	1	1	2	1	1	snp
50067	Gm10521	rs31738960	1	171.897	T|C	34	ENSMUSG00000073492	3_prime_UTR_variant	1	2	1	1	1	2	1	1	snp
50068	Gm10521	rs46072474	1	171.897	C|T	34	ENSMUSG00000073492	3_prime_UTR_variant	1	2	1	1	1	2	1	1	snp
50069	Gm10521	rs32182520	1	171.897	C|T	34	ENSMUSG00000073492	3_prime_UTR_variant	1	2	1	1	1	2	1	1	snp
50070	Gm10521	rs31488981	1	171.897	T|C	162	ENSMUSG00000073492	3_prime_UTR_variant	1	2	1	1	1	2	1	2	snp
50071	Gm10521	rs32774556	1	171.897	G|A	34	ENSMUSG00000073492	3_prime_UTR_variant	1	2	1	1	1	2	1	1	snp
50072	Gm10521	rs30555311	1	171.897	G|A	34	ENSMUSG00000073492	3_prime_UTR_variant	1	2	1	1	1	2	1	1	snp
50073	Gm10521	rs31478821	1	171.897	T|C	162	ENSMUSG00000073492	3_prime_UTR_variant	1	2	1	1	1	2	1	2	snp
50074	Gm10521	rs31531910	1	171.898	G|A	34	ENSMUSG00000073492	3_prime_UTR_variant	1	2	1	1	1	2	1	1	snp
50075	Gm10521	rs52165611	1	171.898	A|C	34	ENSMUSG00000073492	3_prime_UTR_variant	1	2	1	1	1	2	1	1	snp
50076	Gm10521	1:171897901_T/G	1	171.898	T|G	128	ENSMUSG00000073492	3_prime_UTR_variant	1	1	1	1	1	1	1	2	snp
50077	Gm10521	rs32157164	1	171.898	G|T	12	ENSMUSG00000073492	3_prime_UTR_variant	1	1	2	2	1	1	1	1	snp
50078	Gm10521	rs583310663	1	171.898	C|T	128	ENSMUSG00000073492	3_prime_UTR_variant	1	1	1	1	1	1	1	2	snp
50079	Gm10521	rs31676009	1	171.898	T|G	34	ENSMUSG00000073492	3_prime_UTR_variant	1	2	1	1	1	2	1	1	snp
50080	Gm10521	rs30945054	1	171.898	G|C	34	ENSMUSG00000073492	3_prime_UTR_variant	1	2	1	1	1	2	1	1	snp
50573	Slamf6	rs31281902	1	171.949	G|A	2	ENSMUSG00000015314	3_prime_UTR_variant	1	2	1	1	1	1	1	1	snp
50574	Slamf6	rs248633079	1	171.949	ATTACCC|A	2	ENSMUSG00000015314	3_prime_UTR_variant	1	2	1	1	1	1	1	1	indel
50575	Slamf6	rs32533075	1	171.949	G|A	81	ENSMUSG00000015314	3_prime_UTR_variant	2	1	1	1	2	1	2	1	snp
50576	Slamf6	1:171949143_G/T	1	171.949	G|T	32	ENSMUSG00000015314	3_prime_UTR_variant	1	1	1	1	1	2	1	1	snp
50577	Slamf6	rs31532197	1	171.949	C|T	2	ENSMUSG00000015314	3_prime_UTR_variant	1	2	1	1	1	1	1	1	snp
50578	Slamf6	rs31532195	1	171.95	T|C	34	ENSMUSG00000015314	3_prime_UTR_variant	1	2	1	1	1	2	1	1	snp
50579	Slamf6	rs31532194	1	171.95	C|T	2	ENSMUSG00000015314	3_prime_UTR_variant	1	2	1	1	1	1	1	1	snp
50580	Slamf6	rs32061818	1	171.95	G|A	2	ENSMUSG00000015314	3_prime_UTR_variant	1	2	1	1	1	1	1	1	snp
50581	Slamf6	rs31741589	1	171.95	T|C	2	ENSMUSG00000015314	3_prime_UTR_variant	1	2	1	1	1	1	1	1	snp
50582	Slamf6	rs31531493	1	171.95	T|C	162	ENSMUSG00000015314	3_prime_UTR_variant	1	2	1	1	1	2	1	2	snp
50583	Slamf6	1:171950117_CA/C	1	171.95	C|CA	2	ENSMUSG00000015314	3_prime_UTR_variant	1	2	1	1	1	1	1	1	indel
50584	Slamf6	rs31531492	1	171.951	T|C	2	ENSMUSG00000015314	3_prime_UTR_variant	1	2	1	1	1	1	1	1	snp
50585	Slamf6	rs31531491	1	171.951	G|A	32	ENSMUSG00000015314	3_prime_UTR_variant	1	1	1	1	1	2	1	1	snp
50586	Slamf6	rs31531490	1	171.951	C|T	2	ENSMUSG00000015314	3_prime_UTR_variant	1	2	1	1	1	1	1	1	snp
50587	Slamf6	rs31105671	1	171.951	G|A	2	ENSMUSG00000015314	3_prime_UTR_variant	1	2	1	1	1	1	1	1	snp
50588	Slamf6	rs30885496	1	171.951	A|G	2	ENSMUSG00000015314	3_prime_UTR_variant	1	2	1	1	1	1	1	1	snp
50589	Slamf6	rs33860557	1	171.951	G|A	2	ENSMUSG00000015314	3_prime_UTR_variant	1	2	1	1	1	1	1	1	snp
50590	Slamf6	rs32076221	1	171.951	A|G	34	ENSMUSG00000015314	3_prime_UTR_variant	1	2	1	1	1	2	1	1	snp
50591	Slamf6	rs259793345	1	171.951	G|A	32	ENSMUSG00000015314	3_prime_UTR_variant	1	1	1	1	1	2	1	1	snp
50592	Slamf6	rs48115809	1	171.952	G|A	2	ENSMUSG00000015314	3_prime_UTR_variant	1	2	1	1	1	1	1	1	snp
50593	Slamf6	rs47642147	1	171.952	A|G	2	ENSMUSG00000015314	3_prime_UTR_variant	1	2	1	1	1	1	1	1	snp
50594	Slamf6	rs255864731	1	171.952	C|CT	2	ENSMUSG00000015314	3_prime_UTR_variant	1	2	1	1	1	1	1	1	indel
50595	Slamf6	rs50051755	1	171.952	G|A	34	ENSMUSG00000015314	3_prime_UTR_variant	1	2	1	1	1	2	1	1	snp
50596	Slamf6	rs50379409	1	171.952	G|A	2	ENSMUSG00000015314	3_prime_UTR_variant	1	2	1	1	1	1	1	1	snp
50597	Slamf6	rs50903265	1	171.952	T|C	2	ENSMUSG00000015314	3_prime_UTR_variant	1	2	1	1	1	1	1	1	snp
50598	Slamf6	rs52024935	1	171.952	T|G	2	ENSMUSG00000015314	3_prime_UTR_variant	1	2	1	1	1	1	1	1	snp
50599	Slamf6	rs108443106	1	171.952	C|T	2	ENSMUSG00000015314	3_prime_UTR_variant	1	2	1	1	1	1	1	1	snp
50600	Slamf6	rs229153669	1	171.952	G|T	2	ENSMUSG00000015314	3_prime_UTR_variant	1	2	1	1	1	1	1	1	snp
50601	Slamf6	rs31531489	1	171.952	A|G	2	ENSMUSG00000015314	3_prime_UTR_variant	1	2	1	1	1	1	1	1	snp
50602	Slamf6	rs31531488	1	171.952	G|C	2	ENSMUSG00000015314	3_prime_UTR_variant	1	2	1	1	1	1	1	1	snp
50603	Slamf6	rs49102560	1	171.952	A|G	2	ENSMUSG00000015314	3_prime_UTR_variant	1	2	1	1	1	1	1	1	snp
50604	Slamf6	rs215092889	1	171.952	GA|G	2	ENSMUSG00000015314	3_prime_UTR_variant	1	2	1	1	1	1	1	1	indel
50605	Slamf6	rs583305171	1	171.952	C|T	32	ENSMUSG00000015314	3_prime_UTR_variant	1	1	1	1	1	2	1	1	snp
50606	Slamf6	rs234618258	1	171.952	TC|T	2	ENSMUSG00000015314	3_prime_UTR_variant	1	2	1	1	1	1	1	1	indel
50607	Slamf6	rs31531487	1	171.953	T|C	34	ENSMUSG00000015314	3_prime_UTR_variant	1	2	1	1	1	2	1	1	snp
50608	Slamf6	rs51506411	1	171.953	A|G	2	ENSMUSG00000015314	3_prime_UTR_variant	1	2	1	1	1	1	1	1	snp
50609	Slamf6	rs46577410	1	171.953	G|A	2	ENSMUSG00000015314	3_prime_UTR_variant	1	2	1	1	1	1	1	1	snp
50610	Slamf6	rs50765216	1	171.953	T|C	2	ENSMUSG00000015314	3_prime_UTR_variant	1	2	1	1	1	1	1	1	snp
50611	Slamf6	rs45928812	1	171.953	G|A	2	ENSMUSG00000015314	3_prime_UTR_variant	1	2	1	1	1	1	1	1	snp
50612	Slamf6	1:171952688_AG/A	1	171.953	A|AG	2	ENSMUSG00000015314	3_prime_UTR_variant	1	2	1	1	1	1	1	1	indel
50613	Slamf6	rs230743556	1	171.953	C|A	128	ENSMUSG00000015314	3_prime_UTR_variant	1	1	1	1	1	1	1	2	snp
50614	Slamf6	rs47671318	1	171.953	T|C	2	ENSMUSG00000015314	3_prime_UTR_variant	1	2	1	1	1	1	1	1	snp
50615	Slamf6	rs49497623	1	171.953	T|C	2	ENSMUSG00000015314	3_prime_UTR_variant	1	2	1	1	1	1	1	1	snp
50616	Slamf6	rs47804737	1	171.953	C|T	2	ENSMUSG00000015314	3_prime_UTR_variant	1	2	1	1	1	1	1	1	snp
50617	Slamf6	rs31531486	1	171.953	A|G	2	ENSMUSG00000015314	3_prime_UTR_variant	1	2	1	1	1	1	1	1	snp
50618	Slamf6	rs31531485	1	171.953	T|C	2	ENSMUSG00000015314	3_prime_UTR_variant	1	2	1	1	1	1	1	1	snp
51337	Vangl2	1:172001171_A/G	1	172.001	A|G	32	ENSMUSG00000026556	3_prime_UTR_variant	1	1	1	1	1	2	1	1	snp
51338	Vangl2	rs51683010	1	172.001	C|A	2	ENSMUSG00000026556	3_prime_UTR_variant	1	2	1	1	1	1	1	1	snp
51339	Vangl2	rs50743458	1	172.002	C|T	32	ENSMUSG00000026556	3_prime_UTR_variant	1	1	1	1	1	2	1	1	snp
51340	Vangl2	rs238247270	1	172.002	G|A	32	ENSMUSG00000026556	3_prime_UTR_variant	1	1	1	1	1	2	1	1	snp
51341	Vangl2	rs13474396	1	172.002	T|C	34	ENSMUSG00000026556	3_prime_UTR_variant	1	2	1	1	1	2	1	1	snp
51342	Vangl2	rs48037740	1	172.002	T|C	2	ENSMUSG00000026556	3_prime_UTR_variant	1	2	1	1	1	1	1	1	snp
51343	Vangl2	rs13474395	1	172.002	C|T/G	34	ENSMUSG00000026556	3_prime_UTR_variant	1	2	1	1	1	3	1	1	snp
51344	Vangl2	rs254033494	1	172.002	A|C	32	ENSMUSG00000026556	3_prime_UTR_variant	1	1	1	1	1	2	1	1	snp
51345	Vangl2	rs243743521	1	172.002	TA|T	2	ENSMUSG00000026556	3_prime_UTR_variant	1	2	1	1	1	1	1	1	indel
51346	Vangl2	rs32647059	1	172.002	T|C	2	ENSMUSG00000026556	3_prime_UTR_variant	1	2	1	1	1	1	1	1	snp
51347	Vangl2	rs52579525	1	172.003	A|G	162	ENSMUSG00000026556	3_prime_UTR_variant	1	2	1	1	1	2	1	2	snp
51348	Vangl2	rs48952518	1	172.003	G|A	32	ENSMUSG00000026556	3_prime_UTR_variant	1	1	1	1	1	2	1	1	snp
51349	Vangl2	rs48127398	1	172.003	G|A	34	ENSMUSG00000026556	3_prime_UTR_variant	1	2	1	1	1	2	1	1	snp
51350	Vangl2	rs47022613	1	172.003	G|A	32	ENSMUSG00000026556	3_prime_UTR_variant	1	1	1	1	1	2	1	1	snp
51351	Vangl2	rs31078930	1	172.003	T|G	2	ENSMUSG00000026556	3_prime_UTR_variant	1	2	1	1	1	1	1	1	snp
51352	Vangl2	rs32476558	1	172.003	G|A	34	ENSMUSG00000026556	3_prime_UTR_variant	1	2	1	1	1	2	1	1	snp
51353	Vangl2	rs48208385	1	172.003	A|T	32	ENSMUSG00000026556	3_prime_UTR_variant	1	1	1	1	1	2	1	1	snp
51354	Vangl2	rs239893864	1	172.004	T|C	128	ENSMUSG00000026556	3_prime_UTR_variant	1	1	1	1	1	1	1	2	snp
51355	Vangl2	rs46019543	1	172.004	G|A	32	ENSMUSG00000026556	3_prime_UTR_variant	1	1	1	1	1	2	1	1	snp
51356	Vangl2	rs31841262	1	172.004	T|C	34	ENSMUSG00000026556	3_prime_UTR_variant	1	2	1	1	1	2	1	1	snp
51357	Vangl2	rs47172067	1	172.004	G|A	2	ENSMUSG00000026556	3_prime_UTR_variant	1	2	1	1	1	1	1	1	snp
51358	Vangl2	rs45666454	1	172.004	C|T	2	ENSMUSG00000026556	3_prime_UTR_variant	1	2	1	1	1	1	1	1	snp
51359	Vangl2	rs212042161	1	172.004	C|CG	2	ENSMUSG00000026556	3_prime_UTR_variant	1	2	1	1	1	1	1	1	indel
51360	Vangl2	rs49400844	1	172.004	A|G	162	ENSMUSG00000026556	3_prime_UTR_variant	1	2	1	1	1	2	1	2	snp
51361	Vangl2	rs224642272	1	172.004	AAG|A	2	ENSMUSG00000026556	3_prime_UTR_variant	1	2	1	1	1	1	1	1	indel
51438	Vangl2	rs226480250	1	172.01	G|A	32	ENSMUSG00000026556	splice_region_variant,intron_variant	1	1	1	1	1	2	1	1	snp
51479	Vangl2	rs228852173	1	172.013	A|G	32	ENSMUSG00000026556	splice_region_variant,intron_variant	1	1	1	1	1	2	1	1	snp
51480	Vangl2	rs211748874	1	172.013	T|C	32	ENSMUSG00000026556	5_prime_UTR_variant	1	1	1	1	1	2	1	1	snp
51481	Vangl2	rs250474596	1	172.013	T|C	128	ENSMUSG00000026556	5_prime_UTR_variant	1	1	1	1	1	1	1	2	snp
51482	Vangl2	rs32163071	1	172.013	A|G	2	ENSMUSG00000026556	5_prime_UTR_variant	1	2	1	1	1	1	1	1	snp
51583	Vangl2	rs256643747	1	172.023	G|A	32	ENSMUSG00000026556	5_prime_UTR_variant	1	1	1	1	1	2	1	1	snp
51584	Vangl2	rs581027979	1	172.023	G|A	32	ENSMUSG00000026556	splice_region_variant,intron_variant	1	1	1	1	1	2	1	1	snp
51626	Vangl2	rs31437186	1	172.027	G|C	2	ENSMUSG00000026556	5_prime_UTR_variant	1	2	1	1	1	1	1	1	snp
51627	Vangl2	rs107986679	1	172.027	C|T	2	ENSMUSG00000026556	5_prime_UTR_variant	1	2	1	1	1	1	1	1	snp
51628	Vangl2	rs108406852	1	172.027	G|A	2	ENSMUSG00000026556	5_prime_UTR_variant	1	2	1	1	1	1	1	1	snp
51992	Nhlh1	rs222340062	1	172.052	A|G	128	ENSMUSG00000051251	3_prime_UTR_variant	1	1	1	1	1	1	1	2	snp
51993	Nhlh1	rs240514768	1	172.052	G|A	32	ENSMUSG00000051251	3_prime_UTR_variant	1	1	1	1	1	2	1	1	snp
51994	Nhlh1	rs264794777	1	172.052	G|T	32	ENSMUSG00000051251	3_prime_UTR_variant	1	1	1	1	1	2	1	1	snp
51995	Nhlh1	rs32512926	1	172.052	C|T	2	ENSMUSG00000051251	3_prime_UTR_variant	1	2	1	1	1	1	1	1	snp
51996	Nhlh1	rs246644089	1	172.052	G|A	32	ENSMUSG00000051251	3_prime_UTR_variant	1	1	1	1	1	2	1	1	snp
51997	Nhlh1	rs246403534	1	172.053	C|T	32	ENSMUSG00000051251	3_prime_UTR_variant	1	1	1	1	1	2	1	1	snp
51998	Nhlh1	rs214131468	1	172.053	T|G	32	ENSMUSG00000051251	3_prime_UTR_variant	1	1	1	1	1	2	1	1	snp
51999	Nhlh1	rs51617027	1	172.053	G|A	130	ENSMUSG00000051251	3_prime_UTR_variant	1	2	1	1	1	1	1	2	snp
52000	Nhlh1	rs223109328	1	172.053	G|A	128	ENSMUSG00000051251	3_prime_UTR_variant	1	1	1	1	1	1	1	2	snp
52001	Nhlh1	rs255936942	1	172.053	G|T	128	ENSMUSG00000051251	3_prime_UTR_variant	1	1	1	1	1	1	1	2	snp
52002	Nhlh1	rs221640832	1	172.053	G|A	32	ENSMUSG00000051251	3_prime_UTR_variant	1	1	1	1	1	2	1	1	snp
52003	Nhlh1	rs586890206	1	172.053	A|C	32	ENSMUSG00000051251	3_prime_UTR_variant	1	1	1	1	1	2	1	1	snp
52004	Nhlh1	rs32728680	1	172.054	T|C	162	ENSMUSG00000051251	3_prime_UTR_variant	1	2	1	1	1	2	1	2	snp
52005	Nhlh1	rs32005043	1	172.054	A|G	162	ENSMUSG00000051251	3_prime_UTR_variant	1	2	1	1	1	2	1	2	snp
52047	Nhlh1	rs217535934	1	172.057	T|TAGA	2	ENSMUSG00000051251	splice_region_variant,5_prime_UTR_variant	1	2	1	1	1	1	1	1	indel
52048	Nhlh1	rs31994294	1	172.058	C|T	2	ENSMUSG00000051251	5_prime_UTR_variant	1	2	1	1	1	1	1	1	snp
52174	Ncstn	rs32437269	1	172.066	T|C	2	ENSMUSG00000003458	3_prime_UTR_variant	1	2	1	1	1	1	1	1	snp
52175	Ncstn	rs224088464	1	172.066	GA|G	2	ENSMUSG00000003458	3_prime_UTR_variant	1	2	1	1	1	1	1	1	indel
52176	Ncstn	rs31579916	1	172.067	G|A	32	ENSMUSG00000003458	3_prime_UTR_variant	1	1	1	1	1	2	1	1	snp
52177	Ncstn	rs47883186	1	172.067	C|G	2	ENSMUSG00000003458	3_prime_UTR_variant	1	2	1	1	1	1	1	1	snp
52179	Ncstn	rs47701498	1	172.067	T|C	34	ENSMUSG00000003458	missense_variant	1	2	1	1	1	2	1	1	snp
52180	Ncstn	rs48249803	1	172.067	A|G	2	ENSMUSG00000003458	missense_variant	1	2	1	1	1	1	1	1	snp
52244	Ncstn	rs31583007	1	172.076	A|G	32	ENSMUSG00000003458	splice_region_variant,intron_variant	1	1	1	1	1	2	1	1	snp
52357	Copa	rs31577688	1	172.089	T|C	34	ENSMUSG00000026553	splice_region_variant,intron_variant,non_coding_transcript_variant	1	2	1	1	1	2	1	1	snp
52510	Copa	rs46503131	1	172.102	C|T	2	ENSMUSG00000026553	splice_region_variant,intron_variant,non_coding_transcript_variant	1	2	1	1	1	1	1	1	snp
52768	Pex19	rs31124292	1	172.13	G|A	162	ENSMUSG00000003464	splice_region_variant,intron_variant,non_coding_transcript_variant	1	2	1	1	1	2	1	2	snp
53181	Dcaf8	rs254361520	1	172.173	A|G	128	ENSMUSG00000026554	missense_variant	1	1	1	1	1	1	1	2	snp
53465	Pea15a	rs31569533	1	172.204	T|G	2	ENSMUSG00000013698	5_prime_UTR_variant	1	2	1	1	1	1	1	1	snp
53466	Pea15a	rs31569532	1	172.204	T|G	2	ENSMUSG00000013698	5_prime_UTR_variant	1	2	1	1	1	1	1	1	snp
53467	Pea15a	rs31569531	1	172.204	T|C	2	ENSMUSG00000013698	5_prime_UTR_variant	1	2	1	1	1	1	1	1	snp
53574	Casq1	rs50830642	1	172.211	C|G	2	ENSMUSG00000007122	splice_region_variant,non_coding_transcript_exon_variant,non_coding_transcript_variant	1	2	1	1	1	1	1	1	snp
53608	Casq1	rs49288122	1	172.213	A|G	34	ENSMUSG00000007122	splice_region_variant,non_coding_transcript_exon_variant,non_coding_transcript_variant	1	2	1	1	1	2	1	1	snp
53876	Atp1a4	rs265379538	1	172.232	G|A	128	ENSMUSG00000007107	splice_region_variant,intron_variant	1	1	1	1	1	1	1	2	snp
53877	Atp1a4	rs225707363	1	172.232	C|T	128	ENSMUSG00000007107	splice_region_variant,intron_variant	1	1	1	1	1	1	1	2	snp
54039	Atp1a4	rs31568958	1	172.244	C|T	2	ENSMUSG00000007107	missense_variant	1	2	1	1	1	1	1	1	snp
54093	Atp1a4	rs31567806	1	172.247	A|G	34	ENSMUSG00000007107	splice_region_variant,intron_variant	1	2	1	1	1	2	1	1	snp
54194	Atp1a4	rs31573822	1	172.255	C|T	2	ENSMUSG00000007107	missense_variant	1	2	1	1	1	1	1	1	snp
54882	4933430I17Rik	rs27892412	4	62.5323	A|C	64	ENSMUSG00000058046	missense_variant	1	1	1	1	1	1	2	1	snp
54973	4933430I17Rik	rs27892368	4	62.5461	C|T	32	ENSMUSG00000058046	missense_variant	1	1	1	1	1	2	1	1	snp
54983	4933430I17Rik	rs28328648	4	62.5476	C|A	32	ENSMUSG00000058046	missense_variant	1	1	1	1	1	2	1	1	snp
54984	4933430I17Rik	rs251758912	4	62.5476	T|A	32	ENSMUSG00000058046	missense_variant	1	1	1	1	1	2	1	1	snp
54985	4933430I17Rik	rs28328647	4	62.5478	A|G	32	ENSMUSG00000058046	3_prime_UTR_variant	1	1	1	1	1	2	1	1	snp
55134	Rgs3	rs248337974	4	62.5599	C|T	32	ENSMUSG00000059810	5_prime_UTR_variant	1	1	1	1	1	2	1	1	snp
55255	Rgs3	rs28328624	4	62.5665	C|T	64	ENSMUSG00000059810	splice_region_variant,intron_variant	1	1	1	1	1	1	2	1	snp
55256	Rgs3	rs586968358	4	62.5665	C|T	64	ENSMUSG00000059810	5_prime_UTR_variant	1	1	1	1	1	1	2	1	snp
55257	Rgs3	rs580723592	4	62.5665	G|A	64	ENSMUSG00000059810	5_prime_UTR_variant	1	1	1	1	1	1	2	1	snp
55258	Rgs3	rs28328623	4	62.5665	A|G	96	ENSMUSG00000059810	5_prime_UTR_variant	1	1	1	1	1	2	2	1	snp
55259	Rgs3	rs584398592	4	62.5665	C|T	64	ENSMUSG00000059810	5_prime_UTR_variant	1	1	1	1	1	1	2	1	snp
55260	Rgs3	rs28328622	4	62.5666	A|C	96	ENSMUSG00000059810	5_prime_UTR_variant	1	1	1	1	1	2	2	1	snp
55261	Rgs3	rs28328620	4	62.5666	A|T	64	ENSMUSG00000059810	5_prime_UTR_variant	1	1	1	1	1	1	2	1	snp
55262	Rgs3	rs28328618	4	62.5667	G|A	96	ENSMUSG00000059810	5_prime_UTR_variant	1	1	1	1	1	2	2	1	snp
56022	Rgs3	rs28322148	4	62.6165	C|T	64	ENSMUSG00000059810	splice_region_variant,intron_variant	1	1	1	1	1	1	2	1	snp
56023	Rgs3	rs220035442	4	62.6165	G|A	64	ENSMUSG00000059810	missense_variant	1	1	1	1	1	1	2	1	snp
56135	Rgs3	rs247185991	4	62.6251	T|C	96	ENSMUSG00000059810	splice_region_variant,intron_variant	1	1	1	1	1	2	2	1	snp
56143	Rgs3	rs212710573	4	62.626	A|G	224	ENSMUSG00000059810	missense_variant	1	1	1	1	1	2	2	2	snp
56322	Rgs3	rs28322032	4	62.6407	C|T	32	ENSMUSG00000059810	splice_region_variant,intron_variant	1	1	1	1	1	2	1	1	snp
56417	Rgs3	rs247493824	4	62.6467	A|C	32	ENSMUSG00000059810	splice_region_variant,intron_variant	1	1	1	1	1	2	1	1	snp
56570	Rgs3	rs230049369	4	62.6572	G|A	32	ENSMUSG00000059810	3_prime_UTR_variant	1	1	1	1	1	2	1	1	snp
56571	Rgs3	rs243283068	4	62.6574	A|G	32	ENSMUSG00000059810	3_prime_UTR_variant	1	1	1	1	1	2	1	1	snp
57212	Gm11211	rs216628952	4	62.7242	C|T	96	ENSMUSG00000086139	splice_region_variant,non_coding_transcript_exon_variant,non_coding_transcript_variant	1	1	1	1	1	2	2	1	snp
57216	Gm11211	rs581248581	4	62.7244	A|G	32	ENSMUSG00000086139	splice_region_variant,intron_variant,non_coding_transcript_variant	1	1	1	1	1	2	1	1	snp
61056	Zfp618	rs243009587	4	62.9656	A|T	29	ENSMUSG00000028358	5_prime_UTR_variant	2	1	2	2	2	1	1	1	snp
62472	Zfp618	rs27887228	4	63.08	A|G	96	ENSMUSG00000028358	missense_variant	1	1	1	1	1	2	2	1	snp
62556	Zfp618	rs27887184	4	63.0866	C|T	32	ENSMUSG00000028358	missense_variant	1	1	1	1	1	2	1	1	snp
62581	Zfp618	rs27887169	4	63.0895	G|A	2	ENSMUSG00000028358	splice_region_variant,intron_variant	1	2	1	1	1	1	1	1	snp
62651	Zfp618	rs259817322	4	63.0944	C|A	32	ENSMUSG00000028358	splice_region_variant,intron_variant	1	1	1	1	1	2	1	1	snp
63371	Zfp618	rs235501271	4	63.1324	G|A	64	ENSMUSG00000028358	missense_variant	1	1	1	1	1	1	2	1	snp
63455	Ambp	rs27935289	4	63.1434	C|T	32	ENSMUSG00000028356	missense_variant	1	1	1	1	1	2	1	1	snp
63481	Ambp	rs27935270	4	63.1453	G|A	128	ENSMUSG00000028356	splice_region_variant,intron_variant	1	1	1	1	1	1	1	2	snp
63672	Ambp	rs229118489	4	63.1541	T|C	96	ENSMUSG00000028356	5_prime_UTR_variant	1	1	1	1	1	2	2	1	snp
63673	Ambp	rs247938948	4	63.1541	C|T	96	ENSMUSG00000028356	5_prime_UTR_variant	1	1	1	1	1	2	2	1	snp
63674	Ambp	rs215881996	4	63.1541	A|G	224	ENSMUSG00000028356	5_prime_UTR_variant	1	1	1	1	1	2	2	2	snp
63675	Ambp	rs227344156	4	63.1541	C|T	96	ENSMUSG00000028356	5_prime_UTR_variant	1	1	1	1	1	2	2	1	snp
63676	Ambp	rs32496001	4	63.1541	G|T	97	ENSMUSG00000028356	5_prime_UTR_variant	2	1	1	1	1	2	2	1	snp
63694	Ambp	rs228318296	4	63.1547	A|G	32	ENSMUSG00000028356	5_prime_UTR_variant	1	1	1	1	1	2	1	1	snp
63695	Ambp	rs252088800	4	63.1547	A|T	64	ENSMUSG00000028356	5_prime_UTR_variant	1	1	1	1	1	1	2	1	snp
63696	Ambp	rs252175076	4	63.1547	T|C	32	ENSMUSG00000028356	5_prime_UTR_variant	1	1	1	1	1	2	1	1	snp
63697	Ambp	rs581649866	4	63.1547	G|A	32	ENSMUSG00000028356	5_prime_UTR_variant	1	1	1	1	1	2	1	1	snp
64766	Col27a1	rs262115327	4	63.2159	G|T	64	ENSMUSG00000045672	splice_region_variant,non_coding_transcript_exon_variant,non_coding_transcript_variant	1	1	1	1	1	1	2	1	snp
64840	Col27a1	rs31857908	4	63.221	G|A	1	ENSMUSG00000045672	splice_region_variant,intron_variant,non_coding_transcript_variant	2	1	1	1	1	1	1	1	snp
65020	Col27a1	rs221997027	4	63.2343	A|G	96	ENSMUSG00000045672	5_prime_UTR_variant,NMD_transcript_variant	1	1	1	1	1	2	2	1	snp
65021	Col27a1	rs27905548	4	63.2343	G|A	92	ENSMUSG00000045672	5_prime_UTR_variant,NMD_transcript_variant	1	1	2	2	2	1	2	1	snp
65022	Col27a1	rs264613537	4	63.2343	G|A	64	ENSMUSG00000045672	5_prime_UTR_variant,NMD_transcript_variant	1	1	1	1	1	1	2	1	snp
65023	Col27a1	rs228873478	4	63.2343	G|A	64	ENSMUSG00000045672	5_prime_UTR_variant,NMD_transcript_variant	1	1	1	1	1	1	2	1	snp
65024	Col27a1	rs27905547	4	63.2343	G|T	1	ENSMUSG00000045672	5_prime_UTR_variant,NMD_transcript_variant	2	1	1	1	1	1	1	1	snp
65025	Col27a1	rs27905546	4	63.2343	T|C	96	ENSMUSG00000045672	5_prime_UTR_variant,NMD_transcript_variant	1	1	1	1	1	2	2	1	snp
65026	Col27a1	rs27905545	4	63.2344	A|G	64	ENSMUSG00000045672	missense_variant,NMD_transcript_variant	1	1	1	1	1	1	2	1	snp
65027	Col27a1	rs213989762	4	63.2345	G|A	32	ENSMUSG00000045672	missense_variant,NMD_transcript_variant	1	1	1	1	1	2	1	1	snp
65028	Col27a1	rs13477739	4	63.2345	T|G	98	ENSMUSG00000045672	missense_variant,NMD_transcript_variant	1	2	1	1	1	2	2	1	snp
65183	Col27a1	rs27905523	4	63.244	G|A	64	ENSMUSG00000045672	missense_variant,NMD_transcript_variant	1	1	1	1	1	1	2	1	snp
65371	Col27a1	rs236337272	4	63.2571	T|A	64	ENSMUSG00000045672	splice_region_variant,synonymous_variant,NMD_transcript_variant	1	1	1	1	1	1	2	1	snp
65710	Col27a1	rs27905388	4	63.2725	A|G	194	ENSMUSG00000045672	missense_variant,NMD_transcript_variant	1	2	1	1	1	1	2	2	snp
65811	Col27a1	rs213090775	4	63.2772	C|T	96	ENSMUSG00000045672	splice_region_variant,synonymous_variant,NMD_transcript_variant	1	1	1	1	1	2	2	1	snp
66379	Col27a1	rs249553921	4	63.3007	T|C	64	ENSMUSG00000045672	splice_region_variant,intron_variant,NMD_transcript_variant	1	1	1	1	1	1	2	1	snp
66380	Col27a1	rs212744065	4	63.3007	C|A	64	ENSMUSG00000045672	splice_region_variant,intron_variant,NMD_transcript_variant	1	1	1	1	1	1	2	1	snp
66392	Col27a1	rs214506428	4	63.3012	G|A	64	ENSMUSG00000045672	missense_variant,NMD_transcript_variant	1	1	1	1	1	1	2	1	snp
66396	Col27a1	rs27884537	4	63.3013	A|G	32	ENSMUSG00000045672	splice_region_variant,intron_variant,NMD_transcript_variant	1	1	1	1	1	2	1	1	snp
66397	Col27a1	rs27884536	4	63.3013	C|T	32	ENSMUSG00000045672	missense_variant,NMD_transcript_variant	1	1	1	1	1	2	1	1	snp
66483	Col27a1	rs27884502	4	63.3067	C|T	129	ENSMUSG00000045672	splice_region_variant,intron_variant,NMD_transcript_variant	2	1	1	1	1	1	1	2	snp
66484	Col27a1	rs257793193	4	63.3067	G|C	28	ENSMUSG00000045672	missense_variant,NMD_transcript_variant	1	1	2	2	2	1	1	1	snp
66552	Col27a1	rs257933448	4	63.3095	C|T	96	ENSMUSG00000045672	splice_region_variant,synonymous_variant,NMD_transcript_variant	1	1	1	1	1	2	2	1	snp
66554	Col27a1	rs242342302	4	63.3096	C|T	64	ENSMUSG00000045672	missense_variant,NMD_transcript_variant	1	1	1	1	1	1	2	1	snp
66605	Col27a1	rs27884447	4	63.3134	C|T	2	ENSMUSG00000045672	splice_region_variant,intron_variant,NMD_transcript_variant	1	2	1	1	1	1	1	1	snp
66606	Col27a1	rs223746178	4	63.3134	T|C	64	ENSMUSG00000045672	splice_region_variant,intron_variant,NMD_transcript_variant	1	1	1	1	1	1	2	1	snp
66630	Col27a1	rs27884436	4	63.3147	A|G	96	ENSMUSG00000045672	missense_variant,splice_region_variant,NMD_transcript_variant	1	1	1	1	1	2	2	1	snp
66685	Col27a1	rs31967053	4	63.3173	G|C	6	ENSMUSG00000045672	missense_variant,NMD_transcript_variant	1	2	2	1	1	1	1	1	snp
66713	Col27a1	rs585173901	4	63.3183	C|A	64	ENSMUSG00000045672	splice_region_variant,intron_variant,NMD_transcript_variant	1	1	1	1	1	1	2	1	snp
66790	Col27a1	rs245100214	4	63.324	C|T	64	ENSMUSG00000045672	3_prime_UTR_variant,NMD_transcript_variant	1	1	1	1	1	1	2	1	snp
66794	Col27a1	rs216836466	4	63.3245	C|G	96	ENSMUSG00000045672	3_prime_UTR_variant,NMD_transcript_variant	1	1	1	1	1	2	2	1	snp
66804	Col27a1	rs232115987	4	63.3252	C|G	96	ENSMUSG00000045672	3_prime_UTR_variant,NMD_transcript_variant	1	1	1	1	1	2	2	1	snp
66850	Col27a1	rs27884382	4	63.3285	C|G	64	ENSMUSG00000045672	splice_region_variant,intron_variant,NMD_transcript_variant	1	1	1	1	1	1	2	1	snp
66851	Col27a1	rs239245304	4	63.3285	G|A	32	ENSMUSG00000045672	3_prime_UTR_variant,NMD_transcript_variant	1	1	1	1	1	2	1	1	snp
66852	Col27a1	rs253426384	4	63.3285	G|A	32	ENSMUSG00000045672	3_prime_UTR_variant,NMD_transcript_variant	1	1	1	1	1	2	1	1	snp
66853	Col27a1	rs220836520	4	63.3286	C|T	32	ENSMUSG00000045672	3_prime_UTR_variant,NMD_transcript_variant	1	1	1	1	1	2	1	1	snp
66854	Col27a1	rs251477053	4	63.3286	C|T	32	ENSMUSG00000045672	3_prime_UTR_variant,NMD_transcript_variant	1	1	1	1	1	2	1	1	snp
66916	Col27a1	rs27884366	4	63.3314	C|A	64	ENSMUSG00000045672	3_prime_UTR_variant,NMD_transcript_variant	1	1	1	1	1	1	2	1	snp
66917	Col27a1	rs227314751	4	63.3314	G|A	64	ENSMUSG00000045672	3_prime_UTR_variant,NMD_transcript_variant	1	1	1	1	1	1	2	1	snp
66918	Col27a1	rs27884365	4	63.3314	C|T	96	ENSMUSG00000045672	3_prime_UTR_variant,NMD_transcript_variant	1	1	1	1	1	2	2	1	snp
66934	Col27a1	rs243075791	4	63.3336	A|G	32	ENSMUSG00000045672	3_prime_UTR_variant,NMD_transcript_variant	1	1	1	1	1	2	1	1	snp
66935	Col27a1	rs252362877	4	63.3337	C|T	32	ENSMUSG00000045672	3_prime_UTR_variant,NMD_transcript_variant	1	1	1	1	1	2	1	1	snp
67263	Orm2	rs237340308	4	63.363	C|T	96	ENSMUSG00000061540	missense_variant	1	1	1	1	1	2	2	1	snp
67272	Orm2	rs241753130	4	63.364	T|A	96	ENSMUSG00000061540	missense_variant	1	1	1	1	1	2	2	1	snp
67367	Akna	rs27935570	4	63.3718	G|A	32	ENSMUSG00000039158	missense_variant,splice_region_variant	1	1	1	1	1	2	1	1	snp
67368	Akna	rs230281299	4	63.3718	G|A	92	ENSMUSG00000039158	missense_variant	1	1	2	2	2	1	2	1	snp
67394	Akna	rs27920563	4	63.3734	G|A	28	ENSMUSG00000039158	missense_variant	1	1	2	2	2	1	1	1	snp
67404	Akna	rs27920556	4	63.3741	T|C	60	ENSMUSG00000039158	missense_variant	1	1	2	2	2	2	1	1	snp
67658	Akna	rs51982970	4	63.3862	C|T	28	ENSMUSG00000039158	missense_variant	1	1	2	2	2	1	1	1	snp
67659	Akna	rs49980678	4	63.3863	G|A	28	ENSMUSG00000039158	missense_variant	1	1	2	2	2	1	1	1	snp
67660	Akna	rs49371712	4	63.3863	T|C	67	ENSMUSG00000039158	missense_variant	2	2	1	1	1	1	2	1	snp
67675	Akna	rs239732768	4	63.3871	G|C	64	ENSMUSG00000039158	missense_variant	1	1	1	1	1	1	2	1	snp
67773	Akna	rs48258072	4	63.3922	A|G	92	ENSMUSG00000039158	splice_region_variant,intron_variant	1	1	2	2	2	1	2	1	snp
67826	Akna	rs253986345	4	63.3952	G|A	64	ENSMUSG00000039158	missense_variant	1	1	1	1	1	1	2	1	snp
67829	Akna	rs236143449	4	63.3955	A|T	96	ENSMUSG00000039158	missense_variant	1	1	1	1	1	2	2	1	snp
67862	Akna	rs230040462	4	63.3979	C|T	32	ENSMUSG00000039158	splice_region_variant,intron_variant	1	1	1	1	1	2	1	1	snp
67864	Akna	rs250097457	4	63.3981	C|T	64	ENSMUSG00000039158	missense_variant	1	1	1	1	1	1	2	1	snp
67926	Akna	rs27920458	4	63.4032	G|T	3	ENSMUSG00000039158	5_prime_UTR_variant	2	2	1	1	1	1	1	1	snp
67927	Akna	rs258277932	4	63.4032	C|A	64	ENSMUSG00000039158	5_prime_UTR_variant	1	1	1	1	1	1	2	1	snp
67928	Akna	rs225759664	4	63.4033	G|C	64	ENSMUSG00000039158	5_prime_UTR_variant	1	1	1	1	1	1	2	1	snp
68166	Whrn	rs27920394	4	63.4157	T|C	64	ENSMUSG00000039137	splice_region_variant,intron_variant,non_coding_transcript_variant	1	1	1	1	1	1	2	1	snp
68184	Whrn	rs27920381	4	63.4164	G|A	64	ENSMUSG00000039137	splice_region_variant,intron_variant,non_coding_transcript_variant	1	1	1	1	1	1	2	1	snp
69118	Whrn	rs231349128	4	63.4727	C|T	96	ENSMUSG00000039137	missense_variant	1	1	1	1	1	2	2	1	snp
70118	Atp6v1g1	rs213919806	4	63.5449	G|T	128	ENSMUSG00000039105	5_prime_UTR_variant	1	1	1	1	1	1	1	2	snp
70119	Atp6v1g1	rs13468175	4	63.5449	G|A	3	ENSMUSG00000039105	5_prime_UTR_variant	2	2	1	1	1	1	1	1	snp
70181	Atp6v1g1	rs13468174	4	63.5501	C|T	64	ENSMUSG00000039105	3_prime_UTR_variant	1	1	1	1	1	1	2	1	snp
70182	Atp6v1g1	rs586459097	4	63.5502	A|G	32	ENSMUSG00000039105	3_prime_UTR_variant	1	1	1	1	1	2	1	1	snp
70183	Atp6v1g1	rs579633465	4	63.5503	T|C	32	ENSMUSG00000039105	3_prime_UTR_variant	1	1	1	1	1	2	1	1	snp
70184	Atp6v1g1	rs32097489	4	63.5503	C|T	128	ENSMUSG00000039105	3_prime_UTR_variant	1	1	1	1	1	1	1	2	snp
70185	Atp6v1g1	rs257772160	4	63.5505	G|A	64	ENSMUSG00000039105	3_prime_UTR_variant	1	1	1	1	1	1	2	1	snp
70186	Atp6v1g1	rs235439136	4	63.5506	G|A	32	ENSMUSG00000039105	3_prime_UTR_variant	1	1	1	1	1	2	1	1	snp
70187	Atp6v1g1	rs585208603	4	63.5507	T|C	64	ENSMUSG00000039105	3_prime_UTR_variant	1	1	1	1	1	1	2	1	snp
70350	Tmem268	rs27884182	4	63.5685	G|A	24	ENSMUSG00000045917	splice_region_variant,intron_variant	1	1	1	2	2	1	1	1	snp
70476	Tmem268	rs27884131	4	63.5805	C|T	32	ENSMUSG00000045917	splice_region_variant,intron_variant	1	1	1	1	1	2	1	1	snp
70537	Tmem268	rs255177039	4	63.584	A|G	32	ENSMUSG00000045917	3_prime_UTR_variant	1	1	1	1	1	2	1	1	snp
70538	Tmem268	rs262867663	4	63.5841	C|T	64	ENSMUSG00000045917	3_prime_UTR_variant	1	1	1	1	1	1	2	1	snp
70539	Tmem268	rs245642977	4	63.5841	G|A	64	ENSMUSG00000045917	3_prime_UTR_variant	1	1	1	1	1	1	2	1	snp
70540	Tmem268	rs261777240	4	63.5841	C|T	64	ENSMUSG00000045917	3_prime_UTR_variant	1	1	1	1	1	1	2	1	snp
70541	Tmem268	rs27884110	4	63.5842	G|A	96	ENSMUSG00000045917	3_prime_UTR_variant	1	1	1	1	1	2	2	1	snp
70542	Tmem268	rs215699279	4	63.5842	A|G	32	ENSMUSG00000045917	3_prime_UTR_variant	1	1	1	1	1	2	1	1	snp
70543	Tmem268	rs230467123	4	63.5842	C|G	32	ENSMUSG00000045917	3_prime_UTR_variant	1	1	1	1	1	2	1	1	snp
70544	Tmem268	rs254338707	4	63.5843	G|T	64	ENSMUSG00000045917	3_prime_UTR_variant	1	1	1	1	1	1	2	1	snp
70545	Tmem268	rs212087807	4	63.5843	T|C	32	ENSMUSG00000045917	3_prime_UTR_variant	1	1	1	1	1	2	1	1	snp
70546	Tmem268	rs236591222	4	63.5843	G|A	32	ENSMUSG00000045917	3_prime_UTR_variant	1	1	1	1	1	2	1	1	snp
70547	Tmem268	rs254571022	4	63.5843	T|G	96	ENSMUSG00000045917	3_prime_UTR_variant	1	1	1	1	1	2	2	1	snp
70548	Tmem268	rs216584194	4	63.5843	C|T	224	ENSMUSG00000045917	3_prime_UTR_variant	1	1	1	1	1	2	2	2	snp
70549	Tmem268	rs234610711	4	63.5844	G|A	96	ENSMUSG00000045917	3_prime_UTR_variant	1	1	1	1	1	2	2	1	snp
70550	Tmem268	rs258521706	4	63.5844	T|C	32	ENSMUSG00000045917	3_prime_UTR_variant	1	1	1	1	1	2	1	1	snp
70551	Tmem268	rs27884109	4	63.5844	T|C	32	ENSMUSG00000045917	3_prime_UTR_variant	1	1	1	1	1	2	1	1	snp
70552	Tmem268	rs217650844	4	63.5845	A|G	64	ENSMUSG00000045917	3_prime_UTR_variant	1	1	1	1	1	1	2	1	snp
70553	Tmem268	rs27884108	4	63.5845	T|A	96	ENSMUSG00000045917	3_prime_UTR_variant	1	1	1	1	1	2	2	1	snp
70554	Tmem268	rs258668575	4	63.5846	T|C	32	ENSMUSG00000045917	3_prime_UTR_variant	1	1	1	1	1	2	1	1	snp
70555	Tmem268	rs227352808	4	63.5846	C|T	32	ENSMUSG00000045917	3_prime_UTR_variant	1	1	1	1	1	2	1	1	snp
70556	Tmem268	rs239537936	4	63.5846	G|A	32	ENSMUSG00000045917	3_prime_UTR_variant	1	1	1	1	1	2	1	1	snp
70557	Tmem268	rs262904130	4	63.5846	C|T	96	ENSMUSG00000045917	3_prime_UTR_variant	1	1	1	1	1	2	2	1	snp
70558	Tmem268	rs13472239	4	63.5846	T|G	64	ENSMUSG00000045917	3_prime_UTR_variant	1	1	1	1	1	1	2	1	snp
70559	Tmem268	rs229259485	4	63.5848	C|T	32	ENSMUSG00000045917	3_prime_UTR_variant	1	1	1	1	1	2	1	1	snp
70560	Tmem268	rs27884107	4	63.5848	C|A	32	ENSMUSG00000045917	3_prime_UTR_variant	1	1	1	1	1	2	1	1	snp
70561	Tmem268	rs232583708	4	63.5848	G|T	64	ENSMUSG00000045917	3_prime_UTR_variant	1	1	1	1	1	1	2	1	snp
70562	Tmem268	rs580124033	4	63.5849	G|T	32	ENSMUSG00000045917	3_prime_UTR_variant	1	1	1	1	1	2	1	1	snp
70563	Tmem268	rs234141302	4	63.5849	A|G	96	ENSMUSG00000045917	3_prime_UTR_variant	1	1	1	1	1	2	2	1	snp
70564	Tmem268	rs262851741	4	63.5849	T|C	96	ENSMUSG00000045917	3_prime_UTR_variant	1	1	1	1	1	2	2	1	snp
70565	Tmem268	rs214597798	4	63.5849	C|T	64	ENSMUSG00000045917	3_prime_UTR_variant	1	1	1	1	1	1	2	1	snp
70566	Tmem268	rs27884106	4	63.5851	C|G	96	ENSMUSG00000045917	3_prime_UTR_variant	1	1	1	1	1	2	2	1	snp
70567	Tmem268	rs27884105	4	63.5852	A|G	32	ENSMUSG00000045917	3_prime_UTR_variant	1	1	1	1	1	2	1	1	snp
70568	Tmem268	rs27884104	4	63.5852	C|T	96	ENSMUSG00000045917	3_prime_UTR_variant	1	1	1	1	1	2	2	1	snp
70569	Tmem268	rs265367816	4	63.5854	A|G	96	ENSMUSG00000045917	3_prime_UTR_variant	1	1	1	1	1	2	2	1	snp
70570	Tmem268	rs256338024	4	63.5856	A|G	32	ENSMUSG00000045917	3_prime_UTR_variant	1	1	1	1	1	2	1	1	snp
70571	Tmem268	rs27884103	4	63.5857	T|G	32	ENSMUSG00000045917	3_prime_UTR_variant	1	1	1	1	1	2	1	1	snp
70572	Tmem268	rs248126342	4	63.5857	C|T	64	ENSMUSG00000045917	3_prime_UTR_variant	1	1	1	1	1	1	2	1	snp
70573	Tmem268	rs226426891	4	63.5857	G|C	64	ENSMUSG00000045917	3_prime_UTR_variant	1	1	1	1	1	1	2	1	snp
70574	Tmem268	rs583570856	4	63.5857	G|T	64	ENSMUSG00000045917	3_prime_UTR_variant	1	1	1	1	1	1	2	1	snp
70575	Tmem268	rs586967875	4	63.5857	T|G	64	ENSMUSG00000045917	3_prime_UTR_variant	1	1	1	1	1	1	2	1	snp
70576	Tmem268	rs27884102	4	63.5858	G|C	96	ENSMUSG00000045917	3_prime_UTR_variant	1	1	1	1	1	2	2	1	snp
70577	Tmem268	rs227560137	4	63.5858	C|A	64	ENSMUSG00000045917	3_prime_UTR_variant	1	1	1	1	1	1	2	1	snp
70578	Tmem268	rs251661284	4	63.5858	A|G	64	ENSMUSG00000045917	3_prime_UTR_variant	1	1	1	1	1	1	2	1	snp
70579	Tmem268	rs245153127	4	63.5858	G|A	7	ENSMUSG00000045917	3_prime_UTR_variant	2	2	2	1	1	1	1	1	snp
70580	Tmem268	rs236015702	4	63.5858	A|G	64	ENSMUSG00000045917	3_prime_UTR_variant	1	1	1	1	1	1	2	1	snp
70581	Tmem268	rs254015656	4	63.5858	G|A	64	ENSMUSG00000045917	3_prime_UTR_variant	1	1	1	1	1	1	2	1	snp
70582	Tmem268	rs212087214	4	63.5858	G|A	96	ENSMUSG00000045917	3_prime_UTR_variant	1	1	1	1	1	2	2	1	snp
70583	Tmem268	rs221147396	4	63.5859	T|A	96	ENSMUSG00000045917	3_prime_UTR_variant	1	1	1	1	1	2	2	1	snp
70584	Tmem268	rs239717984	4	63.5859	A|T	96	ENSMUSG00000045917	3_prime_UTR_variant	1	1	1	1	1	2	2	1	snp
70585	Tmem268	rs257603682	4	63.5859	A|C	64	ENSMUSG00000045917	3_prime_UTR_variant	1	1	1	1	1	1	2	1	snp
70586	Tmem268	rs222488523	4	63.5859	C|G	64	ENSMUSG00000045917	3_prime_UTR_variant	1	1	1	1	1	1	2	1	snp
70587	Tmem268	rs27884101	4	63.5859	C|T	32	ENSMUSG00000045917	3_prime_UTR_variant	1	1	1	1	1	2	1	1	snp
70588	Tmem268	rs260021437	4	63.586	T|C	96	ENSMUSG00000045917	3_prime_UTR_variant	1	1	1	1	1	2	2	1	snp
70589	Tmem268	rs231681832	4	63.586	T|C	96	ENSMUSG00000045917	3_prime_UTR_variant	1	1	1	1	1	2	2	1	snp
70590	Tmem268	rs256500065	4	63.586	T|G	96	ENSMUSG00000045917	3_prime_UTR_variant	1	1	1	1	1	2	2	1	snp
70591	Tmem268	rs27884100	4	63.586	A|G	152	ENSMUSG00000045917	3_prime_UTR_variant	1	1	1	2	2	1	1	2	snp
70592	Tmem268	rs229436277	4	63.586	C|A	64	ENSMUSG00000045917	3_prime_UTR_variant	1	1	1	1	1	1	2	1	snp
70593	Tmem268	rs27884099	4	63.5861	G|A	96	ENSMUSG00000045917	3_prime_UTR_variant	1	1	1	1	1	2	2	1	snp
70594	Tmem268	rs27884098	4	63.5861	C|G	96	ENSMUSG00000045917	3_prime_UTR_variant	1	1	1	1	1	2	2	1	snp
70595	Tmem268	rs27884097	4	63.5862	C|T	96	ENSMUSG00000045917	3_prime_UTR_variant	1	1	1	1	1	2	2	1	snp
70900	Tex48	rs228708410	4	63.6071	T|C	32	ENSMUSG00000058935	3_prime_UTR_variant	1	1	1	1	1	2	1	1	snp
70901	Tex48	rs27884054	4	63.6072	T|G	32	ENSMUSG00000058935	3_prime_UTR_variant	1	1	1	1	1	2	1	1	snp
70902	Tex48	rs228199198	4	63.6072	T|C	32	ENSMUSG00000058935	3_prime_UTR_variant	1	1	1	1	1	2	1	1	snp
70924	Tex48	rs27884045	4	63.6085	C|T	96	ENSMUSG00000058935	missense_variant	1	1	1	1	1	2	2	1	snp
70926	Tex48	rs254588189	4	63.6086	G|T	32	ENSMUSG00000058935	missense_variant	1	1	1	1	1	2	1	1	snp
70927	Tex48	rs27884044	4	63.6086	T|C	7	ENSMUSG00000058935	splice_region_variant,intron_variant	2	2	2	1	1	1	1	1	snp
71010	Tex48	rs27884029	4	63.6125	T|C	96	ENSMUSG00000058935	5_prime_UTR_variant	1	1	1	1	1	2	2	1	snp
71221	Tex48	rs257976442	4	63.6224	C|T	64	ENSMUSG00000058935	splice_region_variant,intron_variant	1	1	1	1	1	1	2	1	snp
72705	Tnfsf15	rs48462452	4	63.7272	C|T	152	ENSMUSG00000050395	3_prime_UTR_variant	1	1	1	2	2	1	1	2	snp
72706	Tnfsf15	rs261755747	4	63.7273	T|C	96	ENSMUSG00000050395	3_prime_UTR_variant	1	1	1	1	1	2	2	1	snp
72707	Tnfsf15	rs27919751	4	63.7275	A|G	7	ENSMUSG00000050395	3_prime_UTR_variant	2	2	2	1	1	1	1	1	snp
72708	Tnfsf15	rs27919750	4	63.7277	T|C	96	ENSMUSG00000050395	3_prime_UTR_variant	1	1	1	1	1	2	2	1	snp
72709	Tnfsf15	rs27919749	4	63.728	T|C	96	ENSMUSG00000050395	3_prime_UTR_variant	1	1	1	1	1	2	2	1	snp
72710	Tnfsf15	rs27919748	4	63.728	G|T	152	ENSMUSG00000050395	3_prime_UTR_variant	1	1	1	2	2	1	1	2	snp
72711	Tnfsf15	rs264852740	4	63.7281	G|A	32	ENSMUSG00000050395	3_prime_UTR_variant	1	1	1	1	1	2	1	1	snp
72712	Tnfsf15	rs32098785	4	63.7281	G|T	152	ENSMUSG00000050395	3_prime_UTR_variant	1	1	1	2	2	1	1	2	snp
72713	Tnfsf15	rs27919747	4	63.7281	C|T	7	ENSMUSG00000050395	3_prime_UTR_variant	2	2	2	1	1	1	1	1	snp
72714	Tnfsf15	rs245536877	4	63.7282	G|A	32	ENSMUSG00000050395	3_prime_UTR_variant	1	1	1	1	1	2	1	1	snp
72715	Tnfsf15	rs27919746	4	63.7282	G|C	96	ENSMUSG00000050395	3_prime_UTR_variant	1	1	1	1	1	2	2	1	snp
72716	Tnfsf15	rs27919745	4	63.7283	T|C	64	ENSMUSG00000050395	3_prime_UTR_variant	1	1	1	1	1	1	2	1	snp
72717	Tnfsf15	rs254454773	4	63.7284	A|G	32	ENSMUSG00000050395	3_prime_UTR_variant	1	1	1	1	1	2	1	1	snp
72718	Tnfsf15	rs582883429	4	63.7285	G|T	32	ENSMUSG00000050395	3_prime_UTR_variant	1	1	1	1	1	2	1	1	snp
72719	Tnfsf15	rs222069145	4	63.7285	C|T	64	ENSMUSG00000050395	3_prime_UTR_variant	1	1	1	1	1	1	2	1	snp
72720	Tnfsf15	rs240720257	4	63.7285	A|G	96	ENSMUSG00000050395	3_prime_UTR_variant	1	1	1	1	1	2	2	1	snp
72721	Tnfsf15	rs252206098	4	63.7286	A|G	96	ENSMUSG00000050395	3_prime_UTR_variant	1	1	1	1	1	2	2	1	snp
72722	Tnfsf15	rs223290423	4	63.7286	T|G	96	ENSMUSG00000050395	3_prime_UTR_variant	1	1	1	1	1	2	2	1	snp
72723	Tnfsf15	rs245814367	4	63.7286	T|C	96	ENSMUSG00000050395	3_prime_UTR_variant	1	1	1	1	1	2	2	1	snp
72724	Tnfsf15	rs261931588	4	63.7286	C|T	96	ENSMUSG00000050395	3_prime_UTR_variant	1	1	1	1	1	2	2	1	snp
72725	Tnfsf15	rs228065833	4	63.7286	A|G	96	ENSMUSG00000050395	3_prime_UTR_variant	1	1	1	1	1	2	2	1	snp
72726	Tnfsf15	rs258580202	4	63.7287	C|T	64	ENSMUSG00000050395	3_prime_UTR_variant	1	1	1	1	1	1	2	1	snp
72727	Tnfsf15	rs227248172	4	63.7288	A|G	32	ENSMUSG00000050395	3_prime_UTR_variant	1	1	1	1	1	2	1	1	snp
72728	Tnfsf15	rs27919744	4	63.7288	C|T	152	ENSMUSG00000050395	3_prime_UTR_variant	1	1	1	2	2	1	1	2	snp
72729	Tnfsf15	rs243473817	4	63.7289	G|A	32	ENSMUSG00000050395	3_prime_UTR_variant	1	1	1	1	1	2	1	1	snp
72730	Tnfsf15	rs216019556	4	63.729	A|G	32	ENSMUSG00000050395	3_prime_UTR_variant	1	1	1	1	1	2	1	1	snp
72731	Tnfsf15	rs232718985	4	63.729	C|T	120	ENSMUSG00000050395	3_prime_UTR_variant	1	1	1	2	2	2	2	1	snp
72732	Tnfsf15	rs580268392	4	63.7291	T|C	64	ENSMUSG00000050395	3_prime_UTR_variant	1	1	1	1	1	1	2	1	snp
72733	Tnfsf15	rs583766092	4	63.7291	T|C	96	ENSMUSG00000050395	3_prime_UTR_variant	1	1	1	1	1	2	2	1	snp
72734	Tnfsf15	rs233997956	4	63.7292	A|T	32	ENSMUSG00000050395	3_prime_UTR_variant	1	1	1	1	1	2	1	1	snp
72735	Tnfsf15	rs27919743	4	63.7292	G|A	96	ENSMUSG00000050395	3_prime_UTR_variant	1	1	1	1	1	2	2	1	snp
72736	Tnfsf15	rs27919742	4	63.7293	G|T	64	ENSMUSG00000050395	3_prime_UTR_variant	1	1	1	1	1	1	2	1	snp
72737	Tnfsf15	rs261420883	4	63.7293	G|A	32	ENSMUSG00000050395	3_prime_UTR_variant	1	1	1	1	1	2	1	1	snp
72738	Tnfsf15	rs220405392	4	63.7293	A|G	32	ENSMUSG00000050395	3_prime_UTR_variant	1	1	1	1	1	2	1	1	snp
72739	Tnfsf15	rs27919741	4	63.7293	A|G	64	ENSMUSG00000050395	3_prime_UTR_variant	1	1	1	1	1	1	2	1	snp
72740	Tnfsf15	rs27919740	4	63.7294	G|A	64	ENSMUSG00000050395	3_prime_UTR_variant	1	1	1	1	1	1	2	1	snp
72741	Tnfsf15	rs27919739	4	63.7294	G|A	64	ENSMUSG00000050395	3_prime_UTR_variant	1	1	1	1	1	1	2	1	snp
72742	Tnfsf15	rs212626062	4	63.7295	A|T	32	ENSMUSG00000050395	3_prime_UTR_variant	1	1	1	1	1	2	1	1	snp
72743	Tnfsf15	rs27919738	4	63.7296	C|T	64	ENSMUSG00000050395	3_prime_UTR_variant	1	1	1	1	1	1	2	1	snp
74007	Tnfsf8	rs27882450	4	63.8314	T|A	224	ENSMUSG00000028362	3_prime_UTR_variant	1	1	1	1	1	2	2	2	snp
74008	Tnfsf8	rs27882449	4	63.8316	A|C	224	ENSMUSG00000028362	3_prime_UTR_variant	1	1	1	1	1	2	2	2	snp
74009	Tnfsf8	rs247789700	4	63.8317	C|T	64	ENSMUSG00000028362	3_prime_UTR_variant	1	1	1	1	1	1	2	1	snp
74010	Tnfsf8	rs262744187	4	63.8317	T|A	32	ENSMUSG00000028362	3_prime_UTR_variant	1	1	1	1	1	2	1	1	snp
74011	Tnfsf8	rs229805512	4	63.8317	T|C	32	ENSMUSG00000028362	3_prime_UTR_variant	1	1	1	1	1	2	1	1	snp
74012	Tnfsf8	rs27882448	4	63.8319	C|A	32	ENSMUSG00000028362	3_prime_UTR_variant	1	1	1	1	1	2	1	1	snp
74013	Tnfsf8	rs27882447	4	63.8319	C|T	32	ENSMUSG00000028362	3_prime_UTR_variant	1	1	1	1	1	2	1	1	snp
74014	Tnfsf8	rs238124957	4	63.8321	A|G	32	ENSMUSG00000028362	3_prime_UTR_variant	1	1	1	1	1	2	1	1	snp
74015	Tnfsf8	rs27882446	4	63.8322	T|G	32	ENSMUSG00000028362	3_prime_UTR_variant	1	1	1	1	1	2	1	1	snp
74016	Tnfsf8	rs27882445	4	63.8322	A|G	224	ENSMUSG00000028362	3_prime_UTR_variant	1	1	1	1	1	2	2	2	snp
74017	Tnfsf8	rs249676881	4	63.8324	A|G	224	ENSMUSG00000028362	3_prime_UTR_variant	1	1	1	1	1	2	2	2	snp
74018	Tnfsf8	rs223659129	4	63.8324	T|C	64	ENSMUSG00000028362	3_prime_UTR_variant	1	1	1	1	1	1	2	1	snp
74019	Tnfsf8	rs259604877	4	63.8326	G|A	64	ENSMUSG00000028362	3_prime_UTR_variant	1	1	1	1	1	1	2	1	snp
74020	Tnfsf8	rs27882444	4	63.8327	G|A	64	ENSMUSG00000028362	3_prime_UTR_variant	1	1	1	1	1	1	2	1	snp
74021	Tnfsf8	rs253587874	4	63.8329	T|C	32	ENSMUSG00000028362	3_prime_UTR_variant	1	1	1	1	1	2	1	1	snp
74022	Tnfsf8	rs214691489	4	63.8335	G|T	32	ENSMUSG00000028362	3_prime_UTR_variant	1	1	1	1	1	2	1	1	snp
74023	Tnfsf8	rs225319708	4	63.8336	C|T	64	ENSMUSG00000028362	3_prime_UTR_variant	1	1	1	1	1	1	2	1	snp
74024	Tnfsf8	rs32980967	4	63.8338	C|T	128	ENSMUSG00000028362	3_prime_UTR_variant	1	1	1	1	1	1	1	2	snp
74025	Tnfsf8	rs27882443	4	63.8341	A|G	128	ENSMUSG00000028362	3_prime_UTR_variant	1	1	1	1	1	1	1	2	snp
74441	Tnfsf8	rs27882318	4	63.8611	A|G	128	ENSMUSG00000028362	5_prime_UTR_variant	1	1	1	1	1	1	1	2	snp
74442	Tnfsf8	rs27882317	4	63.8613	G|A	128	ENSMUSG00000028362	5_prime_UTR_variant	1	1	1	1	1	1	1	2	snp
76163	Tnc	rs27919264	4	63.9605	G|A	64	ENSMUSG00000028364	splice_region_variant,synonymous_variant	1	1	1	1	1	1	2	1	snp
76207	Tnc	rs214964861	4	63.9647	C|T	128	ENSMUSG00000028364	missense_variant	1	1	1	1	1	1	1	2	snp
76444	8030451A03Rik	rs251452171	4	63.98	G|T	32	ENSMUSG00000073821	splice_region_variant,non_coding_transcript_exon_variant,non_coding_transcript_variant	1	1	1	1	1	2	1	1	snp
77737	Gm11216	rs27880839	4	64.0757	T|G	64	ENSMUSG00000086755	splice_region_variant,intron_variant,non_coding_transcript_variant	1	1	1	1	1	1	2	1	snp
84764	Fgd5	rs221093865	6	91.979	C|G	96	ENSMUSG00000034037	5_prime_UTR_variant	1	1	1	1	1	2	2	1	snp
84907	Fgd5	rs222331149	6	91.9871	C|T	32	ENSMUSG00000034037	5_prime_UTR_variant	1	1	1	1	1	2	1	1	snp
84908	Fgd5	rs249620399	6	91.9872	A|G	32	ENSMUSG00000034037	5_prime_UTR_variant	1	1	1	1	1	2	1	1	snp
84909	Fgd5	rs49043178	6	91.9873	T|C	64	ENSMUSG00000034037	missense_variant	1	1	1	1	1	1	2	1	snp
84910	Fgd5	rs223804473	6	91.9873	C|A	32	ENSMUSG00000034037	missense_variant	1	1	1	1	1	2	1	1	snp
84911	Fgd5	rs257359144	6	91.9873	G|T	32	ENSMUSG00000034037	missense_variant	1	1	1	1	1	2	1	1	snp
84913	Fgd5	rs52232629	6	91.9875	A|G	96	ENSMUSG00000034037	missense_variant	1	1	1	1	1	2	2	1	snp
84915	Fgd5	rs49362407	6	91.9878	G|C	64	ENSMUSG00000034037	missense_variant	1	1	1	1	1	1	2	1	snp
84916	Fgd5	rs253392811	6	91.9878	A|G	64	ENSMUSG00000034037	missense_variant	1	1	1	1	1	1	2	1	snp
84921	Fgd5	rs581174070	6	91.9882	G|A	64	ENSMUSG00000034037	missense_variant	1	1	1	1	1	1	2	1	snp
84922	Fgd5	rs584756815	6	91.9882	C|T	64	ENSMUSG00000034037	missense_variant	1	1	1	1	1	1	2	1	snp
84923	Fgd5	rs578741055	6	91.9882	G|A	64	ENSMUSG00000034037	missense_variant	1	1	1	1	1	1	2	1	snp
84924	Fgd5	rs51774210	6	91.9883	T|C	96	ENSMUSG00000034037	missense_variant	1	1	1	1	1	2	2	1	snp
84925	Fgd5	rs253128323	6	91.9883	G|A	32	ENSMUSG00000034037	missense_variant	1	1	1	1	1	2	1	1	snp
84926	Fgd5	rs46949204	6	91.9883	A|G	64	ENSMUSG00000034037	missense_variant	1	1	1	1	1	1	2	1	snp
84929	Fgd5	rs50915292	6	91.9885	G|C	96	ENSMUSG00000034037	missense_variant	1	1	1	1	1	2	2	1	snp
86150	Fgd5	rs239644557	6	92.0504	C|T	64	ENSMUSG00000034037	missense_variant	1	1	1	1	1	1	2	1	snp
86151	Fgd5	rs30474216	6	92.0504	G|A	2	ENSMUSG00000034037	missense_variant	1	2	1	1	1	1	1	1	snp
86154	Fgd5	rs30860799	6	92.0506	C|A	2	ENSMUSG00000034037	splice_region_variant,intron_variant	1	2	1	1	1	1	1	1	snp
86224	Fgd5	rs220695474	6	92.0538	C|T	32	ENSMUSG00000034037	splice_region_variant,intron_variant	1	1	1	1	1	2	1	1	snp
86667	Nr2c2	rs246184155	6	92.0924	T|A	64	ENSMUSG00000005893	5_prime_UTR_variant	1	1	1	1	1	1	2	1	snp
86668	Nr2c2	rs262824162	6	92.0925	T|C	64	ENSMUSG00000005893	5_prime_UTR_variant	1	1	1	1	1	1	2	1	snp
86669	Nr2c2	rs245906396	6	92.0925	C|T	104	ENSMUSG00000005893	5_prime_UTR_variant	1	1	1	2	1	2	2	1	snp
86670	Nr2c2	rs254705653	6	92.0926	A|G	64	ENSMUSG00000005893	5_prime_UTR_variant	1	1	1	1	1	1	2	1	snp
86671	Nr2c2	rs241734419	6	92.0927	T|A	64	ENSMUSG00000005893	5_prime_UTR_variant	1	1	1	1	1	1	2	1	snp
86672	Nr2c2	rs227727781	6	92.0928	G|A	64	ENSMUSG00000005893	5_prime_UTR_variant	1	1	1	1	1	1	2	1	snp
86673	Nr2c2	rs252642549	6	92.0928	T|A	64	ENSMUSG00000005893	5_prime_UTR_variant	1	1	1	1	1	1	2	1	snp
87074	Nr2c2	rs16819413	6	92.1566	C|A	96	ENSMUSG00000005893	splice_region_variant,intron_variant,NMD_transcript_variant	1	1	1	1	1	2	2	1	snp
87128	Mrps25	rs226114031	6	92.1696	C|G	32	ENSMUSG00000014551	3_prime_UTR_variant	1	1	1	1	1	2	1	1	snp
87129	Mrps25	rs48441027	6	92.1696	T|C	32	ENSMUSG00000014551	3_prime_UTR_variant	1	1	1	1	1	2	1	1	snp
87130	Mrps25	rs239391738	6	92.1696	T|C	32	ENSMUSG00000014551	3_prime_UTR_variant	1	1	1	1	1	2	1	1	snp
87131	Mrps25	rs51768322	6	92.1697	G|C	96	ENSMUSG00000014551	3_prime_UTR_variant	1	1	1	1	1	2	2	1	snp
87333	Rbsn	rs223216962	6	92.1904	C|A	32	ENSMUSG00000014550	splice_region_variant,intron_variant,non_coding_transcript_variant	1	1	1	1	1	2	1	1	snp
87386	Rbsn	rs51815138	6	92.1939	C|T	8	ENSMUSG00000014550	splice_region_variant,intron_variant,non_coding_transcript_variant	1	1	1	2	1	1	1	1	snp
87387	Rbsn	rs48896897	6	92.194	G|A	96	ENSMUSG00000014550	splice_region_variant,intron_variant,non_coding_transcript_variant	1	1	1	1	1	2	2	1	snp
87664	Rbsn	rs51400207	6	92.2148	T|C	64	ENSMUSG00000014550	5_prime_UTR_variant	1	1	1	1	1	1	2	1	snp
88043	Trh	rs242468987	6	92.2421	A|G	224	ENSMUSG00000005892	3_prime_UTR_variant	1	1	1	1	1	2	2	2	snp
88044	Trh	rs51864832	6	92.2422	C|T	224	ENSMUSG00000005892	3_prime_UTR_variant	1	1	1	1	1	2	2	2	snp
88045	Trh	rs45776972	6	92.2423	G|A	128	ENSMUSG00000005892	3_prime_UTR_variant	1	1	1	1	1	1	1	2	snp
88046	Trh	6:92242304_G/A	6	92.2423	G|A	224	ENSMUSG00000005892	3_prime_UTR_variant	1	1	1	1	1	2	2	2	snp
88047	Trh	rs252670538	6	92.2423	A|G	32	ENSMUSG00000005892	3_prime_UTR_variant	1	1	1	1	1	2	1	1	snp
88048	Trh	rs47378515	6	92.2423	G|A	128	ENSMUSG00000005892	3_prime_UTR_variant	1	1	1	1	1	1	1	2	snp
88049	Trh	rs47664909	6	92.2424	G|A	224	ENSMUSG00000005892	3_prime_UTR_variant	1	1	1	1	1	2	2	2	snp
88050	Trh	rs49828157	6	92.2425	T|G	1	ENSMUSG00000005892	3_prime_UTR_variant	2	1	1	1	1	1	1	1	snp
88051	Trh	rs51842000	6	92.2425	T|C	224	ENSMUSG00000005892	3_prime_UTR_variant	1	1	1	1	1	2	2	2	snp
88052	Trh	rs46701859	6	92.2425	G|A	8	ENSMUSG00000005892	3_prime_UTR_variant	1	1	1	2	1	1	1	1	snp
88053	Trh	rs227720742	6	92.2425	A|G	224	ENSMUSG00000005892	3_prime_UTR_variant	1	1	1	1	1	2	2	2	snp
88054	Trh	rs245556382	6	92.2425	C|T	224	ENSMUSG00000005892	3_prime_UTR_variant	1	1	1	1	1	2	2	2	snp
88056	Trh	rs225707330	6	92.2426	G|C	224	ENSMUSG00000005892	missense_variant	1	1	1	1	1	2	2	2	snp
88062	Trh	rs48114825	6	92.2431	A|T	138	ENSMUSG00000005892	missense_variant	1	2	1	2	1	1	1	2	snp
88063	Trh	rs47666398	6	92.2431	A|C	138	ENSMUSG00000005892	stop_gained	1	2	1	2	1	1	1	2	snp
88070	Trh	rs51264493	6	92.2438	A|G	96	ENSMUSG00000005892	missense_variant	1	1	1	1	1	2	2	1	snp
88071	Trh	rs216379536	6	92.2438	G|T	32	ENSMUSG00000005892	missense_variant	1	1	1	1	1	2	1	1	snp
88072	Trh	rs234552872	6	92.2438	C|T	32	ENSMUSG00000005892	missense_variant	1	1	1	1	1	2	1	1	snp
88073	Trh	rs246218154	6	92.2439	T|G	96	ENSMUSG00000005892	missense_variant	1	1	1	1	1	2	2	1	snp
88074	Trh	rs214305296	6	92.2439	T|G	96	ENSMUSG00000005892	missense_variant	1	1	1	1	1	2	2	1	snp
88083	Trh	rs49192180	6	92.2446	C|T	96	ENSMUSG00000005892	5_prime_UTR_variant	1	1	1	1	1	2	2	1	snp
90152	Prickle2	rs45806275	6	92.371	T|C	104	ENSMUSG00000030020	3_prime_UTR_variant	1	1	1	2	1	2	2	1	snp
90153	Prickle2	rs46346606	6	92.3711	G|A	8	ENSMUSG00000030020	3_prime_UTR_variant	1	1	1	2	1	1	1	1	snp
90154	Prickle2	rs50095213	6	92.3712	C|T	64	ENSMUSG00000030020	3_prime_UTR_variant	1	1	1	1	1	1	2	1	snp
90155	Prickle2	rs49661419	6	92.3712	C|A	40	ENSMUSG00000030020	3_prime_UTR_variant	1	1	1	2	1	2	1	1	snp
90156	Prickle2	rs256634062	6	92.3713	A|G	32	ENSMUSG00000030020	3_prime_UTR_variant	1	1	1	1	1	2	1	1	snp
90157	Prickle2	rs214121703	6	92.3715	C|T	32	ENSMUSG00000030020	3_prime_UTR_variant	1	1	1	1	1	2	1	1	snp
90158	Prickle2	rs237448864	6	92.3715	T|G	32	ENSMUSG00000030020	3_prime_UTR_variant	1	1	1	1	1	2	1	1	snp
90159	Prickle2	rs250021779	6	92.3716	G|A	32	ENSMUSG00000030020	3_prime_UTR_variant	1	1	1	1	1	2	1	1	snp
90160	Prickle2	rs13466357	6	92.3716	A|G	40	ENSMUSG00000030020	3_prime_UTR_variant	1	1	1	2	1	2	1	1	snp
90161	Prickle2	rs50828920	6	92.3716	T|A	128	ENSMUSG00000030020	3_prime_UTR_variant	1	1	1	1	1	1	1	2	snp
90162	Prickle2	rs13466359	6	92.3716	A|G	232	ENSMUSG00000030020	3_prime_UTR_variant	1	1	1	2	1	2	2	2	snp
90163	Prickle2	rs13466358	6	92.3717	G|A	8	ENSMUSG00000030020	3_prime_UTR_variant	1	1	1	2	1	1	1	1	snp
90164	Prickle2	rs48357101	6	92.3717	C|T	232	ENSMUSG00000030020	3_prime_UTR_variant	1	1	1	2	1	2	2	2	snp
90165	Prickle2	rs229206023	6	92.3717	T|A	32	ENSMUSG00000030020	3_prime_UTR_variant	1	1	1	1	1	2	1	1	snp
90166	Prickle2	rs240951238	6	92.3717	C|T	64	ENSMUSG00000030020	3_prime_UTR_variant	1	1	1	1	1	1	2	1	snp
90167	Prickle2	rs46931971	6	92.3718	G|A	8	ENSMUSG00000030020	3_prime_UTR_variant	1	1	1	2	1	1	1	1	snp
90168	Prickle2	rs46323555	6	92.3719	C|T	40	ENSMUSG00000030020	3_prime_UTR_variant	1	1	1	2	1	2	1	1	snp
90169	Prickle2	rs47263948	6	92.372	C|T	64	ENSMUSG00000030020	3_prime_UTR_variant	1	1	1	1	1	1	2	1	snp
90170	Prickle2	rs217822059	6	92.3722	T|C	32	ENSMUSG00000030020	3_prime_UTR_variant	1	1	1	1	1	2	1	1	snp
90171	Prickle2	rs48570957	6	92.3723	T|G	96	ENSMUSG00000030020	3_prime_UTR_variant	1	1	1	1	1	2	2	1	snp
90172	Prickle2	rs239533827	6	92.3724	C|T	32	ENSMUSG00000030020	3_prime_UTR_variant	1	1	1	1	1	2	1	1	snp
90173	Prickle2	rs50952120	6	92.3725	G|A	128	ENSMUSG00000030020	3_prime_UTR_variant	1	1	1	1	1	1	1	2	snp
90174	Prickle2	rs221783517	6	92.3726	C|G	32	ENSMUSG00000030020	3_prime_UTR_variant	1	1	1	1	1	2	1	1	snp
90175	Prickle2	rs50370191	6	92.3727	T|C	40	ENSMUSG00000030020	3_prime_UTR_variant	1	1	1	2	1	2	1	1	snp
90176	Prickle2	rs51644801	6	92.3729	A|G	8	ENSMUSG00000030020	3_prime_UTR_variant	1	1	1	2	1	1	1	1	snp
90177	Prickle2	rs240795632	6	92.3729	A|G	8	ENSMUSG00000030020	3_prime_UTR_variant	1	1	1	2	1	1	1	1	snp
90178	Prickle2	rs51430783	6	92.3729	G|T	128	ENSMUSG00000030020	3_prime_UTR_variant	1	1	1	1	1	1	1	2	snp
90179	Prickle2	rs231740396	6	92.373	C|A	8	ENSMUSG00000030020	3_prime_UTR_variant	1	1	1	2	1	1	1	1	snp
90180	Prickle2	rs246901698	6	92.373	T|C	8	ENSMUSG00000030020	3_prime_UTR_variant	1	1	1	2	1	1	1	1	snp
90181	Prickle2	rs47771207	6	92.3731	A|G	232	ENSMUSG00000030020	3_prime_UTR_variant	1	1	1	2	1	2	2	2	snp
90182	Prickle2	rs243815440	6	92.3731	T|C	8	ENSMUSG00000030020	3_prime_UTR_variant	1	1	1	2	1	1	1	1	snp
90183	Prickle2	rs228727703	6	92.3732	A|G	232	ENSMUSG00000030020	3_prime_UTR_variant	1	1	1	2	1	2	2	2	snp
90184	Prickle2	rs247633758	6	92.3732	A|G	8	ENSMUSG00000030020	3_prime_UTR_variant	1	1	1	2	1	1	1	1	snp
90185	Prickle2	rs216582850	6	92.3732	C|A/T	72	ENSMUSG00000030020	3_prime_UTR_variant	1	1	1	2	1	1	3	1	snp
90186	Prickle2	rs46912716	6	92.3733	C|G	168	ENSMUSG00000030020	3_prime_UTR_variant	1	1	1	2	1	2	1	2	snp
90187	Prickle2	rs47681126	6	92.3733	T|C	168	ENSMUSG00000030020	3_prime_UTR_variant	1	1	1	2	1	2	1	2	snp
90188	Prickle2	rs230493588	6	92.3734	A|G	32	ENSMUSG00000030020	3_prime_UTR_variant	1	1	1	1	1	2	1	1	snp
90189	Prickle2	rs248094113	6	92.3734	T|C	32	ENSMUSG00000030020	3_prime_UTR_variant	1	1	1	1	1	2	1	1	snp
90190	Prickle2	rs50252784	6	92.3734	G|A	64	ENSMUSG00000030020	3_prime_UTR_variant	1	1	1	1	1	1	2	1	snp
90191	Prickle2	rs234145293	6	92.3734	T|A	32	ENSMUSG00000030020	3_prime_UTR_variant	1	1	1	1	1	2	1	1	snp
90192	Prickle2	rs47518924	6	92.3735	T|A	64	ENSMUSG00000030020	3_prime_UTR_variant	1	1	1	1	1	1	2	1	snp
90193	Prickle2	rs50706291	6	92.3737	T|C	136	ENSMUSG00000030020	3_prime_UTR_variant	1	1	1	2	1	1	1	2	snp
90194	Prickle2	rs49995517	6	92.3741	C|G	64	ENSMUSG00000030020	3_prime_UTR_variant	1	1	1	1	1	1	2	1	snp
90195	Prickle2	rs51203219	6	92.3743	C|T	64	ENSMUSG00000030020	3_prime_UTR_variant	1	1	1	1	1	1	2	1	snp
90196	Prickle2	rs50103623	6	92.3744	T|C	64	ENSMUSG00000030020	3_prime_UTR_variant	1	1	1	1	1	1	2	1	snp
90197	Prickle2	rs47445204	6	92.3744	C|T	232	ENSMUSG00000030020	3_prime_UTR_variant	1	1	1	2	1	2	2	2	snp
90198	Prickle2	rs47846268	6	92.3745	G|A	64	ENSMUSG00000030020	3_prime_UTR_variant	1	1	1	1	1	1	2	1	snp
90199	Prickle2	rs224214062	6	92.3748	T|C	232	ENSMUSG00000030020	3_prime_UTR_variant	1	1	1	2	1	2	2	2	snp
90200	Prickle2	rs238969746	6	92.3749	C|A	32	ENSMUSG00000030020	3_prime_UTR_variant	1	1	1	1	1	2	1	1	snp
90201	Prickle2	rs49536887	6	92.3758	G|A	136	ENSMUSG00000030020	3_prime_UTR_variant	1	1	1	2	1	1	1	2	snp
90202	Prickle2	rs246794695	6	92.3759	C|T	8	ENSMUSG00000030020	3_prime_UTR_variant	1	1	1	2	1	1	1	1	snp
90206	Prickle2	rs253076619	6	92.3768	G|A	128	ENSMUSG00000030020	splice_region_variant,synonymous_variant	1	1	1	1	1	1	1	2	snp
90829	Prickle2	rs50904301	6	92.4109	C|T	32	ENSMUSG00000030020	missense_variant	1	1	1	1	1	2	1	1	snp
90832	Prickle2	rs48542703	6	92.4114	C|T	96	ENSMUSG00000030020	missense_variant	1	1	1	1	1	2	2	1	snp
95639	Adamts9	rs30618890	6	92.7728	A|G	10	ENSMUSG00000030022	3_prime_UTR_variant	1	2	1	2	1	1	1	1	snp
95640	Adamts9	rs30984467	6	92.7731	G|A	96	ENSMUSG00000030022	3_prime_UTR_variant	1	1	1	1	1	2	2	1	snp
95641	Adamts9	rs246731834	6	92.7731	C|T	64	ENSMUSG00000030022	3_prime_UTR_variant	1	1	1	1	1	1	2	1	snp
95642	Adamts9	rs216167087	6	92.7731	A|T	96	ENSMUSG00000030022	3_prime_UTR_variant	1	1	1	1	1	2	2	1	snp
95643	Adamts9	rs30984468	6	92.7732	C|T	96	ENSMUSG00000030022	3_prime_UTR_variant	1	1	1	1	1	2	2	1	snp
95644	Adamts9	rs238793697	6	92.7735	T|C	32	ENSMUSG00000030022	3_prime_UTR_variant	1	1	1	1	1	2	1	1	snp
95645	Adamts9	rs264076489	6	92.7737	T|A	96	ENSMUSG00000030022	3_prime_UTR_variant	1	1	1	1	1	2	2	1	snp
95646	Adamts9	rs30557018	6	92.7738	A|C	1	ENSMUSG00000030022	3_prime_UTR_variant	2	1	1	1	1	1	1	1	snp
95647	Adamts9	rs219995923	6	92.7738	G|A	64	ENSMUSG00000030022	3_prime_UTR_variant	1	1	1	1	1	1	2	1	snp
95648	Adamts9	rs236798268	6	92.774	T|C	96	ENSMUSG00000030022	3_prime_UTR_variant	1	1	1	1	1	2	2	1	snp
95649	Adamts9	rs219991423	6	92.7742	A|G	96	ENSMUSG00000030022	3_prime_UTR_variant	1	1	1	1	1	2	2	1	snp
95650	Adamts9	rs239194962	6	92.7743	C|T	96	ENSMUSG00000030022	3_prime_UTR_variant	1	1	1	1	1	2	2	1	snp
95651	Adamts9	rs218127162	6	92.7744	G|A	32	ENSMUSG00000030022	3_prime_UTR_variant	1	1	1	1	1	2	1	1	snp
95652	Adamts9	rs221862293	6	92.7745	G|A	96	ENSMUSG00000030022	3_prime_UTR_variant	1	1	1	1	1	2	2	1	snp
96035	Adamts9	rs262312747	6	92.7961	G|A	32	ENSMUSG00000030022	splice_region_variant,intron_variant	1	1	1	1	1	2	1	1	snp
96054	Adamts9	rs30983269	6	92.797	C|T	224	ENSMUSG00000030022	missense_variant	1	1	1	1	1	2	2	2	snp
96079	Adamts9	rs218873686	6	92.798	G|A	64	ENSMUSG00000030022	missense_variant	1	1	1	1	1	1	2	1	snp
96282	Adamts9	rs30980341	6	92.807	C|G	8	ENSMUSG00000030022	missense_variant	1	1	1	2	1	1	1	1	snp
96283	Adamts9	rs30980342	6	92.8071	T|G	192	ENSMUSG00000030022	missense_variant	1	1	1	1	1	1	2	2	snp
96849	Adamts9	rs30985490	6	92.8493	G|A	32	ENSMUSG00000030022	missense_variant	1	1	1	1	1	2	1	1	snp
97018	Adamts9	rs30986745	6	92.8581	G|C	64	ENSMUSG00000030022	missense_variant	1	1	1	1	1	1	2	1	snp
97038	Adamts9	rs30980245	6	92.8601	T|C	96	ENSMUSG00000030022	missense_variant	1	1	1	1	1	2	2	1	snp
97337	Gm15737	rs30984136	6	92.8797	A|G	32	ENSMUSG00000079462	missense_variant	1	1	1	1	1	2	1	1	snp
97338	Gm15737	rs262512121	6	92.8797	A|T	32	ENSMUSG00000079462	missense_variant	1	1	1	1	1	2	1	1	snp
97340	Gm15737	rs253575780	6	92.8798	G|C	32	ENSMUSG00000079462	missense_variant	1	1	1	1	1	2	1	1	snp
97341	Gm15737	rs30984140	6	92.8798	C|T	64	ENSMUSG00000079462	missense_variant	1	1	1	1	1	1	2	1	snp
97342	Gm15737	rs230572013	6	92.8801	G|A	32	ENSMUSG00000079462	3_prime_UTR_variant	1	1	1	1	1	2	1	1	snp
97343	Gm15737	rs217411281	6	92.8802	G|A	64	ENSMUSG00000079462	3_prime_UTR_variant	1	1	1	1	1	1	2	1	snp
97344	Gm15737	rs245201942	6	92.8802	C|T	96	ENSMUSG00000079462	3_prime_UTR_variant	1	1	1	1	1	2	2	1	snp
97345	Gm15737	rs216313178	6	92.8803	A|G	96	ENSMUSG00000079462	3_prime_UTR_variant	1	1	1	1	1	2	2	1	snp
97346	Gm15737	rs30985074	6	92.8803	C|A	96	ENSMUSG00000079462	3_prime_UTR_variant	1	1	1	1	1	2	2	1	snp
97347	Gm15737	rs30985076	6	92.8804	A|C	96	ENSMUSG00000079462	3_prime_UTR_variant	1	1	1	1	1	2	2	1	snp
97348	Gm15737	rs30985078	6	92.8807	C|T	64	ENSMUSG00000079462	3_prime_UTR_variant	1	1	1	1	1	1	2	1	snp
97349	Gm15737	rs30985080	6	92.8808	T|C	32	ENSMUSG00000079462	3_prime_UTR_variant	1	1	1	1	1	2	1	1	snp
97350	Gm15737	rs30985082	6	92.8808	T|G	96	ENSMUSG00000079462	3_prime_UTR_variant	1	1	1	1	1	2	2	1	snp
97351	Gm15737	rs30986014	6	92.8809	C|A	32	ENSMUSG00000079462	3_prime_UTR_variant	1	1	1	1	1	2	1	1	snp
97352	Gm15737	rs30986016	6	92.8809	C|T	32	ENSMUSG00000079462	3_prime_UTR_variant	1	1	1	1	1	2	1	1	snp
97353	Gm15737	rs239030844	6	92.8811	C|T	32	ENSMUSG00000079462	3_prime_UTR_variant	1	1	1	1	1	2	1	1	snp
97354	Gm15737	rs257175451	6	92.8812	T|C	32	ENSMUSG00000079462	3_prime_UTR_variant	1	1	1	1	1	2	1	1	snp
97355	Gm15737	rs30658459	6	92.8812	C|T	97	ENSMUSG00000079462	3_prime_UTR_variant	2	1	1	1	1	2	2	1	snp
97356	Gm15737	rs30986018	6	92.8814	G|A	32	ENSMUSG00000079462	3_prime_UTR_variant	1	1	1	1	1	2	1	1	snp
97357	Gm15737	rs222998831	6	92.8815	C|A	32	ENSMUSG00000079462	3_prime_UTR_variant	1	1	1	1	1	2	1	1	snp
97358	Gm15737	rs244389344	6	92.8815	G|A	64	ENSMUSG00000079462	3_prime_UTR_variant	1	1	1	1	1	1	2	1	snp
97359	Gm15737	rs263201350	6	92.8815	A|G	32	ENSMUSG00000079462	3_prime_UTR_variant	1	1	1	1	1	2	1	1	snp
97360	Gm15737	rs213681539	6	92.8816	G|A	96	ENSMUSG00000079462	3_prime_UTR_variant	1	1	1	1	1	2	2	1	snp
97361	Gm15737	rs246460301	6	92.8816	G|A	32	ENSMUSG00000079462	3_prime_UTR_variant	1	1	1	1	1	2	1	1	snp
97362	Gm15737	rs30986020	6	92.8816	G|C	96	ENSMUSG00000079462	3_prime_UTR_variant	1	1	1	1	1	2	2	1	snp
97363	Gm15737	rs30986022	6	92.8816	A|T	128	ENSMUSG00000079462	3_prime_UTR_variant	1	1	1	1	1	1	1	2	snp
97364	Gm15737	rs30986884	6	92.8816	A|T	32	ENSMUSG00000079462	3_prime_UTR_variant	1	1	1	1	1	2	1	1	snp
97365	Gm15737	rs259710340	6	92.8817	G|A	32	ENSMUSG00000079462	3_prime_UTR_variant	1	1	1	1	1	2	1	1	snp
97366	Gm15737	rs233959902	6	92.8817	C|G	32	ENSMUSG00000079462	3_prime_UTR_variant	1	1	1	1	1	2	1	1	snp
97367	Gm15737	rs253053330	6	92.8817	C|T	32	ENSMUSG00000079462	3_prime_UTR_variant	1	1	1	1	1	2	1	1	snp
97368	Gm15737	rs263091514	6	92.8818	A|G	64	ENSMUSG00000079462	3_prime_UTR_variant	1	1	1	1	1	1	2	1	snp
97369	Gm15737	rs225318844	6	92.8819	T|A	64	ENSMUSG00000079462	3_prime_UTR_variant	1	1	1	1	1	1	2	1	snp
97370	Gm15737	rs242455736	6	92.8819	A|C	64	ENSMUSG00000079462	3_prime_UTR_variant	1	1	1	1	1	1	2	1	snp
97371	Gm15737	rs30986886	6	92.8821	G|A	64	ENSMUSG00000079462	3_prime_UTR_variant	1	1	1	1	1	1	2	1	snp
97372	Gm15737	rs30986888	6	92.8821	G|T	64	ENSMUSG00000079462	3_prime_UTR_variant	1	1	1	1	1	1	2	1	snp
97373	Gm15737	rs218403150	6	92.8823	A|T	32	ENSMUSG00000079462	3_prime_UTR_variant	1	1	1	1	1	2	1	1	snp
97374	Gm15737	rs30986890	6	92.8823	T|C	32	ENSMUSG00000079462	3_prime_UTR_variant	1	1	1	1	1	2	1	1	snp
97375	Gm15737	rs30986892	6	92.8824	C|T	64	ENSMUSG00000079462	3_prime_UTR_variant	1	1	1	1	1	1	2	1	snp
97376	Gm15737	rs30987664	6	92.8826	A|G	64	ENSMUSG00000079462	3_prime_UTR_variant	1	1	1	1	1	1	2	1	snp
97377	Gm15737	rs30987666	6	92.8827	T|C	96	ENSMUSG00000079462	3_prime_UTR_variant	1	1	1	1	1	2	2	1	snp
97378	Gm15737	rs30987668	6	92.8827	T|C	64	ENSMUSG00000079462	3_prime_UTR_variant	1	1	1	1	1	1	2	1	snp
97379	Gm15737	rs265716462	6	92.8828	A|T	96	ENSMUSG00000079462	3_prime_UTR_variant	1	1	1	1	1	2	2	1	snp
97380	Gm15737	rs233072497	6	92.8828	C|T	64	ENSMUSG00000079462	3_prime_UTR_variant	1	1	1	1	1	1	2	1	snp
97381	Gm15737	rs30987670	6	92.8828	G|A	224	ENSMUSG00000079462	3_prime_UTR_variant	1	1	1	1	1	2	2	2	snp
97382	Gm15737	rs30979507	6	92.8829	T|C	96	ENSMUSG00000079462	3_prime_UTR_variant	1	1	1	1	1	2	2	1	snp
97383	Gm15737	rs30979508	6	92.883	A|G	96	ENSMUSG00000079462	3_prime_UTR_variant	1	1	1	1	1	2	2	1	snp
97384	Gm15737	rs215133120	6	92.883	G|C	32	ENSMUSG00000079462	3_prime_UTR_variant	1	1	1	1	1	2	1	1	snp
97385	Gm15737	rs30979510	6	92.8831	A|G	224	ENSMUSG00000079462	3_prime_UTR_variant	1	1	1	1	1	2	2	2	snp
97386	Gm15737	rs30979512	6	92.8832	C|A	64	ENSMUSG00000079462	3_prime_UTR_variant	1	1	1	1	1	1	2	1	snp
97387	Gm15737	rs30980534	6	92.8832	C|T	32	ENSMUSG00000079462	3_prime_UTR_variant	1	1	1	1	1	2	1	1	snp
97388	Gm15737	rs30980536	6	92.8834	G|T	32	ENSMUSG00000079462	3_prime_UTR_variant	1	1	1	1	1	2	1	1	snp
97389	Gm15737	rs30980538	6	92.8834	G|A	96	ENSMUSG00000079462	3_prime_UTR_variant	1	1	1	1	1	2	2	1	snp
97390	Gm15737	rs30980540	6	92.8836	G|A	64	ENSMUSG00000079462	3_prime_UTR_variant	1	1	1	1	1	1	2	1	snp
97391	Gm15737	rs30980542	6	92.8836	G|A	32	ENSMUSG00000079462	3_prime_UTR_variant	1	1	1	1	1	2	1	1	snp
97392	Gm15737	rs47347730	6	92.8837	C|T	194	ENSMUSG00000079462	3_prime_UTR_variant	1	2	1	1	1	1	2	2	snp
97393	Gm15737	rs30981414	6	92.8837	G|C	194	ENSMUSG00000079462	3_prime_UTR_variant	1	2	1	1	1	1	2	2	snp
97394	Gm15737	rs30981416	6	92.8837	C|T	29	ENSMUSG00000079462	3_prime_UTR_variant	2	1	2	2	2	1	1	1	snp
97395	Gm15737	rs30981418	6	92.8839	C|T	128	ENSMUSG00000079462	3_prime_UTR_variant	1	1	1	1	1	1	1	2	snp
97396	Gm15737	rs30981420	6	92.8839	A|G	194	ENSMUSG00000079462	3_prime_UTR_variant	1	2	1	1	1	1	2	2	snp
97397	Gm15737	rs223147461	6	92.8839	A|G	32	ENSMUSG00000079462	3_prime_UTR_variant	1	1	1	1	1	2	1	1	snp
97398	Gm15737	rs50829876	6	92.8839	A|G	194	ENSMUSG00000079462	3_prime_UTR_variant	1	2	1	1	1	1	2	2	snp
97399	Gm15737	rs51783224	6	92.8839	A|G	194	ENSMUSG00000079462	3_prime_UTR_variant	1	2	1	1	1	1	2	2	snp
97400	Gm15737	rs30981422	6	92.884	T|C	194	ENSMUSG00000079462	3_prime_UTR_variant	1	2	1	1	1	1	2	2	snp
97401	Gm15737	rs30982304	6	92.884	A|C	194	ENSMUSG00000079462	3_prime_UTR_variant	1	2	1	1	1	1	2	2	snp
97402	Gm15737	rs46861106	6	92.884	C|T	194	ENSMUSG00000079462	3_prime_UTR_variant	1	2	1	1	1	1	2	2	snp
97403	Gm15737	rs30982306	6	92.8841	A|G	194	ENSMUSG00000079462	3_prime_UTR_variant	1	2	1	1	1	1	2	2	snp
97404	Gm15737	rs30982308	6	92.8842	T|C	194	ENSMUSG00000079462	3_prime_UTR_variant	1	2	1	1	1	1	2	2	snp
97405	Gm15737	rs30982310	6	92.8842	A|G	194	ENSMUSG00000079462	3_prime_UTR_variant	1	2	1	1	1	1	2	2	snp
97406	Gm15737	rs30982312	6	92.8842	G|A	64	ENSMUSG00000079462	3_prime_UTR_variant	1	1	1	1	1	1	2	1	snp
97407	Gm15737	rs30983234	6	92.8842	A|T	194	ENSMUSG00000079462	3_prime_UTR_variant	1	2	1	1	1	1	2	2	snp
97408	Gm15737	rs30983236	6	92.8843	G|A	194	ENSMUSG00000079462	3_prime_UTR_variant	1	2	1	1	1	1	2	2	snp
97410	Gm15737	rs52003220	6	92.8843	T|A	194	ENSMUSG00000079462	3_prime_UTR_variant	1	2	1	1	1	1	2	2	snp
97411	Gm15737	rs51921285	6	92.8843	C|T	194	ENSMUSG00000079462	3_prime_UTR_variant	1	2	1	1	1	1	2	2	snp
97412	Gm15737	rs30983238	6	92.8844	C|A/T	226	ENSMUSG00000079462	3_prime_UTR_variant	1	2	1	1	1	3	2	2	snp
97413	Gm15737	rs30983240	6	92.8844	A|T	32	ENSMUSG00000079462	3_prime_UTR_variant	1	1	1	1	1	2	1	1	snp
97511	Adamts9	rs30983720	6	92.8901	T|C	64	ENSMUSG00000030022	splice_region_variant,intron_variant	1	1	1	1	1	1	2	1	snp
97903	Adamts9	rs29833278	6	92.9087	G|T	130	ENSMUSG00000030022	splice_region_variant,intron_variant	1	2	1	1	1	1	1	2	snp
97981	Adamts9	rs30988049	6	92.9128	T|C	32	ENSMUSG00000030022	missense_variant	1	1	1	1	1	2	1	1	snp
97982	Adamts9	rs213437942	6	92.9128	G|A	64	ENSMUSG00000030022	missense_variant	1	1	1	1	1	1	2	1	snp
103280	9530026P05Rik	rs31026040	6	93.2549	G|T	64	ENSMUSG00000097462	splice_donor_variant,non_coding_transcript_variant	1	1	1	1	1	1	2	1	snp
106810	Nanog	rs51960860	6	122.712	T|C	96	ENSMUSG00000012396	splice_region_variant,intron_variant	1	1	1	1	1	2	2	1	snp
106936	Slc2a3	rs212180522	6	122.732	T|G	64	ENSMUSG00000003153	splice_region_variant,intron_variant,non_coding_transcript_variant	1	1	1	1	1	1	2	1	snp
106938	Slc2a3	rs214581467	6	122.732	G|A	64	ENSMUSG00000003153	splice_region_variant,intron_variant,non_coding_transcript_variant	1	1	1	1	1	1	2	1	snp
106946	Slc2a3	rs256079059	6	122.733	A|G	32	ENSMUSG00000003153	splice_region_variant,intron_variant,non_coding_transcript_variant	1	1	1	1	1	2	1	1	snp
107275	Slc2a3	rs241348912	6	122.78	C|T	64	ENSMUSG00000003153	5_prime_UTR_variant,NMD_transcript_variant	1	1	1	1	1	1	2	1	snp
107578	Gm26826	rs254307772	6	122.815	T|C	192	ENSMUSG00000097635	splice_region_variant,intron_variant,non_coding_transcript_variant	1	1	1	1	1	1	2	2	snp
107817	Foxj2	rs239484058	6	122.833	G|A	32	ENSMUSG00000003154	missense_variant	1	1	1	1	1	2	1	1	snp
107829	Foxj2	rs233934467	6	122.834	G|T	32	ENSMUSG00000003154	missense_variant	1	1	1	1	1	2	1	1	snp
107933	Foxj2	rs249960203	6	122.838	T|C	128	ENSMUSG00000003154	missense_variant	1	1	1	1	1	1	1	2	snp
107951	Foxj2	rs263000990	6	122.84	C|T	32	ENSMUSG00000003154	stop_gained	1	1	1	1	1	2	1	1	snp
107952	Foxj2	rs225043326	6	122.84	A|C	224	ENSMUSG00000003154	missense_variant	1	1	1	1	1	2	2	2	snp
107992	Foxj2	rs249521139	6	122.843	C|T	128	ENSMUSG00000003154	3_prime_UTR_variant	1	1	1	1	1	1	1	2	snp
107993	Foxj2	rs258523264	6	122.843	C|T	32	ENSMUSG00000003154	3_prime_UTR_variant	1	1	1	1	1	2	1	1	snp
107994	Foxj2	rs228716060	6	122.843	G|A	96	ENSMUSG00000003154	3_prime_UTR_variant	1	1	1	1	1	2	2	1	snp
107995	Foxj2	rs250890694	6	122.844	C|A	64	ENSMUSG00000003154	3_prime_UTR_variant	1	1	1	1	1	1	2	1	snp
107996	Foxj2	rs215184631	6	122.844	G|A	128	ENSMUSG00000003154	3_prime_UTR_variant	1	1	1	1	1	1	1	2	snp
107997	Foxj2	rs13466870	6	122.844	A|G	224	ENSMUSG00000003154	3_prime_UTR_variant	1	1	1	1	1	2	2	2	snp
107998	Foxj2	rs246136866	6	122.845	G|A	64	ENSMUSG00000003154	3_prime_UTR_variant	1	1	1	1	1	1	2	1	snp
107999	Foxj2	rs247293335	6	122.845	A|C	96	ENSMUSG00000003154	3_prime_UTR_variant	1	1	1	1	1	2	2	1	snp
108000	Foxj2	rs233400759	6	122.845	A|G	96	ENSMUSG00000003154	3_prime_UTR_variant	1	1	1	1	1	2	2	1	snp
108023	C3ar1	rs245432061	6	122.851	A|G	128	ENSMUSG00000040552	missense_variant	1	1	1	1	1	1	1	2	snp
108024	C3ar1	rs215974468	6	122.851	C|T	96	ENSMUSG00000040552	missense_variant	1	1	1	1	1	2	2	1	snp
108063	C3ar1	rs48592991	6	122.856	C|T	128	ENSMUSG00000040552	5_prime_UTR_variant	1	1	1	1	1	1	1	2	snp
108279	Necap1	rs226637621	6	122.88	A|G	64	ENSMUSG00000030327	splice_region_variant,intron_variant	1	1	1	1	1	1	2	1	snp
108303	Necap1	rs214798778	6	122.883	T|G	128	ENSMUSG00000030327	missense_variant	1	1	1	1	1	1	1	2	snp
108342	Necap1	rs47976299	6	122.888	C|T	32	ENSMUSG00000030327	3_prime_UTR_variant	1	1	1	1	1	2	1	1	snp
108343	Necap1	rs250406436	6	122.888	C|T	32	ENSMUSG00000030327	3_prime_UTR_variant	1	1	1	1	1	2	1	1	snp
108344	Necap1	rs51641805	6	122.888	C|T	96	ENSMUSG00000030327	3_prime_UTR_variant	1	1	1	1	1	2	2	1	snp
108345	Necap1	rs226543426	6	122.888	T|C	64	ENSMUSG00000030327	3_prime_UTR_variant	1	1	1	1	1	1	2	1	snp
108726	Clec4a1	rs239599451	6	122.925	T|G	32	ENSMUSG00000049037	missense_variant	1	1	1	1	1	2	1	1	snp
108807	Clec4a1	rs218830403	6	122.931	T|A	96	ENSMUSG00000049037	missense_variant	1	1	1	1	1	2	2	1	snp
108841	Clec4a1	rs264163043	6	122.934	C|T	224	ENSMUSG00000049037	3_prime_UTR_variant	1	1	1	1	1	2	2	2	snp
108842	Clec4a1	rs249352235	6	122.934	A|C	224	ENSMUSG00000049037	3_prime_UTR_variant	1	1	1	1	1	2	2	2	snp
108843	Clec4a1	rs262819654	6	122.934	T|C	224	ENSMUSG00000049037	3_prime_UTR_variant	1	1	1	1	1	2	2	2	snp
108844	Clec4a1	rs260749330	6	122.934	T|C	224	ENSMUSG00000049037	3_prime_UTR_variant	1	1	1	1	1	2	2	2	snp
108845	Clec4a1	rs254940339	6	122.934	G|A	160	ENSMUSG00000049037	3_prime_UTR_variant	1	1	1	1	1	2	1	2	snp
108846	Clec4a1	rs232674999	6	122.935	G|A	128	ENSMUSG00000049037	3_prime_UTR_variant	1	1	1	1	1	1	1	2	snp
109060	Clec4a3	rs47485569	6	122.953	C|G	224	ENSMUSG00000043832	5_prime_UTR_variant	1	1	1	1	1	2	2	2	snp
109087	Clec4a3	rs252001899	6	122.954	G|A	64	ENSMUSG00000043832	missense_variant	1	1	1	1	1	1	2	1	snp
109088	Clec4a3	rs218213034	6	122.954	C|T	64	ENSMUSG00000043832	splice_region_variant,intron_variant	1	1	1	1	1	1	2	1	snp
109164	Clec4a3	rs233014911	6	122.964	C|T	64	ENSMUSG00000043832	splice_region_variant,intron_variant	1	1	1	1	1	1	2	1	snp
109209	Clec4a3	rs51836962	6	122.966	C|T	32	ENSMUSG00000043832	missense_variant	1	1	1	1	1	2	1	1	snp
109238	Clec4a3	rs48690662	6	122.969	A|G	160	ENSMUSG00000043832	missense_variant	1	1	1	1	1	2	1	2	snp
109240	Clec4a3	rs49939351	6	122.97	C|T	224	ENSMUSG00000043832	3_prime_UTR_variant	1	1	1	1	1	2	2	2	snp
109490	Clec4a4	rs212622125	6	122.992	C|G	128	ENSMUSG00000059639	missense_variant	1	1	1	1	1	1	1	2	snp
109491	Clec4a4	rs50969509	6	122.992	A|T	64	ENSMUSG00000059639	missense_variant	1	1	1	1	1	1	2	1	snp
109492	Clec4a4	rs257550772	6	122.992	C|G	224	ENSMUSG00000059639	missense_variant	1	1	1	1	1	2	2	2	snp
109494	Clec4a4	rs233231589	6	122.992	G|T	64	ENSMUSG00000059639	missense_variant	1	1	1	1	1	1	2	1	snp
109650	Clec4a4	rs252167750	6	123.013	C|T	64	ENSMUSG00000059639	splice_region_variant,intron_variant	1	1	1	1	1	1	2	1	snp
109723	Clec4a4	rs51656548	6	123.024	C|T	192	ENSMUSG00000059639	splice_region_variant,intron_variant	1	1	1	1	1	1	2	2	snp
109724	Clec4a4	rs50169133	6	123.024	C|T	32	ENSMUSG00000059639	missense_variant	1	1	1	1	1	2	1	1	snp
109725	Clec4a4	rs51933622	6	123.024	T|G	32	ENSMUSG00000059639	missense_variant	1	1	1	1	1	2	1	1	snp
109726	Clec4a4	rs50857765	6	123.024	T|C	224	ENSMUSG00000059639	3_prime_UTR_variant	1	1	1	1	1	2	2	2	snp
109727	Clec4a4	rs264578989	6	123.024	G|A	32	ENSMUSG00000059639	3_prime_UTR_variant	1	1	1	1	1	2	1	1	snp
109958	Clec4b1	rs50694086	6	123.05	T|C	224	ENSMUSG00000030147	5_prime_UTR_variant	1	1	1	1	1	2	2	2	snp
109959	Clec4b1	rs229728032	6	123.05	C|G	192	ENSMUSG00000030147	5_prime_UTR_variant	1	1	1	1	1	1	2	2	snp
109960	Clec4b1	rs46715410	6	123.05	A|G	224	ENSMUSG00000030147	5_prime_UTR_variant	1	1	1	1	1	2	2	2	snp
110267	Clec4b1	rs235049475	6	123.069	T|C	224	ENSMUSG00000030147	missense_variant	1	1	1	1	1	2	2	2	snp
110268	Clec4b1	rs249202331	6	123.069	G|A	224	ENSMUSG00000030147	missense_variant	1	1	1	1	1	2	2	2	snp
110269	Clec4b1	rs213202573	6	123.069	C|T	64	ENSMUSG00000030147	splice_region_variant,intron_variant	1	1	1	1	1	1	2	1	snp
110270	Clec4b1	rs236216602	6	123.069	A|G	224	ENSMUSG00000030147	splice_region_variant,intron_variant	1	1	1	1	1	2	2	2	snp
110284	Clec4b1	rs231460814	6	123.07	T|C	224	ENSMUSG00000030147	splice_region_variant,intron_variant	1	1	1	1	1	2	2	2	snp
110285	Clec4b1	rs225394808	6	123.07	C|A	32	ENSMUSG00000030147	missense_variant	1	1	1	1	1	2	1	1	snp
110286	Clec4b1	rs215167478	6	123.07	T|C	224	ENSMUSG00000030147	missense_variant	1	1	1	1	1	2	2	2	snp
110321	Clec4b1	rs51692030	6	123.071	T|A	224	ENSMUSG00000030147	missense_variant	1	1	1	1	1	2	2	2	snp
110322	Clec4b1	rs579586490	6	123.071	A|G	64	ENSMUSG00000030147	missense_variant	1	1	1	1	1	1	2	1	snp
110323	Clec4b1	rs50876685	6	123.072	T|A	224	ENSMUSG00000030147	3_prime_UTR_variant	1	1	1	1	1	2	2	2	snp
110804	Clec4a2	rs49797785	6	123.123	G|A	192	ENSMUSG00000030148	5_prime_UTR_variant	1	1	1	1	1	1	2	2	snp
110833	Clec4a2	rs48009362	6	123.125	A|T	96	ENSMUSG00000030148	missense_variant	1	1	1	1	1	2	2	1	snp
110834	Clec4a2	rs261248346	6	123.125	C|G	224	ENSMUSG00000030148	missense_variant	1	1	1	1	1	2	2	2	snp
110836	Clec4a2	rs263138468	6	123.125	G|T	64	ENSMUSG00000030148	missense_variant	1	1	1	1	1	1	2	1	snp
110916	Clec4a2	rs51682981	6	123.128	G|A	32	ENSMUSG00000030148	missense_variant	1	1	1	1	1	2	1	1	snp
110997	Clec4a2	rs251054492	6	123.139	G|A	192	ENSMUSG00000030148	missense_variant	1	1	1	1	1	1	2	2	snp
110998	Clec4a2	rs213730079	6	123.139	A|C	192	ENSMUSG00000030148	missense_variant	1	1	1	1	1	1	2	2	snp
110999	Clec4a2	rs47034310	6	123.139	C|A	32	ENSMUSG00000030148	missense_variant	1	1	1	1	1	2	1	1	snp
111001	Clec4a2	rs255534683	6	123.139	A|G	192	ENSMUSG00000030148	missense_variant	1	1	1	1	1	1	2	2	snp
111095	Clec4a2	rs236840014	6	123.142	T|C	192	ENSMUSG00000030148	missense_variant	1	1	1	1	1	1	2	2	snp
111096	Clec4a2	rs583559268	6	123.142	A|G	64	ENSMUSG00000030148	missense_variant	1	1	1	1	1	1	2	1	snp
111097	Clec4a2	rs47397931	6	123.143	T|A	192	ENSMUSG00000030148	3_prime_UTR_variant	1	1	1	1	1	1	2	2	snp
111531	Clec4b2	rs218251097	6	123.173	G|A	224	ENSMUSG00000067767	5_prime_UTR_variant	1	1	1	1	1	2	2	2	snp
111532	Clec4b2	rs243104380	6	123.173	T|C	224	ENSMUSG00000067767	5_prime_UTR_variant	1	1	1	1	1	2	2	2	snp
111533	Clec4b2	rs260948623	6	123.173	T|C	224	ENSMUSG00000067767	5_prime_UTR_variant	1	1	1	1	1	2	2	2	snp
111534	Clec4b2	rs48433822	6	123.173	A|G	224	ENSMUSG00000067767	splice_region_variant,intron_variant	1	1	1	1	1	2	2	2	snp
111542	Clec4b2	rs258009991	6	123.174	T|C	64	ENSMUSG00000067767	missense_variant	1	1	1	1	1	1	2	1	snp
111543	Clec4b2	rs212539154	6	123.174	A|G	224	ENSMUSG00000067767	splice_region_variant,synonymous_variant	1	1	1	1	1	2	2	2	snp
111675	Clec4b2	rs222221113	6	123.181	A|G	128	ENSMUSG00000067767	missense_variant	1	1	1	1	1	1	1	2	snp
112010	Clec4b2	rs232037705	6	123.201	A|G	224	ENSMUSG00000067767	missense_variant	1	1	1	1	1	2	2	2	snp
112019	Clec4b2	rs219073068	6	123.202	T|C	192	ENSMUSG00000067767	splice_region_variant,synonymous_variant	1	1	1	1	1	1	2	2	snp
112033	Clec4b2	rs216410089	6	123.204	A|C	192	ENSMUSG00000067767	3_prime_UTR_variant	1	1	1	1	1	1	2	2	snp
112034	Clec4b2	rs233842977	6	123.204	C|G	192	ENSMUSG00000067767	3_prime_UTR_variant	1	1	1	1	1	1	2	2	snp
112035	Clec4b2	rs50741414	6	123.204	G|A	192	ENSMUSG00000067767	3_prime_UTR_variant	1	1	1	1	1	1	2	2	snp
112036	Clec4b2	rs214025169	6	123.204	T|A	192	ENSMUSG00000067767	3_prime_UTR_variant	1	1	1	1	1	1	2	2	snp
112301	Clec4n	rs48521449	6	123.23	G|T	160	ENSMUSG00000023349	5_prime_UTR_variant	1	1	1	1	1	2	1	2	snp
112302	Clec4n	rs46203008	6	123.23	G|C	128	ENSMUSG00000023349	5_prime_UTR_variant	1	1	1	1	1	1	1	2	snp
112304	Clec4n	rs213050466	6	123.23	T|G	32	ENSMUSG00000023349	splice_region_variant,intron_variant	1	1	1	1	1	2	1	1	snp
112614	Clec4n	rs46601281	6	123.246	A|G	160	ENSMUSG00000023349	missense_variant	1	1	1	1	1	2	1	2	snp
112615	Clec4n	rs231342418	6	123.247	G|A	64	ENSMUSG00000023349	3_prime_UTR_variant	1	1	1	1	1	1	2	1	snp
112616	Clec4n	rs245514275	6	123.247	T|C	224	ENSMUSG00000023349	3_prime_UTR_variant	1	1	1	1	1	2	2	2	snp
112617	Clec4n	rs581180193	6	123.247	A|C	192	ENSMUSG00000023349	3_prime_UTR_variant	1	1	1	1	1	1	2	2	snp
112618	Clec4n	rs584642171	6	123.247	T|C	192	ENSMUSG00000023349	3_prime_UTR_variant	1	1	1	1	1	1	2	2	snp
112619	Clec4n	rs265729156	6	123.247	A|G	32	ENSMUSG00000023349	3_prime_UTR_variant	1	1	1	1	1	2	1	1	snp
112620	Clec4n	rs228601524	6	123.247	G|T	32	ENSMUSG00000023349	3_prime_UTR_variant	1	1	1	1	1	2	1	1	snp
112621	Clec4n	rs248774999	6	123.247	G|C	224	ENSMUSG00000023349	3_prime_UTR_variant	1	1	1	1	1	2	2	2	snp
112622	Clec4n	rs212083771	6	123.247	T|A	160	ENSMUSG00000023349	3_prime_UTR_variant	1	1	1	1	1	2	1	2	snp
112623	Clec4n	rs224961693	6	123.247	C|T	32	ENSMUSG00000023349	3_prime_UTR_variant	1	1	1	1	1	2	1	1	snp
124245	Cdh11	rs33606417	8	102.633	A|C	2	ENSMUSG00000031673	3_prime_UTR_variant	1	2	1	1	1	1	1	1	snp
124246	Cdh11	rs33139980	8	102.633	C|A	2	ENSMUSG00000031673	3_prime_UTR_variant	1	2	1	1	1	1	1	1	snp
124247	Cdh11	rs33093615	8	102.633	T|C	2	ENSMUSG00000031673	3_prime_UTR_variant	1	2	1	1	1	1	1	1	snp
124248	Cdh11	rs32907482	8	102.633	A|C	2	ENSMUSG00000031673	3_prime_UTR_variant	1	2	1	1	1	1	1	1	snp
124249	Cdh11	rs30742268	8	102.634	T|A	96	ENSMUSG00000031673	3_prime_UTR_variant	1	1	1	1	1	2	2	1	snp
124250	Cdh11	rs30742271	8	102.634	C|T	64	ENSMUSG00000031673	3_prime_UTR_variant	1	1	1	1	1	1	2	1	snp
124251	Cdh11	rs30742273	8	102.634	C|T	24	ENSMUSG00000031673	missense_variant	1	1	1	2	2	1	1	1	snp
124575	Cdh11	rs33464298	8	102.651	A|T	98	ENSMUSG00000031673	missense_variant	1	2	1	1	1	2	2	1	snp
124957	Cdh11	rs583932387	8	102.68	T|C	96	ENSMUSG00000031673	missense_variant	1	1	1	1	1	2	2	1	snp
124958	Cdh11	rs580858737	8	102.68	C|A	64	ENSMUSG00000031673	missense_variant	1	1	1	1	1	1	2	1	snp
124960	Cdh11	rs30745809	8	102.68	T|G	96	ENSMUSG00000031673	5_prime_UTR_variant	1	1	1	1	1	2	2	1	snp
124961	Cdh11	rs30745812	8	102.68	G|C	96	ENSMUSG00000031673	splice_region_variant,intron_variant	1	1	1	1	1	2	2	1	snp
126592	Cdh11	rs258076489	8	102.785	G|C	224	ENSMUSG00000031673	5_prime_UTR_variant	1	1	1	1	1	2	2	2	snp
126593	Cdh11	rs216380613	8	102.785	C|T	64	ENSMUSG00000031673	5_prime_UTR_variant	1	1	1	1	1	1	2	1	snp
143825	Phldb1	rs32621093	9	44.6981	A|G	228	ENSMUSG00000048537	missense_variant	1	1	2	1	1	2	2	2	snp
143856	Phldb1	rs29836605	9	44.6995	A|G	196	ENSMUSG00000048537	splice_region_variant,intron_variant	1	1	2	1	1	1	2	2	snp
144074	Phldb1	rs29984860	9	44.7159	C|T	9	ENSMUSG00000048537	missense_variant	2	1	1	2	1	1	1	1	snp
144076	Phldb1	rs30090974	9	44.7166	A|C	100	ENSMUSG00000048537	missense_variant	1	1	2	1	1	2	2	1	snp
144077	Phldb1	rs260099149	9	44.7167	G|A	128	ENSMUSG00000048537	splice_region_variant,intron_variant	1	1	1	1	1	1	1	2	snp
144093	Phldb1	rs33641253	9	44.7183	A|G/C	100	ENSMUSG00000048537	missense_variant	1	1	2	1	1	3	2	1	snp
144185	Phldb1	rs32623506	9	44.7281	C|T	32	ENSMUSG00000048537	5_prime_UTR_variant	1	1	1	1	1	2	1	1	snp
144368	Arcn1	9:44741566_T/C	9	44.7416	T|C	96	ENSMUSG00000032096	3_prime_UTR_variant	1	1	1	1	1	2	2	1	snp
144369	Arcn1	rs217080532	9	44.7416	C|T	128	ENSMUSG00000032096	3_prime_UTR_variant	1	1	1	1	1	1	1	2	snp
144370	Arcn1	rs229699305	9	44.7416	T|C	68	ENSMUSG00000032096	3_prime_UTR_variant	1	1	2	1	1	1	2	1	snp
144371	Arcn1	rs13468343	9	44.7417	G|A	128	ENSMUSG00000032096	3_prime_UTR_variant	1	1	1	1	1	1	1	2	snp
144372	Arcn1	rs585711052	9	44.7418	A|C	68	ENSMUSG00000032096	3_prime_UTR_variant	1	1	2	1	1	1	2	1	snp
144373	Arcn1	rs13468342	9	44.7419	C|T	160	ENSMUSG00000032096	3_prime_UTR_variant	1	1	1	1	1	2	1	2	snp
144374	Arcn1	rs29896034	9	44.7419	C|T	228	ENSMUSG00000032096	3_prime_UTR_variant	1	1	2	1	1	2	2	2	snp
144375	Arcn1	rs222730800	9	44.742	C|T	128	ENSMUSG00000032096	3_prime_UTR_variant	1	1	1	1	1	1	1	2	snp
144376	Arcn1	rs235967316	9	44.742	T|A	160	ENSMUSG00000032096	3_prime_UTR_variant	1	1	1	1	1	2	1	2	snp
144377	Arcn1	rs32622549	9	44.742	A|G	128	ENSMUSG00000032096	3_prime_UTR_variant	1	1	1	1	1	1	1	2	snp
144378	Arcn1	rs230183173	9	44.742	T|A	128	ENSMUSG00000032096	3_prime_UTR_variant	1	1	1	1	1	1	1	2	snp
144379	Arcn1	rs583838684	9	44.7421	A|C	128	ENSMUSG00000032096	3_prime_UTR_variant	1	1	1	1	1	1	1	2	snp
144380	Arcn1	rs243979034	9	44.7427	G|T	64	ENSMUSG00000032096	3_prime_UTR_variant	1	1	1	1	1	1	2	1	snp
144381	Arcn1	rs248981195	9	44.743	G|T	4	ENSMUSG00000032096	3_prime_UTR_variant	1	1	2	1	1	1	1	1	snp
144382	Arcn1	rs234606147	9	44.7432	C|T	4	ENSMUSG00000032096	3_prime_UTR_variant	1	1	2	1	1	1	1	1	snp
144383	Arcn1	rs32623548	9	44.7434	A|T	4	ENSMUSG00000032096	3_prime_UTR_variant	1	1	2	1	1	1	1	1	snp
144384	Arcn1	rs32623552	9	44.7436	G|A	128	ENSMUSG00000032096	3_prime_UTR_variant	1	1	1	1	1	1	1	2	snp
144460	Arcn1	rs32627472	9	44.7521	C|T	128	ENSMUSG00000032096	splice_region_variant,intron_variant	1	1	1	1	1	1	1	2	snp
144529	Arcn1	rs32623270	9	44.76	T|C	228	ENSMUSG00000032096	splice_region_variant,intron_variant	1	1	2	1	1	2	2	2	snp
144594	Arcn1	rs13473363	9	44.7677	G|A	128	ENSMUSG00000032096	5_prime_UTR_variant	1	1	1	1	1	1	1	2	snp
144595	Arcn1	9:44767764_G/A	9	44.7678	G|A	100	ENSMUSG00000032096	5_prime_UTR_variant	1	1	2	1	1	2	2	1	snp
144699	Ift46	rs32624852	9	44.7786	C|T	32	ENSMUSG00000002031	splice_region_variant,5_prime_UTR_variant	1	1	1	1	1	2	1	1	snp
144700	Ift46	rs32625564	9	44.7786	T|C	64	ENSMUSG00000002031	splice_region_variant,intron_variant	1	1	1	1	1	1	2	1	snp
144748	Ift46	rs107653767	9	44.7822	C|A	68	ENSMUSG00000002031	missense_variant	1	1	2	1	1	1	2	1	snp
144846	Ift46	rs30228486	9	44.7913	A|T	68	ENSMUSG00000002031	3_prime_UTR_variant	1	1	2	1	1	1	2	1	snp
144847	Ift46	rs30235635	9	44.7916	G|T	100	ENSMUSG00000002031	3_prime_UTR_variant	1	1	2	1	1	2	2	1	snp
144848	Ift46	rs221280247	9	44.7918	G|A	32	ENSMUSG00000002031	3_prime_UTR_variant	1	1	1	1	1	2	1	1	snp
144849	Ift46	rs30471663	9	44.7919	C|T	68	ENSMUSG00000002031	3_prime_UTR_variant	1	1	2	1	1	1	2	1	snp
144850	Ift46	rs29880339	9	44.792	C|T	68	ENSMUSG00000002031	3_prime_UTR_variant	1	1	2	1	1	1	2	1	snp
144851	Ift46	rs260336364	9	44.7921	A|G	68	ENSMUSG00000002031	3_prime_UTR_variant	1	1	2	1	1	1	2	1	snp
144852	Ift46	rs30230809	9	44.7924	G|C	68	ENSMUSG00000002031	3_prime_UTR_variant	1	1	2	1	1	1	2	1	snp
144853	Ift46	rs30371847	9	44.7925	T|C	68	ENSMUSG00000002031	3_prime_UTR_variant	1	1	2	1	1	1	2	1	snp
144896	Tmem25	rs215602011	9	44.7983	C|T	32	ENSMUSG00000002032	missense_variant	1	1	1	1	1	2	1	1	snp
144932	Kmt2a	rs29944331	9	44.8038	A|G	100	ENSMUSG00000002028	3_prime_UTR_variant	1	1	2	1	1	2	2	1	snp
144933	Kmt2a	rs214442781	9	44.8039	C|G	64	ENSMUSG00000002028	3_prime_UTR_variant	1	1	1	1	1	1	2	1	snp
144934	Kmt2a	rs232906765	9	44.8039	A|C	64	ENSMUSG00000002028	3_prime_UTR_variant	1	1	1	1	1	1	2	1	snp
144935	Kmt2a	rs29590060	9	44.804	G|A	68	ENSMUSG00000002028	3_prime_UTR_variant	1	1	2	1	1	1	2	1	snp
144936	Kmt2a	rs32628496	9	44.8041	C|T	64	ENSMUSG00000002028	3_prime_UTR_variant	1	1	1	1	1	1	2	1	snp
144937	Kmt2a	rs30038380	9	44.8062	A|G	100	ENSMUSG00000002028	3_prime_UTR_variant	1	1	2	1	1	2	2	1	snp
144938	Kmt2a	rs32628498	9	44.8069	C|T	32	ENSMUSG00000002028	3_prime_UTR_variant	1	1	1	1	1	2	1	1	snp
144939	Kmt2a	rs249134255	9	44.8069	G|A	68	ENSMUSG00000002028	3_prime_UTR_variant	1	1	2	1	1	1	2	1	snp
144940	Kmt2a	rs32628500	9	44.807	T|C	100	ENSMUSG00000002028	3_prime_UTR_variant	1	1	2	1	1	2	2	1	snp
144941	Kmt2a	rs251961779	9	44.8071	G|A	32	ENSMUSG00000002028	3_prime_UTR_variant	1	1	1	1	1	2	1	1	snp
144942	Kmt2a	rs3090516	9	44.8072	G|T	32	ENSMUSG00000002028	3_prime_UTR_variant	1	1	1	1	1	2	1	1	snp
144943	Kmt2a	rs32628502	9	44.8077	T|G	68	ENSMUSG00000002028	3_prime_UTR_variant	1	1	2	1	1	1	2	1	snp
144944	Kmt2a	rs30427079	9	44.8077	A|G	68	ENSMUSG00000002028	3_prime_UTR_variant	1	1	2	1	1	1	2	1	snp
144945	Kmt2a	rs30077401	9	44.8077	T|C	68	ENSMUSG00000002028	3_prime_UTR_variant	1	1	2	1	1	1	2	1	snp
145048	Kmt2a	rs32628915	9	44.8178	T|C	100	ENSMUSG00000002028	missense_variant	1	1	2	1	1	2	2	1	snp
145052	Kmt2a	rs243470733	9	44.8183	G|A	16	ENSMUSG00000002028	missense_variant,splice_region_variant	1	1	1	1	2	1	1	1	snp
145054	Kmt2a	rs32628922	9	44.8187	T|C	32	ENSMUSG00000002028	missense_variant	1	1	1	1	1	2	1	1	snp
145075	Kmt2a	rs29981133	9	44.8221	A|G	68	ENSMUSG00000002028	missense_variant	1	1	2	1	1	1	2	1	snp
145076	Kmt2a	rs30076434	9	44.8221	G|A	9	ENSMUSG00000002028	missense_variant	2	1	1	2	1	1	1	1	snp
145102	Kmt2a	rs30074461	9	44.8246	T|G	68	ENSMUSG00000002028	splice_region_variant,intron_variant	1	1	2	1	1	1	2	1	snp
145302	Kmt2a	rs32629800	9	44.8456	A|G	100	ENSMUSG00000002028	splice_region_variant,intron_variant	1	1	2	1	1	2	2	1	snp
145342	Kmt2a	rs30136208	9	44.8481	G|A	2	ENSMUSG00000002028	missense_variant	1	2	1	1	1	1	1	1	snp
145344	Kmt2a	rs30374209	9	44.8481	T|A	153	ENSMUSG00000002028	missense_variant	2	1	1	2	2	1	1	2	snp
146054	Atp5l	rs221536388	9	44.9207	G|A	32	ENSMUSG00000038717	5_prime_UTR_variant	1	1	1	1	1	2	1	1	snp
146304	Ube4a	rs221957371	9	44.9412	C|G	16	ENSMUSG00000059890	missense_variant	1	1	1	1	2	1	1	1	snp
146337	Ube4a	rs29586362	9	44.9449	G|A	153	ENSMUSG00000059890	missense_variant	2	1	1	2	2	1	1	2	snp
146350	Ube4a	rs252850007	9	44.9462	A|G	100	ENSMUSG00000059890	splice_region_variant,intron_variant	1	1	2	1	1	2	2	1	snp
146468	Ube4a	rs32642139	9	44.9567	T|G	68	ENSMUSG00000059890	splice_acceptor_variant,non_coding_transcript_variant	1	1	2	1	1	1	2	1	snp
146577	Ube4a	rs30378010	9	44.9634	G|A	68	ENSMUSG00000059890	splice_region_variant,intron_variant,non_coding_transcript_variant	1	1	2	1	1	1	2	1	snp
146840	Cd3g	rs48835854	9	44.9804	C|T	68	ENSMUSG00000002033	5_prime_UTR_variant	1	1	2	1	1	1	2	1	snp
146916	Cd3d	rs8259412	9	44.9857	G|C	4	ENSMUSG00000032094	missense_variant	1	1	2	1	1	1	1	1	snp
146925	Cd3d	rs33623787	9	44.9863	A|G	100	ENSMUSG00000032094	stop_retained_variant	1	1	2	1	1	2	2	1	snp
146926	Cd3d	rs257844945	9	44.9864	A|G	100	ENSMUSG00000032094	3_prime_UTR_variant	1	1	2	1	1	2	2	1	snp
146927	Cd3d	rs30477464	9	44.9864	T|C	68	ENSMUSG00000032094	3_prime_UTR_variant	1	1	2	1	1	1	2	1	snp
146928	Cd3d	rs252854397	9	44.9864	T|G	32	ENSMUSG00000032094	3_prime_UTR_variant	1	1	1	1	1	2	1	1	snp
146929	Cd3d	rs213056059	9	44.9864	C|A	32	ENSMUSG00000032094	3_prime_UTR_variant	1	1	1	1	1	2	1	1	snp
146930	Cd3d	rs29980099	9	44.9864	G|A	100	ENSMUSG00000032094	3_prime_UTR_variant	1	1	2	1	1	2	2	1	snp
146931	Cd3d	rs245828913	9	44.9865	T|C	32	ENSMUSG00000032094	3_prime_UTR_variant	1	1	1	1	1	2	1	1	snp
146932	Cd3d	rs215136627	9	44.9865	C|T	32	ENSMUSG00000032094	3_prime_UTR_variant	1	1	1	1	1	2	1	1	snp
146933	Cd3d	rs234727984	9	44.9865	T|A	32	ENSMUSG00000032094	3_prime_UTR_variant	1	1	1	1	1	2	1	1	snp
146934	Cd3d	rs218891192	9	44.9865	C|T	64	ENSMUSG00000032094	3_prime_UTR_variant	1	1	1	1	1	1	2	1	snp
146935	Cd3d	rs107841647	9	44.9866	T|C	4	ENSMUSG00000032094	3_prime_UTR_variant	1	1	2	1	1	1	1	1	snp
146936	Cd3d	rs584447580	9	44.9868	A|T	128	ENSMUSG00000032094	3_prime_UTR_variant	1	1	1	1	1	1	1	2	snp
146937	Cd3d	9:44986816_A/T	9	44.9868	A|T	16	ENSMUSG00000032094	3_prime_UTR_variant	1	1	1	1	2	1	1	1	snp
146938	Cd3d	rs586651105	9	44.9868	G|C	32	ENSMUSG00000032094	3_prime_UTR_variant	1	1	1	1	1	2	1	1	snp
146939	Cd3d	rs219213295	9	44.987	G|A	32	ENSMUSG00000032094	3_prime_UTR_variant	1	1	1	1	1	2	1	1	snp
146940	Cd3d	rs231822744	9	44.987	T|C	32	ENSMUSG00000032094	3_prime_UTR_variant	1	1	1	1	1	2	1	1	snp
147181	Cd3e	rs47809995	9	44.9988	G|A	68	ENSMUSG00000032093	3_prime_UTR_variant	1	1	2	1	1	1	2	1	snp
147182	Cd3e	rs580623772	9	44.9989	T|A	68	ENSMUSG00000032093	3_prime_UTR_variant	1	1	2	1	1	1	2	1	snp
147183	Cd3e	9:44998954_A/C	9	44.999	A|C	4	ENSMUSG00000032093	3_prime_UTR_variant	1	1	2	1	1	1	1	1	snp
147184	Cd3e	rs256868307	9	44.999	C|A	32	ENSMUSG00000032093	3_prime_UTR_variant	1	1	1	1	1	2	1	1	snp
147185	Cd3e	rs215474272	9	44.999	T|C	68	ENSMUSG00000032093	3_prime_UTR_variant	1	1	2	1	1	1	2	1	snp
147186	Cd3e	rs29878239	9	44.999	A|G	68	ENSMUSG00000032093	3_prime_UTR_variant	1	1	2	1	1	1	2	1	snp
147187	Cd3e	rs30273586	9	44.999	A|G	100	ENSMUSG00000032093	3_prime_UTR_variant	1	1	2	1	1	2	2	1	snp
147188	Cd3e	rs229633677	9	44.9992	A|T	68	ENSMUSG00000032093	3_prime_UTR_variant	1	1	2	1	1	1	2	1	snp
147189	Cd3e	rs30437251	9	44.9993	G|A	68	ENSMUSG00000032093	3_prime_UTR_variant	1	1	2	1	1	1	2	1	snp
147190	Cd3e	rs256812949	9	44.9994	C|T	32	ENSMUSG00000032093	3_prime_UTR_variant	1	1	1	1	1	2	1	1	snp
147191	Cd3e	rs29690750	9	44.9994	A|G	100	ENSMUSG00000032093	3_prime_UTR_variant	1	1	2	1	1	2	2	1	snp
147192	Cd3e	rs265508223	9	44.9995	C|T	68	ENSMUSG00000032093	3_prime_UTR_variant	1	1	2	1	1	1	2	1	snp
147226	Cd3e	rs46391226	9	45.0022	A|C	4	ENSMUSG00000032093	missense_variant	1	1	2	1	1	1	1	1	snp
147334	Cd3e	rs228592095	9	45.0094	C|T	32	ENSMUSG00000032093	5_prime_UTR_variant	1	1	1	1	1	2	1	1	snp
147335	Cd3e	rs250132920	9	45.0094	C|T	32	ENSMUSG00000032093	5_prime_UTR_variant	1	1	1	1	1	2	1	1	snp
147336	Cd3e	rs47245602	9	45.0095	T|A	2	ENSMUSG00000032093	splice_region_variant,intron_variant	1	2	1	1	1	1	1	1	snp
147338	Cd3e	rs49634626	9	45.0096	A|C	2	ENSMUSG00000032093	5_prime_UTR_variant	1	2	1	1	1	1	1	1	snp
147893	Mpzl2	rs227835083	9	45.0426	T|G	68	ENSMUSG00000032092	5_prime_UTR_variant	1	1	2	1	1	1	2	1	snp
147894	Mpzl2	rs244034019	9	45.0427	T|A	16	ENSMUSG00000032092	5_prime_UTR_variant	1	1	1	1	2	1	1	1	snp
147895	Mpzl2	rs48558879	9	45.0427	A|G	100	ENSMUSG00000032092	5_prime_UTR_variant	1	1	2	1	1	2	2	1	snp
147945	Mpzl2	rs51358124	9	45.0473	T|G	68	ENSMUSG00000032092	missense_variant	1	1	2	1	1	1	2	1	snp
148521	Jaml	rs228917149	9	45.0827	A|G	32	ENSMUSG00000048534	5_prime_UTR_variant	1	1	1	1	1	2	1	1	snp
148522	Jaml	rs250507974	9	45.0827	T|A	100	ENSMUSG00000048534	5_prime_UTR_variant	1	1	2	1	1	2	2	1	snp
148694	Jaml	rs47927111	9	45.0937	T|G	100	ENSMUSG00000048534	missense_variant,splice_region_variant	1	1	2	1	1	2	2	1	snp
148695	Jaml	rs46109104	9	45.0938	C|G	100	ENSMUSG00000048534	missense_variant	1	1	2	1	1	2	2	1	snp
148786	Jaml	rs49414728	9	45.0978	A|C	32	ENSMUSG00000048534	missense_variant	1	1	1	1	1	2	1	1	snp
148787	Jaml	rs49271173	9	45.0979	T|C	32	ENSMUSG00000048534	missense_variant	1	1	1	1	1	2	1	1	snp
148788	Jaml	rs51627875	9	45.0979	G|C	32	ENSMUSG00000048534	missense_variant	1	1	1	1	1	2	1	1	snp
148789	Jaml	rs30322647	9	45.0979	G|C	68	ENSMUSG00000048534	missense_variant	1	1	2	1	1	1	2	1	snp
148883	Jaml	rs30026216	9	45.103	C|T	116	ENSMUSG00000048534	splice_region_variant,synonymous_variant	1	1	2	1	2	2	2	1	snp
148884	Jaml	rs263400339	9	45.103	G|A	16	ENSMUSG00000048534	missense_variant	1	1	1	1	2	1	1	1	snp
148902	Jaml	rs29993711	9	45.1042	C|T	4	ENSMUSG00000048534	splice_region_variant,intron_variant	1	1	2	1	1	1	1	1	snp
148936	Jaml	rs243365625	9	45.1075	A|G	64	ENSMUSG00000048534	3_prime_UTR_variant	1	1	1	1	1	1	2	1	snp
148937	Jaml	rs260582946	9	45.1077	G|A	16	ENSMUSG00000048534	3_prime_UTR_variant	1	1	1	1	2	1	1	1	snp
148938	Jaml	rs29736455	9	45.1078	G|C	68	ENSMUSG00000048534	3_prime_UTR_variant	1	1	2	1	1	1	2	1	snp
148939	Jaml	rs48154889	9	45.1078	T|C	32	ENSMUSG00000048534	3_prime_UTR_variant	1	1	1	1	1	2	1	1	snp
148940	Jaml	rs251318055	9	45.1078	G|A	64	ENSMUSG00000048534	3_prime_UTR_variant	1	1	1	1	1	1	2	1	snp
148941	Jaml	rs46997370	9	45.1078	C|T	100	ENSMUSG00000048534	3_prime_UTR_variant	1	1	2	1	1	2	2	1	snp
148942	Jaml	rs50924097	9	45.1079	A|G	68	ENSMUSG00000048534	3_prime_UTR_variant	1	1	2	1	1	1	2	1	snp
148943	Jaml	rs49325679	9	45.108	T|C	68	ENSMUSG00000048534	3_prime_UTR_variant	1	1	2	1	1	1	2	1	snp
148944	Jaml	rs48891349	9	45.108	T|C	68	ENSMUSG00000048534	3_prime_UTR_variant	1	1	2	1	1	1	2	1	snp
148945	Jaml	rs222033425	9	45.108	A|G	32	ENSMUSG00000048534	3_prime_UTR_variant	1	1	1	1	1	2	1	1	snp
148946	Jaml	rs29787063	9	45.1081	A|C	68	ENSMUSG00000048534	3_prime_UTR_variant	1	1	2	1	1	1	2	1	snp
148947	Jaml	rs258070591	9	45.1081	A|G	64	ENSMUSG00000048534	3_prime_UTR_variant	1	1	1	1	1	1	2	1	snp
148948	Jaml	rs29642171	9	45.1081	T|C	68	ENSMUSG00000048534	3_prime_UTR_variant	1	1	2	1	1	1	2	1	snp
148949	Jaml	rs50039699	9	45.1081	T|C	32	ENSMUSG00000048534	3_prime_UTR_variant	1	1	1	1	1	2	1	1	snp
148950	Jaml	rs256637478	9	45.1083	A|T	64	ENSMUSG00000048534	3_prime_UTR_variant	1	1	1	1	1	1	2	1	snp
148951	Jaml	rs582227469	9	45.1083	G|A	64	ENSMUSG00000048534	3_prime_UTR_variant	1	1	1	1	1	1	2	1	snp
148952	Jaml	rs255992367	9	45.1084	A|G	32	ENSMUSG00000048534	3_prime_UTR_variant	1	1	1	1	1	2	1	1	snp
148953	Jaml	rs263045283	9	45.1084	T|C	32	ENSMUSG00000048534	3_prime_UTR_variant	1	1	1	1	1	2	1	1	snp
148954	Jaml	rs232817795	9	45.1085	A|T	32	ENSMUSG00000048534	3_prime_UTR_variant	1	1	1	1	1	2	1	1	snp
148955	Jaml	rs246379803	9	45.1085	T|A	32	ENSMUSG00000048534	3_prime_UTR_variant	1	1	1	1	1	2	1	1	snp
149349	Scn4b	rs247724379	9	45.1386	T|C	32	ENSMUSG00000046480	5_prime_UTR_variant	1	1	1	1	1	2	1	1	snp
149350	Scn4b	rs49645816	9	45.1387	G|A	68	ENSMUSG00000046480	5_prime_UTR_variant	1	1	2	1	1	1	2	1	snp
149351	Scn4b	rs222670090	9	45.139	C|T	32	ENSMUSG00000046480	5_prime_UTR_variant	1	1	1	1	1	2	1	1	snp
149425	Scn4b	rs30180620	9	45.1509	T|C	130	ENSMUSG00000046480	3_prime_UTR_variant	1	2	1	1	1	1	1	2	snp
149426	Scn4b	rs214584440	9	45.1509	G|A	100	ENSMUSG00000046480	3_prime_UTR_variant	1	1	2	1	1	2	2	1	snp
149427	Scn4b	rs51752982	9	45.1519	A|T	100	ENSMUSG00000046480	3_prime_UTR_variant	1	1	2	1	1	2	2	1	snp
149428	Scn4b	rs47392957	9	45.1521	G|T	32	ENSMUSG00000046480	3_prime_UTR_variant	1	1	1	1	1	2	1	1	snp
149429	Scn4b	rs46485961	9	45.1522	C|T	25	ENSMUSG00000046480	3_prime_UTR_variant	2	1	1	2	2	1	1	1	snp
149430	Scn4b	rs51164230	9	45.1523	C|T	100	ENSMUSG00000046480	3_prime_UTR_variant	1	1	2	1	1	2	2	1	snp
149431	Scn4b	rs49904174	9	45.1523	G|A	25	ENSMUSG00000046480	3_prime_UTR_variant	2	1	1	2	2	1	1	1	snp
149432	Scn4b	rs252460753	9	45.1524	C|A	64	ENSMUSG00000046480	3_prime_UTR_variant	1	1	1	1	1	1	2	1	snp
149433	Scn4b	rs48410053	9	45.1524	G|T	9	ENSMUSG00000046480	3_prime_UTR_variant	2	1	1	2	1	1	1	1	snp
149434	Scn4b	rs50593109	9	45.1527	C|T	64	ENSMUSG00000046480	3_prime_UTR_variant	1	1	1	1	1	1	2	1	snp
149435	Scn4b	rs51163672	9	45.1528	A|G	100	ENSMUSG00000046480	3_prime_UTR_variant	1	1	2	1	1	2	2	1	snp
149436	Scn4b	rs241523334	9	45.1538	G|A	32	ENSMUSG00000046480	3_prime_UTR_variant	1	1	1	1	1	2	1	1	snp
149644	Tmprss4	rs8275137	9	45.1733	G|A	32	ENSMUSG00000032091	3_prime_UTR_variant,NMD_transcript_variant	1	1	1	1	1	2	1	1	snp
149645	Tmprss4	rs235476051	9	45.1733	A|G	32	ENSMUSG00000032091	3_prime_UTR_variant,NMD_transcript_variant	1	1	1	1	1	2	1	1	snp
149646	Tmprss4	rs8275138	9	45.1733	G|A	32	ENSMUSG00000032091	3_prime_UTR_variant,NMD_transcript_variant	1	1	1	1	1	2	1	1	snp
149647	Tmprss4	rs211905153	9	45.1733	T|C	32	ENSMUSG00000032091	3_prime_UTR_variant,NMD_transcript_variant	1	1	1	1	1	2	1	1	snp
149648	Tmprss4	rs237143906	9	45.1733	C|A	32	ENSMUSG00000032091	3_prime_UTR_variant,NMD_transcript_variant	1	1	1	1	1	2	1	1	snp
149659	Tmprss4	rs8275064	9	45.1739	C|T	36	ENSMUSG00000032091	3_prime_UTR_variant,NMD_transcript_variant	1	1	2	1	1	2	1	1	snp
149791	BC049352	rs8274940	9	45.1821	T|G	68	ENSMUSG00000091996	5_prime_UTR_variant	1	1	2	1	1	1	2	1	snp
149792	BC049352	rs8274941	9	45.1822	T|C	100	ENSMUSG00000091996	5_prime_UTR_variant	1	1	2	1	1	2	2	1	snp
149793	BC049352	rs8274945	9	45.1822	A|G	68	ENSMUSG00000091996	5_prime_UTR_variant	1	1	2	1	1	1	2	1	snp
149794	BC049352	rs51726192	9	45.1823	C|T	68	ENSMUSG00000091996	5_prime_UTR_variant	1	1	2	1	1	1	2	1	snp
149795	BC049352	rs8274947	9	45.1823	C|T	32	ENSMUSG00000091996	splice_region_variant,intron_variant	1	1	1	1	1	2	1	1	snp
151007	BC049352	rs250177218	9	45.2415	T|C	228	ENSMUSG00000091996	splice_region_variant,synonymous_variant	1	1	2	1	1	2	2	2	snp
151059	BC049352	rs50373811	9	45.2442	G|A	228	ENSMUSG00000091996	missense_variant	1	1	2	1	1	2	2	2	snp
151111	BC049352	rs257178596	9	45.2489	C|A	32	ENSMUSG00000091996	3_prime_UTR_variant	1	1	1	1	1	2	1	1	snp
151112	BC049352	rs227465750	9	45.2489	G|A	32	ENSMUSG00000091996	3_prime_UTR_variant	1	1	1	1	1	2	1	1	snp
151113	BC049352	rs240688858	9	45.249	C|T	32	ENSMUSG00000091996	3_prime_UTR_variant	1	1	1	1	1	2	1	1	snp
151114	BC049352	rs259637404	9	45.249	G|A	32	ENSMUSG00000091996	3_prime_UTR_variant	1	1	1	1	1	2	1	1	snp
151115	BC049352	rs233530410	9	45.2491	G|A	128	ENSMUSG00000091996	3_prime_UTR_variant	1	1	1	1	1	1	1	2	snp
151116	BC049352	rs249687255	9	45.2491	G|A	128	ENSMUSG00000091996	3_prime_UTR_variant	1	1	1	1	1	1	1	2	snp
151117	BC049352	rs46778352	9	45.2491	T|C	128	ENSMUSG00000091996	3_prime_UTR_variant	1	1	1	1	1	1	1	2	snp
151118	BC049352	rs48322483	9	45.2493	G|A	160	ENSMUSG00000091996	3_prime_UTR_variant	1	1	1	1	1	2	1	2	snp
151119	BC049352	rs255612662	9	45.2493	G|A	128	ENSMUSG00000091996	3_prime_UTR_variant	1	1	1	1	1	1	1	2	snp
151120	BC049352	rs51641888	9	45.2495	C|T	160	ENSMUSG00000091996	3_prime_UTR_variant	1	1	1	1	1	2	1	2	snp
151121	BC049352	rs251226038	9	45.2496	G|A	32	ENSMUSG00000091996	3_prime_UTR_variant	1	1	1	1	1	2	1	1	snp
151122	BC049352	rs221388672	9	45.2496	T|G	32	ENSMUSG00000091996	3_prime_UTR_variant	1	1	1	1	1	2	1	1	snp
151123	BC049352	rs240723318	9	45.2497	T|C	32	ENSMUSG00000091996	3_prime_UTR_variant	1	1	1	1	1	2	1	1	snp
151124	BC049352	rs219940125	9	45.2497	T|C	32	ENSMUSG00000091996	3_prime_UTR_variant	1	1	1	1	1	2	1	1	snp
151125	BC049352	rs247704037	9	45.2498	G|A	128	ENSMUSG00000091996	3_prime_UTR_variant	1	1	1	1	1	1	1	2	snp
151126	BC049352	rs219654620	9	45.2498	C|T	32	ENSMUSG00000091996	3_prime_UTR_variant	1	1	1	1	1	2	1	1	snp
151127	BC049352	rs236571704	9	45.2499	C|A	32	ENSMUSG00000091996	3_prime_UTR_variant	1	1	1	1	1	2	1	1	snp
151128	BC049352	rs250088657	9	45.2499	T|C	32	ENSMUSG00000091996	3_prime_UTR_variant	1	1	1	1	1	2	1	1	snp
151129	BC049352	rs214373028	9	45.2499	T|C	32	ENSMUSG00000091996	3_prime_UTR_variant	1	1	1	1	1	2	1	1	snp
151212	Il10ra	rs236677802	9	45.255	C|T	128	ENSMUSG00000032089	3_prime_UTR_variant,NMD_transcript_variant	1	1	1	1	1	1	1	2	snp
151213	Il10ra	rs256683557	9	45.2551	T|A	128	ENSMUSG00000032089	3_prime_UTR_variant,NMD_transcript_variant	1	1	1	1	1	1	1	2	snp
151214	Il10ra	rs221724995	9	45.2551	T|C	128	ENSMUSG00000032089	3_prime_UTR_variant,NMD_transcript_variant	1	1	1	1	1	1	1	2	snp
151215	Il10ra	rs241256354	9	45.2552	A|C	160	ENSMUSG00000032089	3_prime_UTR_variant,NMD_transcript_variant	1	1	1	1	1	2	1	2	snp
151216	Il10ra	rs264846432	9	45.2553	G|C	32	ENSMUSG00000032089	3_prime_UTR_variant,NMD_transcript_variant	1	1	1	1	1	2	1	1	snp
151217	Il10ra	rs256912344	9	45.2553	T|G	128	ENSMUSG00000032089	3_prime_UTR_variant,NMD_transcript_variant	1	1	1	1	1	1	1	2	snp
151218	Il10ra	rs238215338	9	45.2554	T|G	32	ENSMUSG00000032089	3_prime_UTR_variant,NMD_transcript_variant	1	1	1	1	1	2	1	1	snp
151219	Il10ra	rs256982931	9	45.2554	T|C	32	ENSMUSG00000032089	3_prime_UTR_variant,NMD_transcript_variant	1	1	1	1	1	2	1	1	snp
151220	Il10ra	rs227400238	9	45.2554	T|C	32	ENSMUSG00000032089	3_prime_UTR_variant,NMD_transcript_variant	1	1	1	1	1	2	1	1	snp
151221	Il10ra	rs221256962	9	45.2554	C|T	160	ENSMUSG00000032089	3_prime_UTR_variant,NMD_transcript_variant	1	1	1	1	1	2	1	2	snp
151222	Il10ra	rs264275188	9	45.2555	C|T	32	ENSMUSG00000032089	3_prime_UTR_variant,NMD_transcript_variant	1	1	1	1	1	2	1	1	snp
151223	Il10ra	rs237315791	9	45.2556	G|A	160	ENSMUSG00000032089	3_prime_UTR_variant,NMD_transcript_variant	1	1	1	1	1	2	1	2	snp
151224	Il10ra	rs265245007	9	45.2556	T|G	160	ENSMUSG00000032089	3_prime_UTR_variant,NMD_transcript_variant	1	1	1	1	1	2	1	2	snp
151225	Il10ra	rs227525008	9	45.2558	A|G	160	ENSMUSG00000032089	3_prime_UTR_variant,NMD_transcript_variant	1	1	1	1	1	2	1	2	snp
151226	Il10ra	rs254103189	9	45.2559	T|A	160	ENSMUSG00000032089	3_prime_UTR_variant,NMD_transcript_variant	1	1	1	1	1	2	1	2	snp
151227	Il10ra	rs264010466	9	45.256	G|A	128	ENSMUSG00000032089	3_prime_UTR_variant,NMD_transcript_variant	1	1	1	1	1	1	1	2	snp
151228	Il10ra	rs229246532	9	45.256	G|A	128	ENSMUSG00000032089	3_prime_UTR_variant,NMD_transcript_variant	1	1	1	1	1	1	1	2	snp
151229	Il10ra	rs248872192	9	45.256	C|G	128	ENSMUSG00000032089	3_prime_UTR_variant,NMD_transcript_variant	1	1	1	1	1	1	1	2	snp
151230	Il10ra	rs215289919	9	45.2562	C|T	228	ENSMUSG00000032089	3_prime_UTR_variant,NMD_transcript_variant	1	1	2	1	1	2	2	2	snp
151231	Il10ra	rs234932948	9	45.2562	G|A	128	ENSMUSG00000032089	3_prime_UTR_variant,NMD_transcript_variant	1	1	1	1	1	1	1	2	snp
151232	Il10ra	rs250900628	9	45.2562	G|A	128	ENSMUSG00000032089	3_prime_UTR_variant,NMD_transcript_variant	1	1	1	1	1	1	1	2	snp
151233	Il10ra	rs30483633	9	45.2562	C|T	68	ENSMUSG00000032089	3_prime_UTR_variant,NMD_transcript_variant	1	1	2	1	1	1	2	1	snp
151234	Il10ra	rs266067902	9	45.2563	G|A	32	ENSMUSG00000032089	3_prime_UTR_variant,NMD_transcript_variant	1	1	1	1	1	2	1	1	snp
151235	Il10ra	rs227300352	9	45.2564	C|A	32	ENSMUSG00000032089	3_prime_UTR_variant,NMD_transcript_variant	1	1	1	1	1	2	1	1	snp
151284	Il10ra	rs226006633	9	45.2604	C|T	32	ENSMUSG00000032089	3_prime_UTR_variant,NMD_transcript_variant	1	1	1	1	1	2	1	1	snp
151343	Il10ra	rs33757359	9	45.2644	G|A	196	ENSMUSG00000032089	3_prime_UTR_variant,NMD_transcript_variant	1	1	2	1	1	1	2	2	snp
151358	Il10ra	rs217025232	9	45.2656	G|A	32	ENSMUSG00000032089	3_prime_UTR_variant,NMD_transcript_variant	1	1	1	1	1	2	1	1	snp
151359	Il10ra	rs108772840	9	45.2656	A|G	228	ENSMUSG00000032089	3_prime_UTR_variant,NMD_transcript_variant	1	1	2	1	1	2	2	2	snp
151360	Il10ra	rs107666448	9	45.2656	C|T	4	ENSMUSG00000032089	3_prime_UTR_variant,NMD_transcript_variant	1	1	2	1	1	1	1	1	snp
151361	Il10ra	rs49484941	9	45.2656	C|G	228	ENSMUSG00000032089	3_prime_UTR_variant,NMD_transcript_variant	1	1	2	1	1	2	2	2	snp
151362	Il10ra	rs107759050	9	45.2656	A|G	228	ENSMUSG00000032089	3_prime_UTR_variant,NMD_transcript_variant	1	1	2	1	1	2	2	2	snp
151363	Il10ra	rs108674701	9	45.2656	G|A	228	ENSMUSG00000032089	3_prime_UTR_variant,NMD_transcript_variant	1	1	2	1	1	2	2	2	snp
151364	Il10ra	rs46727038	9	45.2656	T|C	228	ENSMUSG00000032089	3_prime_UTR_variant,NMD_transcript_variant	1	1	2	1	1	2	2	2	snp
151382	Il10ra	rs265731627	9	45.2665	G|A	32	ENSMUSG00000032089	missense_variant,NMD_transcript_variant	1	1	1	1	1	2	1	1	snp
151383	Il10ra	rs29639715	9	45.2666	T|C	228	ENSMUSG00000032089	missense_variant,NMD_transcript_variant	1	1	2	1	1	2	2	2	snp
151384	Il10ra	rs30477254	9	45.2666	G|A	196	ENSMUSG00000032089	missense_variant,NMD_transcript_variant	1	1	2	1	1	1	2	2	snp
151414	Il10ra	rs222311844	9	45.2691	G|C	196	ENSMUSG00000032089	5_prime_UTR_variant,NMD_transcript_variant	1	1	2	1	1	1	2	2	snp
151415	Il10ra	rs244368889	9	45.2691	C|G	196	ENSMUSG00000032089	5_prime_UTR_variant,NMD_transcript_variant	1	1	2	1	1	1	2	2	snp
152440	Tmprss13	rs52431095	9	45.3285	G|A	130	ENSMUSG00000037129	missense_variant	1	2	1	1	1	1	1	2	snp
152441	Tmprss13	rs234643813	9	45.3287	C|T	16	ENSMUSG00000037129	missense_variant	1	1	1	1	2	1	1	1	snp
152612	Tmprss13	rs48101168	9	45.3362	C|T	2	ENSMUSG00000037129	splice_region_variant,synonymous_variant	1	2	1	1	1	1	1	1	snp
152629	Tmprss13	rs46711785	9	45.337	G|A	16	ENSMUSG00000037129	splice_region_variant,intron_variant	1	1	1	1	2	1	1	1	snp
152750	Tmprss13	rs253349705	9	45.3432	G|A	64	ENSMUSG00000037129	missense_variant	1	1	1	1	1	1	2	1	snp
152792	Tmprss13	rs29964534	9	45.3464	A|G	100	ENSMUSG00000037129	3_prime_UTR_variant	1	1	2	1	1	2	2	1	snp
152793	Tmprss13	rs49478112	9	45.3465	G|C	32	ENSMUSG00000037129	3_prime_UTR_variant	1	1	1	1	1	2	1	1	snp
152794	Tmprss13	rs30178185	9	45.3465	G|A	9	ENSMUSG00000037129	3_prime_UTR_variant	2	1	1	2	1	1	1	1	snp
152795	Tmprss13	rs29986568	9	45.3465	C|T	4	ENSMUSG00000037129	3_prime_UTR_variant	1	1	2	1	1	1	1	1	snp
152796	Tmprss13	rs30226600	9	45.3465	A|G	4	ENSMUSG00000037129	3_prime_UTR_variant	1	1	2	1	1	1	1	1	snp
152797	Tmprss13	rs45800685	9	45.3465	G|A	32	ENSMUSG00000037129	3_prime_UTR_variant	1	1	1	1	1	2	1	1	snp
152798	Tmprss13	rs36949373	9	45.3467	G|A	100	ENSMUSG00000037129	3_prime_UTR_variant	1	1	2	1	1	2	2	1	snp
152799	Tmprss13	rs262512934	9	45.3468	G|A	32	ENSMUSG00000037129	3_prime_UTR_variant	1	1	1	1	1	2	1	1	snp
152800	Tmprss13	rs221083444	9	45.3468	A|T	32	ENSMUSG00000037129	3_prime_UTR_variant	1	1	1	1	1	2	1	1	snp
152801	Tmprss13	rs33745334	9	45.347	T|C	130	ENSMUSG00000037129	3_prime_UTR_variant	1	2	1	1	1	1	1	2	snp
152802	Tmprss13	rs30175148	9	45.3471	C|T	68	ENSMUSG00000037129	3_prime_UTR_variant	1	1	2	1	1	1	2	1	snp
152803	Tmprss13	rs37375543	9	45.3472	G|A	32	ENSMUSG00000037129	3_prime_UTR_variant	1	1	1	1	1	2	1	1	snp
152804	Tmprss13	rs29976112	9	45.3474	T|C	100	ENSMUSG00000037129	3_prime_UTR_variant	1	1	2	1	1	2	2	1	snp
152805	Tmprss13	rs29595734	9	45.3475	C|T	25	ENSMUSG00000037129	3_prime_UTR_variant	2	1	1	2	2	1	1	1	snp
153267	Fxyd6	rs239741684	9	45.3702	C|T	128	ENSMUSG00000066705	5_prime_UTR_variant	1	1	1	1	1	1	1	2	snp
153268	Fxyd6	rs33667051	9	45.3703	A|G	228	ENSMUSG00000066705	5_prime_UTR_variant	1	1	2	1	1	2	2	2	snp
153269	Fxyd6	rs46740626	9	45.3703	T|C	100	ENSMUSG00000066705	5_prime_UTR_variant	1	1	2	1	1	2	2	1	snp
153270	Fxyd6	rs229546172	9	45.3704	G|C	228	ENSMUSG00000066705	5_prime_UTR_variant	1	1	2	1	1	2	2	2	snp
153710	Fxyd6	rs36851304	9	45.3927	G|A	128	ENSMUSG00000066705	3_prime_UTR_variant	1	1	1	1	1	1	1	2	snp
153711	Fxyd6	rs39796602	9	45.3927	G|A	64	ENSMUSG00000066705	3_prime_UTR_variant	1	1	1	1	1	1	2	1	snp
153749	Fxyd6	rs259941322	9	45.3951	G|A	4	ENSMUSG00000066705	3_prime_UTR_variant	1	1	2	1	1	1	1	1	snp
153750	Fxyd6	rs228524811	9	45.3951	C|A	64	ENSMUSG00000066705	3_prime_UTR_variant	1	1	1	1	1	1	2	1	snp
153751	Fxyd6	rs38093600	9	45.3952	C|T	4	ENSMUSG00000066705	3_prime_UTR_variant	1	1	2	1	1	1	1	1	snp
153752	Fxyd6	rs38236327	9	45.3952	T|C	32	ENSMUSG00000066705	3_prime_UTR_variant	1	1	1	1	1	2	1	1	snp
153753	Fxyd6	rs37077704	9	45.3953	A|G	164	ENSMUSG00000066705	3_prime_UTR_variant	1	1	2	1	1	2	1	2	snp
153754	Fxyd6	rs36267420	9	45.3953	G|A	64	ENSMUSG00000066705	3_prime_UTR_variant	1	1	1	1	1	1	2	1	snp
153755	Fxyd6	rs38790848	9	45.3954	G|A	128	ENSMUSG00000066705	3_prime_UTR_variant	1	1	1	1	1	1	1	2	snp
153756	Fxyd6	rs29733085	9	45.3955	A|C	228	ENSMUSG00000066705	3_prime_UTR_variant	1	1	2	1	1	2	2	2	snp
153757	Fxyd6	rs221708991	9	45.3955	G|T	32	ENSMUSG00000066705	3_prime_UTR_variant	1	1	1	1	1	2	1	1	snp
153758	Fxyd6	rs29747222	9	45.3956	G|A	68	ENSMUSG00000066705	3_prime_UTR_variant	1	1	2	1	1	1	2	1	snp
153759	Fxyd6	rs37447356	9	45.3956	C|T	32	ENSMUSG00000066705	3_prime_UTR_variant	1	1	1	1	1	2	1	1	snp
153760	Fxyd6	rs37717769	9	45.3957	C|T	32	ENSMUSG00000066705	3_prime_UTR_variant	1	1	1	1	1	2	1	1	snp
153761	Fxyd6	rs13459682	9	45.3957	C|T	9	ENSMUSG00000066705	3_prime_UTR_variant	2	1	1	2	1	1	1	1	snp
153762	Fxyd6	rs38597856	9	45.3958	C|T	68	ENSMUSG00000066705	3_prime_UTR_variant	1	1	2	1	1	1	2	1	snp
153763	Fxyd6	rs37588759	9	45.3958	G|A	128	ENSMUSG00000066705	3_prime_UTR_variant	1	1	1	1	1	1	1	2	snp
153764	Fxyd6	rs264634142	9	45.3959	G|A	64	ENSMUSG00000066705	3_prime_UTR_variant	1	1	1	1	1	1	2	1	snp
153765	Fxyd6	rs36503430	9	45.396	G|A	100	ENSMUSG00000066705	3_prime_UTR_variant	1	1	2	1	1	2	2	1	snp
153766	Fxyd6	rs245710826	9	45.396	A|C	32	ENSMUSG00000066705	3_prime_UTR_variant	1	1	1	1	1	2	1	1	snp
153975	Fxyd2	rs49463083	9	45.4082	G|C	100	ENSMUSG00000059412	splice_region_variant,intron_variant	1	1	2	1	1	2	2	1	snp
154013	Fxyd2	rs214016564	9	45.4095	G|A	16	ENSMUSG00000059412	missense_variant	1	1	1	1	2	1	1	1	snp
154024	Fxyd2	rs36985522	9	45.4103	G|A	32	ENSMUSG00000059412	3_prime_UTR_variant	1	1	1	1	1	2	1	1	snp
154195	4833428L15Rik	rs38773235	9	45.4199	C|T	32	ENSMUSG00000097074	splice_region_variant,non_coding_transcript_exon_variant,non_coding_transcript_variant	1	1	1	1	1	2	1	1	snp
154216	4833428L15Rik	rs30377848	9	45.4217	G|A	9	ENSMUSG00000097074	splice_region_variant,non_coding_transcript_exon_variant,non_coding_transcript_variant	2	1	1	2	1	1	1	1	snp
154316	Dscaml1	rs247994159	9	45.4304	C|T	16	ENSMUSG00000032087	missense_variant	1	1	1	1	2	1	1	1	snp
158282	Dscaml1	rs36428505	9	45.6683	G|A	32	ENSMUSG00000032087	splice_region_variant,intron_variant	1	1	1	1	1	2	1	1	snp
158388	Dscaml1	rs261961950	9	45.6744	C|T	32	ENSMUSG00000032087	splice_region_variant,intron_variant	1	1	1	1	1	2	1	1	snp
158810	Dscaml1	rs259549613	9	45.7102	T|C	100	ENSMUSG00000032087	splice_region_variant,intron_variant	1	1	2	1	1	2	2	1	snp
158832	Dscaml1	rs32646454	9	45.7122	C|T	100	ENSMUSG00000032087	splice_region_variant,intron_variant	1	1	2	1	1	2	2	1	snp
159579	Dscaml1	rs214391774	9	45.7523	G|A	32	ENSMUSG00000032087	missense_variant	1	1	1	1	1	2	1	1	snp
159820	Cep164	rs32645237	9	45.767	T|C	32	ENSMUSG00000043987	3_prime_UTR_variant	1	1	1	1	1	2	1	1	snp
159821	Cep164	rs30391860	9	45.767	A|G	100	ENSMUSG00000043987	3_prime_UTR_variant	1	1	2	1	1	2	2	1	snp
159822	Cep164	rs30288093	9	45.7673	C|T	68	ENSMUSG00000043987	3_prime_UTR_variant	1	1	2	1	1	1	2	1	snp
159823	Cep164	rs261729730	9	45.7673	A|G	32	ENSMUSG00000043987	3_prime_UTR_variant	1	1	1	1	1	2	1	1	snp
159824	Cep164	rs32645241	9	45.7676	C|T	32	ENSMUSG00000043987	3_prime_UTR_variant	1	1	1	1	1	2	1	1	snp
159825	Cep164	rs258869763	9	45.7676	T|G	32	ENSMUSG00000043987	3_prime_UTR_variant	1	1	1	1	1	2	1	1	snp
159826	Cep164	rs32645243	9	45.7678	A|G	100	ENSMUSG00000043987	3_prime_UTR_variant	1	1	2	1	1	2	2	1	snp
159827	Cep164	rs29739259	9	45.7679	A|G	100	ENSMUSG00000043987	3_prime_UTR_variant	1	1	2	1	1	2	2	1	snp
159828	Cep164	rs214923328	9	45.7679	A|T	32	ENSMUSG00000043987	3_prime_UTR_variant	1	1	1	1	1	2	1	1	snp
159829	Cep164	rs32646146	9	45.768	T|G	100	ENSMUSG00000043987	3_prime_UTR_variant	1	1	2	1	1	2	2	1	snp
159830	Cep164	rs32646148	9	45.7681	C|T	32	ENSMUSG00000043987	3_prime_UTR_variant	1	1	1	1	1	2	1	1	snp
159831	Cep164	rs254842746	9	45.7682	A|C	32	ENSMUSG00000043987	3_prime_UTR_variant	1	1	1	1	1	2	1	1	snp
159865	Cep164	rs48502272	9	45.7709	G|T	4	ENSMUSG00000043987	missense_variant	1	1	2	1	1	1	1	1	snp
159866	Cep164	rs49802223	9	45.7709	A|T	4	ENSMUSG00000043987	missense_variant	1	1	2	1	1	1	1	1	snp
159869	Cep164	rs229637576	9	45.771	G|T	32	ENSMUSG00000043987	missense_variant	1	1	1	1	1	2	1	1	snp
159883	Cep164	rs32641936	9	45.7723	A|T	68	ENSMUSG00000043987	missense_variant	1	1	2	1	1	1	2	1	snp
159913	Cep164	rs30478988	9	45.7738	T|C	100	ENSMUSG00000043987	missense_variant	1	1	2	1	1	2	2	1	snp
159914	Cep164	rs30043307	9	45.7738	A|G	68	ENSMUSG00000043987	missense_variant	1	1	2	1	1	1	2	1	snp
159915	Cep164	rs30422146	9	45.7739	G|A	68	ENSMUSG00000043987	missense_variant	1	1	2	1	1	1	2	1	snp
159934	Cep164	rs3697381	9	45.7753	T|C	100	ENSMUSG00000043987	missense_variant	1	1	2	1	1	2	2	1	snp
159940	Cep164	rs48194402	9	45.7757	T|C	100	ENSMUSG00000043987	missense_variant	1	1	2	1	1	2	2	1	snp
159941	Cep164	rs49880882	9	45.7758	A|G	100	ENSMUSG00000043987	splice_region_variant,intron_variant	1	1	2	1	1	2	2	1	snp
159947	Cep164	rs32647207	9	45.7759	G|A	68	ENSMUSG00000043987	missense_variant	1	1	2	1	1	1	2	1	snp
159955	Cep164	rs32647965	9	45.7768	G|T	68	ENSMUSG00000043987	missense_variant	1	1	2	1	1	1	2	1	snp
159956	Cep164	rs46584137	9	45.7769	G|A	68	ENSMUSG00000043987	splice_region_variant,intron_variant	1	1	2	1	1	1	2	1	snp
159957	Cep164	rs32640974	9	45.7769	G|A	100	ENSMUSG00000043987	splice_region_variant,intron_variant	1	1	2	1	1	2	2	1	snp
159992	Cep164	rs32640978	9	45.7785	G|A	4	ENSMUSG00000043987	missense_variant	1	1	2	1	1	1	1	1	snp
159998	Cep164	rs30242646	9	45.7791	T|C	100	ENSMUSG00000043987	missense_variant	1	1	2	1	1	2	2	1	snp
159999	Cep164	rs218966944	9	45.7792	C|T	64	ENSMUSG00000043987	missense_variant	1	1	1	1	1	1	2	1	snp
160002	Cep164	rs251347235	9	45.7794	T|A	100	ENSMUSG00000043987	missense_variant	1	1	2	1	1	2	2	1	snp
160012	Cep164	rs226703237	9	45.7798	T|C	100	ENSMUSG00000043987	missense_variant	1	1	2	1	1	2	2	1	snp
160138	Cep164	rs32644358	9	45.7859	C|T	68	ENSMUSG00000043987	splice_region_variant,synonymous_variant	1	1	2	1	1	1	2	1	snp
160139	Cep164	rs32644360	9	45.7859	G|A	32	ENSMUSG00000043987	splice_region_variant,intron_variant	1	1	1	1	1	2	1	1	snp
160161	Cep164	rs32645146	9	45.7874	T|A	68	ENSMUSG00000043987	missense_variant	1	1	2	1	1	1	2	1	snp
160255	Cep164	rs220853926	9	45.7929	A|T	32	ENSMUSG00000043987	missense_variant	1	1	1	1	1	2	1	1	snp
160256	Cep164	rs32648770	9	45.793	C|T	68	ENSMUSG00000043987	missense_variant	1	1	2	1	1	1	2	1	snp
160257	Cep164	rs256965102	9	45.793	A|G	68	ENSMUSG00000043987	splice_region_variant,intron_variant	1	1	2	1	1	1	2	1	snp
160271	Cep164	rs32649558	9	45.794	T|C	68	ENSMUSG00000043987	splice_region_variant,intron_variant	1	1	2	1	1	1	2	1	snp
160273	Cep164	rs52494800	9	45.7941	T|C	100	ENSMUSG00000043987	missense_variant	1	1	2	1	1	2	2	1	snp
160274	Cep164	rs246926814	9	45.7942	C|A	32	ENSMUSG00000043987	missense_variant	1	1	1	1	1	2	1	1	snp
160275	Cep164	rs32649562	9	45.7942	T|C	32	ENSMUSG00000043987	missense_variant	1	1	1	1	1	2	1	1	snp
160277	Cep164	rs32649996	9	45.7943	G|C	68	ENSMUSG00000043987	missense_variant	1	1	2	1	1	1	2	1	snp
160433	Cep164	rs30220443	9	45.8098	G|A	68	ENSMUSG00000043987	missense_variant	1	1	2	1	1	1	2	1	snp
160601	Cep164	rs32650846	9	45.8236	G|T	68	ENSMUSG00000043987	splice_region_variant,intron_variant	1	1	2	1	1	1	2	1	snp
160603	Cep164	rs32650850	9	45.8237	T|C	68	ENSMUSG00000043987	5_prime_UTR_variant	1	1	2	1	1	1	2	1	snp
160604	Cep164	rs240493530	9	45.8237	T|G	68	ENSMUSG00000043987	5_prime_UTR_variant	1	1	2	1	1	1	2	1	snp
160681	Cep164	rs252534746	9	45.8286	C|T	64	ENSMUSG00000043987	5_prime_UTR_variant	1	1	1	1	1	1	2	1	snp
161151	Rnf214	rs32651998	9	45.8716	T|G	100	ENSMUSG00000042790	splice_region_variant,non_coding_transcript_exon_variant,non_coding_transcript_variant	1	1	2	1	1	2	2	1	snp
161325	Rnf214	rs260636202	9	45.8908	G|A	100	ENSMUSG00000042790	splice_region_variant,intron_variant,non_coding_transcript_variant	1	1	2	1	1	2	2	1	snp
161494	Pcsk7	rs222119433	9	45.9068	G|A	68	ENSMUSG00000035382	5_prime_UTR_variant	1	1	2	1	1	1	2	1	snp
161495	Pcsk7	rs236352115	9	45.9068	C|T	68	ENSMUSG00000035382	5_prime_UTR_variant	1	1	2	1	1	1	2	1	snp
161496	Pcsk7	rs263463125	9	45.907	A|G	32	ENSMUSG00000035382	5_prime_UTR_variant	1	1	1	1	1	2	1	1	snp
161627	Pcsk7	rs254515229	9	45.9268	C|A	32	ENSMUSG00000035382	missense_variant	1	1	1	1	1	2	1	1	snp
161647	Pcsk7	rs32653709	9	45.9289	C|T	32	ENSMUSG00000035382	3_prime_UTR_variant	1	1	1	1	1	2	1	1	snp
161648	Pcsk7	rs30527330	9	45.9291	T|C	100	ENSMUSG00000035382	3_prime_UTR_variant	1	1	2	1	1	2	2	1	snp
161649	Pcsk7	rs29691439	9	45.9292	G|C	68	ENSMUSG00000035382	3_prime_UTR_variant	1	1	2	1	1	1	2	1	snp
161650	Pcsk7	rs29640208	9	45.9294	C|T	68	ENSMUSG00000035382	3_prime_UTR_variant	1	1	2	1	1	1	2	1	snp
161651	Pcsk7	rs32653713	9	45.9294	A|G	68	ENSMUSG00000035382	3_prime_UTR_variant	1	1	2	1	1	1	2	1	snp
161652	Pcsk7	rs30476232	9	45.9295	C|T	68	ENSMUSG00000035382	3_prime_UTR_variant	1	1	2	1	1	1	2	1	snp
161653	Pcsk7	rs243013602	9	45.9296	C|T	64	ENSMUSG00000035382	3_prime_UTR_variant	1	1	1	1	1	1	2	1	snp
161778	Sidt2	rs253283241	9	45.9471	T|C	100	ENSMUSG00000034908	splice_region_variant,intron_variant	1	1	2	1	1	2	2	1	snp
161783	Sidt2	rs30180984	9	45.9479	A|C	100	ENSMUSG00000034908	missense_variant	1	1	2	1	1	2	2	1	snp
162041	Pafah1b2	rs30325150	9	45.9655	T|C	100	ENSMUSG00000003131	3_prime_UTR_variant	1	1	2	1	1	2	2	1	snp
162042	Pafah1b2	rs30398279	9	45.9656	C|G	100	ENSMUSG00000003131	3_prime_UTR_variant	1	1	2	1	1	2	2	1	snp
162043	Pafah1b2	rs33709357	9	45.9657	T|A	4	ENSMUSG00000003131	3_prime_UTR_variant	1	1	2	1	1	1	1	1	snp
162044	Pafah1b2	rs32655179	9	45.9658	A|G	100	ENSMUSG00000003131	3_prime_UTR_variant	1	1	2	1	1	2	2	1	snp
162045	Pafah1b2	rs30326338	9	45.9659	C|G	68	ENSMUSG00000003131	3_prime_UTR_variant	1	1	2	1	1	1	2	1	snp
162046	Pafah1b2	rs32655181	9	45.9662	C|T	32	ENSMUSG00000003131	3_prime_UTR_variant	1	1	1	1	1	2	1	1	snp
162047	Pafah1b2	rs30424671	9	45.9665	A|G	100	ENSMUSG00000003131	3_prime_UTR_variant	1	1	2	1	1	2	2	1	snp
162048	Pafah1b2	rs32656204	9	45.9665	A|T	32	ENSMUSG00000003131	3_prime_UTR_variant	1	1	1	1	1	2	1	1	snp
162049	Pafah1b2	rs32656206	9	45.9665	C|T	32	ENSMUSG00000003131	3_prime_UTR_variant	1	1	1	1	1	2	1	1	snp
162050	Pafah1b2	rs29593145	9	45.9666	G|C	100	ENSMUSG00000003131	3_prime_UTR_variant	1	1	2	1	1	2	2	1	snp
162051	Pafah1b2	rs29926106	9	45.9666	C|T	100	ENSMUSG00000003131	3_prime_UTR_variant	1	1	2	1	1	2	2	1	snp
162052	Pafah1b2	rs29593063	9	45.9669	G|A	100	ENSMUSG00000003131	3_prime_UTR_variant	1	1	2	1	1	2	2	1	snp
162053	Pafah1b2	rs30085984	9	45.967	C|A	4	ENSMUSG00000003131	3_prime_UTR_variant	1	1	2	1	1	1	1	1	snp
162054	Pafah1b2	rs48999210	9	45.9672	A|G	100	ENSMUSG00000003131	3_prime_UTR_variant	1	1	2	1	1	2	2	1	snp
162055	Pafah1b2	rs47807248	9	45.9672	G|A	100	ENSMUSG00000003131	3_prime_UTR_variant	1	1	2	1	1	2	2	1	snp
162056	Pafah1b2	rs221927819	9	45.9673	C|T	64	ENSMUSG00000003131	3_prime_UTR_variant	1	1	1	1	1	1	2	1	snp
162057	Pafah1b2	rs240627629	9	45.9674	T|G	64	ENSMUSG00000003131	3_prime_UTR_variant	1	1	1	1	1	1	2	1	snp
162058	Pafah1b2	rs51968976	9	45.9674	T|C	68	ENSMUSG00000003131	3_prime_UTR_variant	1	1	2	1	1	1	2	1	snp
162059	Pafah1b2	rs47070072	9	45.9674	A|G	68	ENSMUSG00000003131	3_prime_UTR_variant	1	1	2	1	1	1	2	1	snp
162060	Pafah1b2	rs244447703	9	45.9675	G|C	64	ENSMUSG00000003131	3_prime_UTR_variant	1	1	1	1	1	1	2	1	snp
162061	Pafah1b2	rs30181309	9	45.9675	A|G	4	ENSMUSG00000003131	3_prime_UTR_variant	1	1	2	1	1	1	1	1	snp
162062	Pafah1b2	rs29843316	9	45.9676	G|A	100	ENSMUSG00000003131	3_prime_UTR_variant	1	1	2	1	1	2	2	1	snp
162063	Pafah1b2	rs33628341	9	45.9677	T|C	100	ENSMUSG00000003131	3_prime_UTR_variant	1	1	2	1	1	2	2	1	snp
162064	Pafah1b2	rs30064295	9	45.9677	T|C	100	ENSMUSG00000003131	3_prime_UTR_variant	1	1	2	1	1	2	2	1	snp
162065	Pafah1b2	rs30278239	9	45.9678	C|T	4	ENSMUSG00000003131	3_prime_UTR_variant	1	1	2	1	1	1	1	1	snp
162066	Pafah1b2	rs32657154	9	45.9681	T|C	100	ENSMUSG00000003131	3_prime_UTR_variant	1	1	2	1	1	2	2	1	snp
162067	Pafah1b2	rs30231680	9	45.9683	T|C	36	ENSMUSG00000003131	3_prime_UTR_variant	1	1	2	1	1	2	1	1	snp
162068	Pafah1b2	rs32657157	9	45.9684	G|A	100	ENSMUSG00000003131	3_prime_UTR_variant	1	1	2	1	1	2	2	1	snp
164145	Sik3	rs49929230	9	46.1233	G|A	100	ENSMUSG00000034135	splice_region_variant,intron_variant	1	1	2	1	1	2	2	1	snp
164205	Sik3	rs32664039	9	46.127	G|A	32	ENSMUSG00000034135	splice_region_variant,intron_variant	1	1	1	1	1	2	1	1	snp
165044	Sik3	rs32671470	9	46.1983	G|C	100	ENSMUSG00000034135	splice_region_variant,intron_variant,non_coding_transcript_variant	1	1	2	1	1	2	2	1	snp
165174	Sik3	rs32674598	9	46.2097	G|A	11	ENSMUSG00000034135	splice_region_variant,intron_variant,non_coding_transcript_variant	2	2	1	2	1	1	1	1	snp
165421	Apoa1	rs584318330	9	46.2299	G|T	32	ENSMUSG00000032083	missense_variant	1	1	1	1	1	2	1	1	snp
165422	Apoa1	rs587578215	9	46.23	A|T	32	ENSMUSG00000032083	missense_variant	1	1	1	1	1	2	1	1	snp
165423	Apoa1	rs13462139	9	46.2304	A|C	146	ENSMUSG00000032083	missense_variant	1	2	1	1	2	1	1	2	snp
165424	Apoa1	rs13462138	9	46.2304	T|C	9	ENSMUSG00000032083	missense_variant	2	1	1	2	1	1	1	1	snp
165504	Apoc3	rs32677568	9	46.2356	G|A	32	ENSMUSG00000032081	5_prime_UTR_variant	1	1	1	1	1	2	1	1	snp
166216	Zpr1	rs50586125	9	46.281	C|T	32	ENSMUSG00000032078	splice_region_variant,intron_variant	1	1	1	1	1	2	1	1	snp
166217	Zpr1	rs47130015	9	46.2812	G|T	96	ENSMUSG00000032078	3_prime_UTR_variant	1	1	1	1	1	2	2	1	snp
166218	Zpr1	rs46628140	9	46.2814	A|G	32	ENSMUSG00000032078	3_prime_UTR_variant	1	1	1	1	1	2	1	1	snp
166441	4931429L15Rik	rs211996379	9	46.3052	G|A	32	ENSMUSG00000056617	missense_variant	1	1	1	1	1	2	1	1	snp
166506	4931429L15Rik	rs225601070	9	46.3158	C|T	32	ENSMUSG00000056617	splice_region_variant,intron_variant	1	1	1	1	1	2	1	1	snp
166630	4930448E22Rik	rs241624912	9	46.3287	T|G	32	ENSMUSG00000097463	splice_region_variant,non_coding_transcript_exon_variant,non_coding_transcript_variant	1	1	1	1	1	2	1	1	snp
175633	Rbms3	rs579015286	9	116.578	C|T	64	ENSMUSG00000039607	3_prime_UTR_variant	1	1	1	1	1	1	2	1	snp
175634	Rbms3	rs582877644	9	116.578	G|T	64	ENSMUSG00000039607	3_prime_UTR_variant	1	1	1	1	1	1	2	1	snp
175635	Rbms3	rs29594365	9	116.579	C|T	177	ENSMUSG00000039607	3_prime_UTR_variant	2	1	1	1	2	2	1	2	snp
189401	Gm20396	rs49898772	9	117.403	C|G	64	ENSMUSG00000092504	splice_region_variant,intron_variant,non_coding_transcript_variant	1	1	1	1	1	1	2	1	snp
193396	Rbms3	rs47354006	9	117.63	T|C	32	ENSMUSG00000039607	missense_variant,splice_region_variant	1	1	1	1	1	2	1	1	snp
193397	Rbms3	rs51064463	9	117.63	C|T	224	ENSMUSG00000039607	missense_variant	1	1	1	1	1	2	2	2	snp
193398	Rbms3	rs211769224	9	117.63	G|A	128	ENSMUSG00000039607	5_prime_UTR_variant	1	1	1	1	1	1	1	2	snp
201170	Azi2	rs245213762	9	118.041	G|T	64	ENSMUSG00000039285	5_prime_UTR_variant,NMD_transcript_variant	1	1	1	1	1	1	2	1	snp
201229	Azi2	rs46739913	9	118.049	G|T	4	ENSMUSG00000039285	missense_variant,NMD_transcript_variant	1	1	2	1	1	1	1	1	snp
201264	Azi2	rs51185082	9	118.056	C|T	32	ENSMUSG00000039285	3_prime_UTR_variant,NMD_transcript_variant	1	1	1	1	1	2	1	1	snp
201265	Azi2	rs262059315	9	118.056	C|T	64	ENSMUSG00000039285	3_prime_UTR_variant,NMD_transcript_variant	1	1	1	1	1	1	2	1	snp
201293	Azi2	rs215052985	9	118.059	G|A	32	ENSMUSG00000039285	3_prime_UTR_variant,NMD_transcript_variant	1	1	1	1	1	2	1	1	snp
201385	Azi2	rs214779880	9	118.069	G|T	64	ENSMUSG00000039285	3_prime_UTR_variant,NMD_transcript_variant	1	1	1	1	1	1	2	1	snp
201386	Azi2	rs49512315	9	118.069	C|T	129	ENSMUSG00000039285	3_prime_UTR_variant,NMD_transcript_variant	2	1	1	1	1	1	1	2	snp
201387	Azi2	rs249147626	9	118.069	G|A	64	ENSMUSG00000039285	3_prime_UTR_variant,NMD_transcript_variant	1	1	1	1	1	1	2	1	snp
201388	Azi2	rs49443711	9	118.069	C|T	4	ENSMUSG00000039285	3_prime_UTR_variant,NMD_transcript_variant	1	1	2	1	1	1	1	1	snp
201389	Azi2	rs263859200	9	118.069	G|A	64	ENSMUSG00000039285	3_prime_UTR_variant,NMD_transcript_variant	1	1	1	1	1	1	2	1	snp
201390	Azi2	rs49271531	9	118.069	G|A	4	ENSMUSG00000039285	3_prime_UTR_variant,NMD_transcript_variant	1	1	2	1	1	1	1	1	snp
201391	Azi2	rs30137201	9	118.069	G|C	100	ENSMUSG00000039285	3_prime_UTR_variant,NMD_transcript_variant	1	1	2	1	1	2	2	1	snp
201392	Azi2	rs30475330	9	118.069	C|T	68	ENSMUSG00000039285	3_prime_UTR_variant,NMD_transcript_variant	1	1	2	1	1	1	2	1	snp
201393	Azi2	rs30394493	9	118.069	T|C	68	ENSMUSG00000039285	3_prime_UTR_variant,NMD_transcript_variant	1	1	2	1	1	1	2	1	snp
201394	Azi2	rs30276362	9	118.069	T|A	1	ENSMUSG00000039285	3_prime_UTR_variant,NMD_transcript_variant	2	1	1	1	1	1	1	1	snp
201395	Azi2	rs253696469	9	118.07	C|T	64	ENSMUSG00000039285	3_prime_UTR_variant,NMD_transcript_variant	1	1	1	1	1	1	2	1	snp
201396	Azi2	rs216919801	9	118.07	T|A	68	ENSMUSG00000039285	3_prime_UTR_variant,NMD_transcript_variant	1	1	2	1	1	1	2	1	snp
201397	Azi2	rs244269861	9	118.07	T|C	64	ENSMUSG00000039285	3_prime_UTR_variant,NMD_transcript_variant	1	1	1	1	1	1	2	1	snp
201948	Cmc1	rs13459118	9	118.115	C|T	26	ENSMUSG00000039163	missense_variant	1	2	1	2	2	1	1	1	snp
212249	Eomes	rs240965318	9	118.478	C|T	96	ENSMUSG00000032446	5_prime_UTR_variant	1	1	1	1	1	2	2	1	snp
212269	Eomes	rs252710171	9	118.48	C|T	32	ENSMUSG00000032446	splice_region_variant,intron_variant	1	1	1	1	1	2	1	1	snp
212314	Eomes	rs212722708	9	118.484	G|C	64	ENSMUSG00000032446	missense_variant	1	1	1	1	1	1	2	1	snp
212317	Eomes	rs240717574	9	118.485	G|A	32	ENSMUSG00000032446	3_prime_UTR_variant	1	1	1	1	1	2	1	1	snp
212318	Eomes	rs252105248	9	118.485	A|G	64	ENSMUSG00000032446	3_prime_UTR_variant	1	1	1	1	1	1	2	1	snp
212319	Eomes	rs222686321	9	118.485	T|G	64	ENSMUSG00000032446	3_prime_UTR_variant	1	1	1	1	1	1	2	1	snp
212320	Eomes	rs244994105	9	118.485	T|A	64	ENSMUSG00000032446	3_prime_UTR_variant	1	1	1	1	1	1	2	1	snp
212321	Eomes	rs261452490	9	118.485	G|C	64	ENSMUSG00000032446	3_prime_UTR_variant	1	1	1	1	1	1	2	1	snp
212322	Eomes	rs240688821	9	118.486	T|A	32	ENSMUSG00000032446	3_prime_UTR_variant	1	1	1	1	1	2	1	1	snp
212323	Eomes	rs257993455	9	118.486	T|A	64	ENSMUSG00000032446	3_prime_UTR_variant	1	1	1	1	1	1	2	1	snp
212324	Eomes	rs226616329	9	118.486	A|G	64	ENSMUSG00000032446	3_prime_UTR_variant	1	1	1	1	1	1	2	1	snp
212681	Golga4	rs51109506	9	118.523	C|G	96	ENSMUSG00000038708	missense_variant	1	1	1	1	1	2	2	1	snp
212769	Golga4	rs50702829	9	118.535	G|A	64	ENSMUSG00000038708	missense_variant	1	1	1	1	1	1	2	1	snp
212770	Golga4	rs231473389	9	118.535	C|T	32	ENSMUSG00000038708	missense_variant	1	1	1	1	1	2	1	1	snp
212778	Golga4	rs255614037	9	118.537	G|A	64	ENSMUSG00000038708	missense_variant,splice_region_variant	1	1	1	1	1	1	2	1	snp
212788	Golga4	rs250848029	9	118.539	G|A	128	ENSMUSG00000038708	missense_variant	1	1	1	1	1	1	1	2	snp
212928	Golga4	rs47110946	9	118.556	G|A	96	ENSMUSG00000038708	missense_variant	1	1	1	1	1	2	2	1	snp
212931	Golga4	rs234385092	9	118.556	A|C	96	ENSMUSG00000038708	missense_variant	1	1	1	1	1	2	2	1	snp
212935	Golga4	rs50937916	9	118.556	G|A	96	ENSMUSG00000038708	missense_variant	1	1	1	1	1	2	2	1	snp
212937	Golga4	rs49864462	9	118.556	A|G	96	ENSMUSG00000038708	missense_variant	1	1	1	1	1	2	2	1	snp
212942	Golga4	rs46067467	9	118.557	G|T	32	ENSMUSG00000038708	missense_variant	1	1	1	1	1	2	1	1	snp
212945	Golga4	rs50543705	9	118.558	A|G	96	ENSMUSG00000038708	missense_variant	1	1	1	1	1	2	2	1	snp
212946	Golga4	rs214271827	9	118.558	C|T	96	ENSMUSG00000038708	missense_variant	1	1	1	1	1	2	2	1	snp
212947	Golga4	rs231251275	9	118.558	G|A	96	ENSMUSG00000038708	missense_variant	1	1	1	1	1	2	2	1	snp
212948	Golga4	rs49426672	9	118.559	A|G	96	ENSMUSG00000038708	missense_variant	1	1	1	1	1	2	2	1	snp
212951	Golga4	rs51374823	9	118.559	A|G	96	ENSMUSG00000038708	missense_variant	1	1	1	1	1	2	2	1	snp
212952	Golga4	rs49783770	9	118.559	G|T	96	ENSMUSG00000038708	missense_variant	1	1	1	1	1	2	2	1	snp
212953	Golga4	rs245231723	9	118.559	C|G	96	ENSMUSG00000038708	missense_variant	1	1	1	1	1	2	2	1	snp
212954	Golga4	rs214309022	9	118.559	A|C	96	ENSMUSG00000038708	missense_variant	1	1	1	1	1	2	2	1	snp
212955	Golga4	rs52059652	9	118.559	A|G	96	ENSMUSG00000038708	missense_variant	1	1	1	1	1	2	2	1	snp
212956	Golga4	rs51319014	9	118.56	A|G	96	ENSMUSG00000038708	missense_variant	1	1	1	1	1	2	2	1	snp
212957	Golga4	rs51377197	9	118.56	G|A	96	ENSMUSG00000038708	missense_variant	1	1	1	1	1	2	2	1	snp
212958	Golga4	rs49680554	9	118.56	G|C	96	ENSMUSG00000038708	missense_variant	1	1	1	1	1	2	2	1	snp
213015	Golga4	rs50388463	9	118.573	A|C	96	ENSMUSG00000038708	missense_variant	1	1	1	1	1	2	2	1	snp
213106	Golga4	rs49109861	9	118.582	C|T	32	ENSMUSG00000038708	3_prime_UTR_variant	1	1	1	1	1	2	1	1	snp
213107	Golga4	rs48680510	9	118.582	C|T	64	ENSMUSG00000038708	3_prime_UTR_variant	1	1	1	1	1	1	2	1	snp
213108	Golga4	rs51890346	9	118.582	T|C	32	ENSMUSG00000038708	3_prime_UTR_variant	1	1	1	1	1	2	1	1	snp
213109	Golga4	rs45767515	9	118.582	T|C	32	ENSMUSG00000038708	3_prime_UTR_variant	1	1	1	1	1	2	1	1	snp
213110	Golga4	rs51362495	9	118.582	G|A	32	ENSMUSG00000038708	3_prime_UTR_variant	1	1	1	1	1	2	1	1	snp
213111	Golga4	rs244043390	9	118.582	A|G	64	ENSMUSG00000038708	3_prime_UTR_variant	1	1	1	1	1	1	2	1	snp
213359	Itga9	rs260354123	9	118.607	G|C	64	ENSMUSG00000039115	5_prime_UTR_variant	1	1	1	1	1	1	2	1	snp
213591	Itga9	rs247269714	9	118.628	C|A	64	ENSMUSG00000039115	missense_variant	1	1	1	1	1	1	2	1	snp
214202	Itga9	rs246427564	9	118.661	G|A	64	ENSMUSG00000039115	splice_region_variant,intron_variant	1	1	1	1	1	1	2	1	snp
214282	Itga9	rs29992063	9	118.664	A|G	9	ENSMUSG00000039115	missense_variant	2	1	1	2	1	1	1	1	snp
214455	Itga9	rs46653588	9	118.672	C|A	192	ENSMUSG00000039115	missense_variant	1	1	1	1	1	1	2	2	snp
214850	Itga9	rs49670749	9	118.689	A|G	32	ENSMUSG00000039115	missense_variant	1	1	1	1	1	2	1	1	snp
214999	Itga9	rs50911641	9	118.698	T|A	96	ENSMUSG00000039115	missense_variant	1	1	1	1	1	2	2	1	snp
215000	Itga9	rs49073349	9	118.698	C|T	64	ENSMUSG00000039115	splice_region_variant,intron_variant	1	1	1	1	1	1	2	1	snp
216648	Itga9	rs46022447	9	118.784	C|T	64	ENSMUSG00000039115	splice_region_variant,intron_variant	1	1	1	1	1	1	2	1	snp
218000	Itga9	rs48724431	9	118.844	G|T	32	ENSMUSG00000039115	missense_variant	1	1	1	1	1	2	1	1	snp
218002	Itga9	rs215383455	9	118.844	A|G	192	ENSMUSG00000039115	missense_variant	1	1	1	1	1	1	2	2	snp
218003	Itga9	rs49601328	9	118.844	G|A	128	ENSMUSG00000039115	3_prime_UTR_variant	1	1	1	1	1	1	1	2	snp
218004	Itga9	rs50006078	9	118.844	G|A	192	ENSMUSG00000039115	3_prime_UTR_variant	1	1	1	1	1	1	2	2	snp
218152	Itga9	rs47687102	9	118.851	C|T	64	ENSMUSG00000039115	missense_variant	1	1	1	1	1	1	2	1	snp
218676	Itga9	rs47738552	9	118.872	G|A	22	ENSMUSG00000039115	missense_variant	1	2	2	1	2	1	1	1	snp
219251	Itga9	rs48863730	9	118.897	C|T	64	ENSMUSG00000039115	3_prime_UTR_variant	1	1	1	1	1	1	2	1	snp
219252	Itga9	rs49898788	9	118.898	G|T	141	ENSMUSG00000039115	3_prime_UTR_variant	2	1	2	2	1	1	1	2	snp
219253	Itga9	rs50688167	9	118.898	C|T	64	ENSMUSG00000039115	3_prime_UTR_variant	1	1	1	1	1	1	2	1	snp
219254	Itga9	rs47892437	9	118.898	C|T	64	ENSMUSG00000039115	3_prime_UTR_variant	1	1	1	1	1	1	2	1	snp
219255	Itga9	rs51012331	9	118.898	T|C	96	ENSMUSG00000039115	3_prime_UTR_variant	1	1	1	1	1	2	2	1	snp
219256	Itga9	rs48547943	9	118.898	A|T	96	ENSMUSG00000039115	3_prime_UTR_variant	1	1	1	1	1	2	2	1	snp
219257	Itga9	rs13469237	9	118.898	G|A	141	ENSMUSG00000039115	3_prime_UTR_variant	2	1	2	2	1	1	1	2	snp
219258	Itga9	rs219845385	9	118.898	C|G	64	ENSMUSG00000039115	3_prime_UTR_variant	1	1	1	1	1	1	2	1	snp
219259	Itga9	rs49198312	9	118.898	C|T	32	ENSMUSG00000039115	3_prime_UTR_variant	1	1	1	1	1	2	1	1	snp
219260	Itga9	rs221463981	9	118.898	G|A	32	ENSMUSG00000039115	3_prime_UTR_variant	1	1	1	1	1	2	1	1	snp
219261	Itga9	rs241653296	9	118.898	G|A	64	ENSMUSG00000039115	3_prime_UTR_variant	1	1	1	1	1	1	2	1	snp
219262	Itga9	rs259484459	9	118.898	G|A	32	ENSMUSG00000039115	3_prime_UTR_variant	1	1	1	1	1	2	1	1	snp
219263	Itga9	rs226905315	9	118.899	G|A	32	ENSMUSG00000039115	3_prime_UTR_variant	1	1	1	1	1	2	1	1	snp
219264	Itga9	rs246284423	9	118.899	G|C	32	ENSMUSG00000039115	3_prime_UTR_variant	1	1	1	1	1	2	1	1	snp
219265	Itga9	rs46988841	9	118.899	A|T/G	96	ENSMUSG00000039115	3_prime_UTR_variant	1	1	1	1	1	2	3	1	snp
219266	Itga9	rs228489589	9	118.899	A|G	32	ENSMUSG00000039115	3_prime_UTR_variant	1	1	1	1	1	2	1	1	snp
219267	Itga9	rs254861320	9	118.899	G|T	32	ENSMUSG00000039115	3_prime_UTR_variant	1	1	1	1	1	2	1	1	snp
219268	Itga9	rs50179973	9	118.899	A|G	32	ENSMUSG00000039115	3_prime_UTR_variant	1	1	1	1	1	2	1	1	snp
219269	Itga9	rs227629427	9	118.899	G|A	32	ENSMUSG00000039115	3_prime_UTR_variant	1	1	1	1	1	2	1	1	snp
219270	Itga9	rs47500985	9	118.899	G|T	96	ENSMUSG00000039115	3_prime_UTR_variant	1	1	1	1	1	2	2	1	snp
219271	Itga9	rs50504134	9	118.899	G|C	64	ENSMUSG00000039115	3_prime_UTR_variant	1	1	1	1	1	1	2	1	snp
219272	Itga9	rs45668647	9	118.899	T|C	32	ENSMUSG00000039115	3_prime_UTR_variant	1	1	1	1	1	2	1	1	snp
219273	Itga9	rs211917317	9	118.899	A|G	96	ENSMUSG00000039115	3_prime_UTR_variant	1	1	1	1	1	2	2	1	snp
219274	Itga9	rs242823536	9	118.899	T|G	32	ENSMUSG00000039115	3_prime_UTR_variant	1	1	1	1	1	2	1	1	snp
219275	Itga9	rs583767252	9	118.899	G|T	64	ENSMUSG00000039115	3_prime_UTR_variant	1	1	1	1	1	1	2	1	snp
219276	Itga9	rs220653129	9	118.899	C|T	32	ENSMUSG00000039115	3_prime_UTR_variant	1	1	1	1	1	2	1	1	snp
219277	Itga9	rs46112011	9	118.899	G|A	64	ENSMUSG00000039115	3_prime_UTR_variant	1	1	1	1	1	1	2	1	snp
219278	Itga9	rs220761937	9	118.899	C|A	96	ENSMUSG00000039115	3_prime_UTR_variant	1	1	1	1	1	2	2	1	snp
219279	Itga9	rs251680623	9	118.899	A|G	96	ENSMUSG00000039115	3_prime_UTR_variant	1	1	1	1	1	2	2	1	snp
219280	Itga9	rs259231397	9	118.899	T|C	96	ENSMUSG00000039115	3_prime_UTR_variant	1	1	1	1	1	2	2	1	snp
219281	Itga9	rs48393029	9	118.899	A|C	96	ENSMUSG00000039115	3_prime_UTR_variant	1	1	1	1	1	2	2	1	snp
219282	Itga9	rs256354891	9	118.9	A|G	32	ENSMUSG00000039115	3_prime_UTR_variant	1	1	1	1	1	2	1	1	snp
219283	Itga9	rs45868831	9	118.9	G|C	96	ENSMUSG00000039115	3_prime_UTR_variant	1	1	1	1	1	2	2	1	snp
219284	Itga9	rs212131936	9	118.9	A|G	96	ENSMUSG00000039115	3_prime_UTR_variant	1	1	1	1	1	2	2	1	snp
219285	Itga9	rs49089198	9	118.9	A|G	96	ENSMUSG00000039115	3_prime_UTR_variant	1	1	1	1	1	2	2	1	snp
219286	Itga9	rs47861383	9	118.9	T|A	96	ENSMUSG00000039115	3_prime_UTR_variant	1	1	1	1	1	2	2	1	snp
219287	Itga9	rs251687575	9	118.9	C|A	64	ENSMUSG00000039115	3_prime_UTR_variant	1	1	1	1	1	1	2	1	snp
219288	Itga9	rs50242493	9	118.9	C|T	96	ENSMUSG00000039115	3_prime_UTR_variant	1	1	1	1	1	2	2	1	snp
219289	Itga9	rs256667974	9	118.9	A|G	96	ENSMUSG00000039115	3_prime_UTR_variant	1	1	1	1	1	2	2	1	snp
219290	Itga9	rs220493883	9	118.9	A|G	96	ENSMUSG00000039115	3_prime_UTR_variant	1	1	1	1	1	2	2	1	snp
219291	Itga9	rs47101322	9	118.9	T|A	32	ENSMUSG00000039115	3_prime_UTR_variant	1	1	1	1	1	2	1	1	snp
219292	Itga9	rs29938435	9	118.9	G|A	18	ENSMUSG00000039115	3_prime_UTR_variant	1	2	1	1	2	1	1	1	snp
219293	Itga9	rs30133211	9	118.9	A|G	141	ENSMUSG00000039115	3_prime_UTR_variant	2	1	2	2	1	1	1	2	snp
219294	Itga9	rs230045142	9	118.9	C|T	18	ENSMUSG00000039115	3_prime_UTR_variant	1	2	1	1	2	1	1	1	snp
219295	Itga9	rs245045902	9	118.9	G|C	32	ENSMUSG00000039115	3_prime_UTR_variant	1	1	1	1	1	2	1	1	snp
219296	Itga9	rs46243647	9	118.9	G|A	64	ENSMUSG00000039115	3_prime_UTR_variant	1	1	1	1	1	1	2	1	snp
[truncated: 2,388 more rows]

## Sheet: Table S4 - Syntenic Loci
Table S4. Mouse QTL and syntenic region in human
trait	Chr	Position (Mbp)	LOD	flanking region (Mbp)	locus in mouse mm10 genome	locus in human hg19 genome
VLDL_lg	1	54.7964	6.02491	1	chr1:53796416-55796416	chr2:197046371-199039989
HDL_2b	1	171.295	13.9546	1	chr1:170295194-172295194	chr1:160088401-162359231
Mid_Zone & HDL_2b	4	63.5156	6.16279	1	chr4:62515648-64515648	chr9:116157710-118340286
LDL_pk_diam	6	92.7036	6.12779	0.75	chr6:91953636-93453636	chr3:64018604-65159837
IDL & LDL species	6	122.955	7.38653	0.3	chr6:122654859-123254859	chr12:8071761-8291722
VLDL_int	8	102.967	6.19505	1	chr8:101966783-103966783	chr16:64418309-66242399
HDL_2b	9	45.6926	7.57214	1	chr9:44692612-46692612	chr11:116195430-118523292
VLDL_lg	9	117.385	6.10781	1	chr9:116385244-118385244	chr3:27930754-30303056
HDL_3_2a	9	118.867	6.22081	0.75	chr9:118116550-119616550	chr3:37269243-38748609
LDL species	10	56.9176	7.48648	1	chr10:55917553-57917553	chr6:121298425-123152734
HDL_3_2a	10	57.7975	6.00738	1	chr10:56797474-58797474	chr6:122133624-123152734
VLDL_lg	10	87.9165	6.34422	1	chr10:86916515-88916515	chr12:101562868-104087815
VLDL species	11	24.3508	6.69117	1	chr11:23350764-25350764	chr2:59483441-61606966
Mid_Zone	11	104.745	6.54531	1	chr11:103744751-105744751	chr17:43706746-61205078
HDL_2b	11	116.632	6.02942	1	chr11:115631790-117631790	chr17:73293263-75922486
HDL_3_2a	12	108.344	6.97343	1	chr12:107343738-109343738	chr14:98894550-101107416
HDL_3_2a	17	3.68987	6.0523	1	chr17:2689874-4689874	chr6:155053083-156798534
VLDL_lg	19	11.1019	6.18921	1	chr19:10101925-12101925	chr11:59240692-61595379
HDL_3_2a	19	15.2625	6.77516	1	chr19:14262454-16262454	chr9:80487450-82572498
HDL_2b	19	31.4471	8.18119	1	chr19:30447073-32447073	chr10:52501473-54229636
VLDL_sm	19	55.7711	6.41554	1	chr19:54771124-56771124	chr10:113597042-115854313

## Sheet: Table S5 - Human GWAS SNPs
Table S5. Human GWAS SNPs with significant associations to cardiometabolic traits
	Human GWAS data
Mouse Phenotype	SNP Accession	Chr	Start	Stop	StudyID	ResultsetID	MeshID	MeshTerm	P-value
VLDL_lg (Chr 1)	rs6716898	2	198944271	198944271	HGVST4815	HGVRS14320	D015992	Body Mass Index	1e-17
VLDL_lg (Chr 1)	rs57862683	2	198747537	198747537	HGVST4318	HGVRS10609	D055105	Waist Circumference	7e-14
VLDL_lg (Chr 1)	rs1064213	2	198950240	198950240	HGVST3468	HGVRS7087	D015992	Body Mass Index	9e-14
VLDL_lg (Chr 1)	rs17520121	2	198898718	198898718	HGVST4318	HGVRS10611	D015992	Body Mass Index	2e-13
VLDL_lg (Chr 1)	rs1064213	2	198950240	198950240	HGVST4815	HGVRS14093	D001835	Body Weight	2e-13
VLDL_lg (Chr 1)	rs1064213	2	198950240	198950240	HGVST4318	HGVRS10611	D015992	Body Mass Index	3e-13
VLDL_lg (Chr 1)	rs787988	2	198200802	198200802	HGVST4318	HGVRS10609	D055105	Waist Circumference	8e-13
VLDL_lg (Chr 1)	rs6733834	2	198518709	198518709	HGVST4145	HGVRS9358	D015992	Body Mass Index	2e-12
VLDL_lg (Chr 1)	rs148812496	2	198540353	198540354	HGVST3367	HGVRS6871	D050218	Body Fat Distribution	8e-11
VLDL_lg (Chr 1)	rs700648	2	198622636	198622636	HGVST4145	HGVRS9356	D015992	Body Mass Index	5e-10
VLDL_lg (Chr 1)	rs57862683	2	198747537	198747537	HGVST4700	HGVRS13648	D055105	Waist Circumference	8e-10
VLDL_lg (Chr 1)	rs59580628	2	198183880	198183880	HGVST4318	HGVRS10611	D015992	Body Mass Index	1e-09
VLDL_lg (Chr 1)	rs59007763	2	198843090	198843090	HGVST4700	HGVRS13648	D055105	Waist Circumference	2e-09
VLDL_lg (Chr 1)	rs148812496	2	198540353	198540354	HGVST3367	HGVRS6869	D050218	Body Fat Distribution	3e-09
VLDL_lg (Chr 1)	rs1147169	2	198901395	198901395	HGVST3140	HGVRS6424	D008076	Cholesterol, HDL	5e-09
VLDL_lg (Chr 1)	rs62277889	2	198783693	198783693	HGVST4815	HGVRS14221	D015992	Body Mass Index	2e-08
VLDL_lg (Chr 1)	rs12151726	2	198273591	198273591	HGVST4700	HGVRS13648	D055105	Waist Circumference	2e-08
VLDL_lg (Chr 1)	rs140970962	2	197424938	197424938	HGVST4318	HGVRS10606	D049629	Waist-Hip Ratio	3e-08
VLDL_lg (Chr 1)	rs7571869	2	198841615	198841615	HGVST4815	HGVRS14171	D001835	Body Weight	5e-08
HDL_2b (Chr 1)	rs6676438	1	161983089	161983089	HGVST4902	HGVRS14752	D002097	C-Reactive Protein	4e-12
HDL_2b (Chr 1)	rs373579	1	161483484	161483484	HGVST3685	HGVRS7633	D002784	Cholesterol	1e-11
HDL_2b (Chr 1)	rs12757461	1	160415924	160415924	HGVST3468	HGVRS7098	D049629	Waist-Hip Ratio	2e-11
HDL_2b (Chr 1)	rs4503368	1	161190250	161190250	HGVST2589	HGVRS5348	D008074	Lipoproteins	3e-11
HDL_2b (Chr 1)	rs373579	1	161483484	161483484	HGVST3685	HGVRS7632	D008078	Cholesterol, LDL	4e-11
HDL_2b (Chr 1)	rs12757461	1	160415924	160415924	HGVST4318	HGVRS10606	D049629	Waist-Hip Ratio	5e-11
HDL_2b (Chr 1)	rs1771582	1	161614490	161614490	HGVST4383	HGVRS10879	D008076	Cholesterol, HDL	7e-11
HDL_2b (Chr 1)	rs67418890	1	161540857	161540857	HGVST1062	HGVRS2028	D008075	Lipoproteins, HDL	1e-10
HDL_2b (Chr 1)	rs347313	1	162304276	162304276	HGVST2723	HGVRS5616	D015992	Body Mass Index	2e-08
HDL_2b (Chr 1)	rs4359033	1	160392782	160392782	HGVST4318	HGVRS10609	D055105	Waist Circumference	4e-08
HDL_2b (Chr 1)	rs4233367	1	161163037	161163037	HGVST4383	HGVRS10879	D008076	Cholesterol, HDL	5e-08
Mid_Zone & HDL_2b (Chr 4)	rs13290326	9	116696625	116696625	HGVST3614	HGVRS7454	D001794	Blood Pressure	9e-17
Mid_Zone & HDL_2b (Chr 4)	rs13290326	9	116696625	116696625	HGVST3432	HGVRS7000	D001794	Blood Pressure	5e-16
Mid_Zone & HDL_2b (Chr 4)	rs2274159	9	117166246	117166246	HGVST4410	HGVRS10953	D001794	Blood Pressure	6e-14
Mid_Zone & HDL_2b (Chr 4)	rs4979372	9	117140082	117140082	HGVST4383	HGVRS10879	D008076	Cholesterol, HDL	2e-13
Mid_Zone & HDL_2b (Chr 4)	rs2567707	9	116930100	116930100	HGVST4410	HGVRS10955	D001794	Blood Pressure	8e-12
Mid_Zone & HDL_2b (Chr 4)	rs10982007	9	116695205	116695205	HGVST3468	HGVRS7100	D001794	Blood Pressure	2e-11
Mid_Zone & HDL_2b (Chr 4)	rs2274159	9	117166246	117166246	HGVST4227	HGVRS9686	D002784	Cholesterol	8e-11
Mid_Zone & HDL_2b (Chr 4)	rs1044531	9	117098650	117098650	HGVST4815	HGVRS14066	D008076	Cholesterol, HDL	1e-10
Mid_Zone & HDL_2b (Chr 4)	rs10448275	9	116702866	116702866	HGVST3432	HGVRS6999	D001794	Blood Pressure	2e-10
Mid_Zone & HDL_2b (Chr 4)	rs1431819	9	116943357	116943357	HGVST4997	HGVRS15031	D003922	Diabetes Mellitus, Type 1	2e-10
Mid_Zone & HDL_2b (Chr 4)	rs7041363	9	117146043	117146043	HGVST4426	HGVRS11088	D008076	Cholesterol, HDL	2e-09
Mid_Zone & HDL_2b (Chr 4)	rs12376870	9	117890567	117890567	HGVST4318	HGVRS10611	D015992	Body Mass Index	4e-09
Mid_Zone & HDL_2b (Chr 4)	rs12376870	9	117890567	117890567	HGVST3468	HGVRS7087	D015992	Body Mass Index	4e-09
Mid_Zone & HDL_2b (Chr 4)	rs111841972	9	116191205	116191205	HGVST4410	HGVRS10956	D001794	Blood Pressure	5e-09
Mid_Zone & HDL_2b (Chr 4)	rs1431819	9	116943357	116943357	HGVST4997	HGVRS15035	D003922	Diabetes Mellitus, Type 1	6e-09
Mid_Zone & HDL_2b (Chr 4)	rs111296842	9	116210763	116210763	HGVST3468	HGVRS7100	D001794	Blood Pressure	8e-09
Mid_Zone & HDL_2b (Chr 4)	rs814697	9	116726766	116726766	HGVST4815	HGVRS14320	D015992	Body Mass Index	2e-08
Mid_Zone & HDL_2b (Chr 4)	rs74551598	9	117177566	117177566	HGVST3685	HGVRS7633	D002784	Cholesterol	2e-08
Mid_Zone & HDL_2b (Chr 4)	rs79509430	9	117240906	117240906	HGVST1498	HGVRS2903	D009765	Obesity	2e-08
Mid_Zone & HDL_2b (Chr 4)	rs35271347	9	116682686	116682686	HGVST4815	HGVRS14076	D001794	Blood Pressure	3e-08
Mid_Zone & HDL_2b (Chr 4)	rs2763193	9	117144795	117144795	HGVST3540	HGVRS7248	D002784	Cholesterol	3e-08
Mid_Zone & HDL_2b (Chr 4)	rs2274159	9	117166246	117166246	HGVST4227	HGVRS9689	D002784	Cholesterol	4e-08
Mid_Zone & HDL_2b (Chr 4)	rs1273108	9	117866424	117866424	HGVST4318	HGVRS10609	D055105	Waist Circumference	4e-08
LDL_pk_diam (Chr 6)	rs2371767	3	64718258	64718258	HGVST3942	HGVRS8260	D049629	Waist-Hip Ratio	6e-92
LDL_pk_diam (Chr 6)	rs2371767	3	64718258	64718258	HGVST4700	HGVRS13643	D049629	Waist-Hip Ratio	9e-85
LDL_pk_diam (Chr 6)	rs2371767	3	64718258	64718258	HGVST4700	HGVRS13645	D049629	Waist-Hip Ratio	2e-84
LDL_pk_diam (Chr 6)	rs66815886	3	64703394	64703394	HGVST3468	HGVRS7098	D049629	Waist-Hip Ratio	2e-76
LDL_pk_diam (Chr 6)	rs7638565	3	64723072	64723072	HGVST4700	HGVRS13643	D049629	Waist-Hip Ratio	1e-54
LDL_pk_diam (Chr 6)	rs7638565	3	64723072	64723072	HGVST4700	HGVRS13645	D049629	Waist-Hip Ratio	1e-54
LDL_pk_diam (Chr 6)	rs2371767	3	64718258	64718258	HGVST4700	HGVRS13644	D055105	Waist Circumference	3e-49
LDL_pk_diam (Chr 6)	rs4490355	3	64698714	64698714	HGVST4700	HGVRS13645	D049629	Waist-Hip Ratio	8e-39
LDL_pk_diam (Chr 6)	rs4490355	3	64698714	64698714	HGVST4700	HGVRS13643	D049629	Waist-Hip Ratio	2e-38
LDL_pk_diam (Chr 6)	rs4074629	3	64680589	64680590	HGVST4700	HGVRS13645	D049629	Waist-Hip Ratio	8e-31
LDL_pk_diam (Chr 6)	rs4074629	3	64680589	64680590	HGVST4700	HGVRS13643	D049629	Waist-Hip Ratio	2e-30
LDL_pk_diam (Chr 6)	rs2371767	3	64718258	64718258	HGVST2078	HGVRS4456	D049629	Waist-Hip Ratio	2e-29
LDL_pk_diam (Chr 6)	rs7638565	3	64723072	64723072	HGVST4700	HGVRS13644	D055105	Waist Circumference	1e-28
LDL_pk_diam (Chr 6)	rs77815064	3	64688757	64688757	HGVST4700	HGVRS13645	D049629	Waist-Hip Ratio	5e-28
LDL_pk_diam (Chr 6)	rs7372321	3	64713815	64713815	HGVST4700	HGVRS13645	D049629	Waist-Hip Ratio	7e-28
LDL_pk_diam (Chr 6)	rs77815064	3	64688757	64688757	HGVST4700	HGVRS13643	D049629	Waist-Hip Ratio	9e-28
LDL_pk_diam (Chr 6)	rs7372321	3	64713815	64713815	HGVST4700	HGVRS13643	D049629	Waist-Hip Ratio	2e-27
LDL_pk_diam (Chr 6)	rs17676096	3	64715467	64715467	HGVST4700	HGVRS13645	D049629	Waist-Hip Ratio	4e-27
LDL_pk_diam (Chr 6)	rs66815886	3	64703394	64703394	HGVST3226	HGVRS6563	D049629	Waist-Hip Ratio	9e-27
LDL_pk_diam (Chr 6)	rs17676096	3	64715467	64715467	HGVST4700	HGVRS13643	D049629	Waist-Hip Ratio	1e-26
LDL_pk_diam (Chr 6)	rs7372321	3	64713815	64713815	HGVST4145	HGVRS9360	D049629	Waist-Hip Ratio	9e-26
LDL_pk_diam (Chr 6)	rs77815064	3	64688757	64688757	HGVST4318	HGVRS10606	D049629	Waist-Hip Ratio	2e-25
LDL_pk_diam (Chr 6)	rs567715647	3	64713037	64713037	HGVST4700	HGVRS13643	D049629	Waist-Hip Ratio	2e-24
LDL_pk_diam (Chr 6)	rs72877579	3	64697471	64697471	HGVST4318	HGVRS10606	D049629	Waist-Hip Ratio	1e-23
LDL_pk_diam (Chr 6)	rs76699125	3	64701535	64701535	HGVST4318	HGVRS10606	D049629	Waist-Hip Ratio	1e-23
LDL_pk_diam (Chr 6)	rs567715647	3	64713037	64713037	HGVST4700	HGVRS13645	D049629	Waist-Hip Ratio	2e-23
LDL_pk_diam (Chr 6)	rs2371767	3	64718258	64718258	HGVST2243	HGVRS4714	D049629	Waist-Hip Ratio	1e-22
LDL_pk_diam (Chr 6)	rs2371767	3	64718258	64718258	HGVST2650	HGVRS5454	D049629	Waist-Hip Ratio	1e-22
LDL_pk_diam (Chr 6)	rs2371767	3	64718258	64718258	HGVST2243	HGVRS4707	D049629	Waist-Hip Ratio	3e-22
LDL_pk_diam (Chr 6)	rs9860730	3	64701146	64701146	HGVST2680	HGVRS5527	D049629	Waist-Hip Ratio	4e-22
LDL_pk_diam (Chr 6)	rs7372321	3	64713815	64713815	HGVST4318	HGVRS10606	D049629	Waist-Hip Ratio	5e-22
LDL_pk_diam (Chr 6)	rs2371767	3	64718258	64718258	HGVST4700	HGVRS13650	D055105	Waist Circumference	8e-22
LDL_pk_diam (Chr 6)	rs66815886	3	64703394	64703394	HGVST4997	HGVRS15031	D003922	Diabetes Mellitus, Type 1	1e-21
LDL_pk_diam (Chr 6)	rs4688502	3	64681210	64681210	HGVST4700	HGVRS13645	D049629	Waist-Hip Ratio	2e-21
LDL_pk_diam (Chr 6)	rs2371767	3	64718258	64718258	HGVST2243	HGVRS4709	D049629	Waist-Hip Ratio	3e-21
LDL_pk_diam (Chr 6)	rs4688502	3	64681210	64681210	HGVST4700	HGVRS13643	D049629	Waist-Hip Ratio	4e-21
LDL_pk_diam (Chr 6)	rs4132228	3	64708114	64708114	HGVST4997	HGVRS15035	D003922	Diabetes Mellitus, Type 1	6e-21
LDL_pk_diam (Chr 6)	rs4616635	3	64702275	64702275	HGVST2680	HGVRS5527	D049629	Waist-Hip Ratio	6e-21
LDL_pk_diam (Chr 6)	rs77815064	3	64688757	64688757	HGVST4700	HGVRS13644	D055105	Waist Circumference	3e-20
LDL_pk_diam (Chr 6)	rs318770	3	64776933	64776933	HGVST4700	HGVRS13643	D049629	Waist-Hip Ratio	4e-20
LDL_pk_diam (Chr 6)	rs704426	3	64839737	64839737	HGVST4700	HGVRS13645	D049629	Waist-Hip Ratio	4e-20
LDL_pk_diam (Chr 6)	rs318770	3	64776933	64776933	HGVST4700	HGVRS13645	D049629	Waist-Hip Ratio	6e-20
LDL_pk_diam (Chr 6)	rs72877579	3	64697471	64697471	HGVST4700	HGVRS13643	D049629	Waist-Hip Ratio	8e-20
LDL_pk_diam (Chr 6)	rs4490355	3	64698714	64698714	HGVST4700	HGVRS13644	D055105	Waist Circumference	1e-19
LDL_pk_diam (Chr 6)	rs704426	3	64839737	64839737	HGVST4700	HGVRS13643	D049629	Waist-Hip Ratio	1e-19
LDL_pk_diam (Chr 6)	rs4074629	3	64680589	64680590	HGVST4700	HGVRS13644	D055105	Waist Circumference	7e-19
LDL_pk_diam (Chr 6)	rs567715647	3	64713037	64713037	HGVST4700	HGVRS13644	D055105	Waist Circumference	7e-19
LDL_pk_diam (Chr 6)	rs72877579	3	64697471	64697471	HGVST4700	HGVRS13645	D049629	Waist-Hip Ratio	7e-19
LDL_pk_diam (Chr 6)	rs4468968	3	64674272	64674272	HGVST4700	HGVRS13643	D049629	Waist-Hip Ratio	3e-18
LDL_pk_diam (Chr 6)	rs4468968	3	64674272	64674272	HGVST4700	HGVRS13645	D049629	Waist-Hip Ratio	4e-18
LDL_pk_diam (Chr 6)	rs9860730	3	64701146	64701146	HGVST2078	HGVRS4459	D049629	Waist-Hip Ratio	4e-18
LDL_pk_diam (Chr 6)	rs4504165	3	64701890	64701890	HGVST2680	HGVRS5529	D049629	Waist-Hip Ratio	5e-18
LDL_pk_diam (Chr 6)	rs7638565	3	64723072	64723072	HGVST4700	HGVRS13650	D055105	Waist Circumference	1e-17
LDL_pk_diam (Chr 6)	rs4504165	3	64701890	64701890	HGVST2243	HGVRS4714	D049629	Waist-Hip Ratio	3e-17
LDL_pk_diam (Chr 6)	rs4504165	3	64701890	64701890	HGVST2243	HGVRS4707	D049629	Waist-Hip Ratio	7e-17
LDL_pk_diam (Chr 6)	rs9860730	3	64701146	64701146	HGVST2078	HGVRS4457	D055105	Waist Circumference	8e-17
LDL_pk_diam (Chr 6)	rs73119726	3	64835496	64835496	HGVST4700	HGVRS13645	D049629	Waist-Hip Ratio	8e-17
LDL_pk_diam (Chr 6)	rs4616635	3	64702275	64702275	HGVST2680	HGVRS5529	D049629	Waist-Hip Ratio	1e-16
LDL_pk_diam (Chr 6)	rs6795735	3	64705365	64705365	HGVST641	HGVRS1269	D049629	Waist-Hip Ratio	2e-16
LDL_pk_diam (Chr 6)	rs704426	3	64839737	64839737	HGVST4318	HGVRS10606	D049629	Waist-Hip Ratio	2e-16
LDL_pk_diam (Chr 6)	rs704447	3	64891099	64891099	HGVST4318	HGVRS10606	D049629	Waist-Hip Ratio	2e-16
LDL_pk_diam (Chr 6)	rs76329608	3	64695014	64695014	HGVST4700	HGVRS13645	D049629	Waist-Hip Ratio	2e-16
LDL_pk_diam (Chr 6)	rs9834369	3	64733407	64733407	HGVST4700	HGVRS13643	D049629	Waist-Hip Ratio	2e-16
LDL_pk_diam (Chr 6)	rs73119726	3	64835496	64835496	HGVST4700	HGVRS13643	D049629	Waist-Hip Ratio	3e-16
LDL_pk_diam (Chr 6)	rs76329608	3	64695014	64695014	HGVST4700	HGVRS13643	D049629	Waist-Hip Ratio	4e-16
LDL_pk_diam (Chr 6)	rs2371767	3	64718258	64718258	HGVST2650	HGVRS5458	D049629	Waist-Hip Ratio	1e-15
LDL_pk_diam (Chr 6)	rs9834369	3	64733407	64733407	HGVST4700	HGVRS13645	D049629	Waist-Hip Ratio	1e-15
LDL_pk_diam (Chr 6)	rs17676096	3	64715467	64715467	HGVST4700	HGVRS13644	D055105	Waist Circumference	2e-15
LDL_pk_diam (Chr 6)	rs7372321	3	64713815	64713815	HGVST4700	HGVRS13644	D055105	Waist Circumference	2e-15
LDL_pk_diam (Chr 6)	rs4616635	3	64702275	64702275	HGVST2680	HGVRS5532	D049629	Waist-Hip Ratio	2e-15
LDL_pk_diam (Chr 6)	rs6800340	3	64907375	64907375	HGVST4700	HGVRS13643	D049629	Waist-Hip Ratio	4e-15
LDL_pk_diam (Chr 6)	rs9860730	3	64701146	64701146	HGVST4158	HGVRS9404	D003924	Diabetes Mellitus, Type 2	5e-15
LDL_pk_diam (Chr 6)	rs4688502	3	64681210	64681210	HGVST4700	HGVRS13644	D055105	Waist Circumference	5e-15
LDL_pk_diam (Chr 6)	rs4688504	3	64684941	64684941	HGVST4700	HGVRS13645	D049629	Waist-Hip Ratio	5e-15
LDL_pk_diam (Chr 6)	rs6800340	3	64907375	64907375	HGVST4700	HGVRS13645	D049629	Waist-Hip Ratio	5e-15
LDL_pk_diam (Chr 6)	rs76699125	3	64701535	64701535	HGVST4145	HGVRS9361	D049629	Waist-Hip Ratio	5e-15
LDL_pk_diam (Chr 6)	rs4688504	3	64684941	64684941	HGVST4700	HGVRS13643	D049629	Waist-Hip Ratio	8e-15
LDL_pk_diam (Chr 6)	rs6795735	3	64705365	64705365	HGVST3511	HGVRS7185	D003924	Diabetes Mellitus, Type 2	2e-14
LDL_pk_diam (Chr 6)	rs318735	3	64760835	64760835	HGVST4318	HGVRS10606	D049629	Waist-Hip Ratio	2e-14
LDL_pk_diam (Chr 6)	rs704447	3	64891099	64891099	HGVST4700	HGVRS13643	D049629	Waist-Hip Ratio	4e-14
LDL_pk_diam (Chr 6)	rs4688504	3	64684941	64684941	HGVST4318	HGVRS10606	D049629	Waist-Hip Ratio	6e-14
LDL_pk_diam (Chr 6)	rs704447	3	64891099	64891099	HGVST4700	HGVRS13645	D049629	Waist-Hip Ratio	1e-13
LDL_pk_diam (Chr 6)	rs1442029	3	64898094	64898094	HGVST4318	HGVRS10606	D049629	Waist-Hip Ratio	2e-13
LDL_pk_diam (Chr 6)	rs73115620	3	64917702	64917702	HGVST4700	HGVRS13645	D049629	Waist-Hip Ratio	2e-13
LDL_pk_diam (Chr 6)	rs7372321	3	64713815	64713815	HGVST4145	HGVRS9357	D049629	Waist-Hip Ratio	2e-13
LDL_pk_diam (Chr 6)	rs769072678	3	64666653	64666653	HGVST4700	HGVRS13643	D049629	Waist-Hip Ratio	4e-13
LDL_pk_diam (Chr 6)	rs769072678	3	64666653	64666653	HGVST4700	HGVRS13645	D049629	Waist-Hip Ratio	4e-13
LDL_pk_diam (Chr 6)	rs72877579	3	64697471	64697471	HGVST4700	HGVRS13644	D055105	Waist Circumference	5e-13
LDL_pk_diam (Chr 6)	rs9860730	3	64701146	64701146	HGVST2650	HGVRS5463	D055105	Waist Circumference	5e-13
LDL_pk_diam (Chr 6)	rs114327865	3	64687358	64687358	HGVST4700	HGVRS13645	D049629	Waist-Hip Ratio	5e-13
LDL_pk_diam (Chr 6)	rs73115620	3	64917702	64917702	HGVST4700	HGVRS13643	D049629	Waist-Hip Ratio	5e-13
LDL_pk_diam (Chr 6)	rs7638389	3	64729892	64729892	HGVST2243	HGVRS4715	D055105	Waist Circumference	6e-13
LDL_pk_diam (Chr 6)	rs4490355	3	64698714	64698714	HGVST4700	HGVRS13650	D055105	Waist Circumference	8e-13
LDL_pk_diam (Chr 6)	rs114327865	3	64687358	64687358	HGVST4700	HGVRS13643	D049629	Waist-Hip Ratio	9e-13
LDL_pk_diam (Chr 6)	rs34475193	3	64849373	64849374	HGVST4700	HGVRS13644	D055105	Waist Circumference	1e-12
LDL_pk_diam (Chr 6)	rs77815064	3	64688757	64688757	HGVST4318	HGVRS10609	D055105	Waist Circumference	1e-12
LDL_pk_diam (Chr 6)	rs4616635	3	64702275	64702275	HGVST4982	HGVRS14964	D015992	Body Mass Index	2e-12
LDL_pk_diam (Chr 6)	rs2371767	3	64718258	64718258	HGVST4700	HGVRS13640	D055105	Waist Circumference	2e-12
LDL_pk_diam (Chr 6)	rs7638389	3	64729892	64729892	HGVST2243	HGVRS4713	D055105	Waist Circumference	2e-12
LDL_pk_diam (Chr 6)	rs318770	3	64776933	64776933	HGVST4700	HGVRS13644	D055105	Waist Circumference	4e-12
LDL_pk_diam (Chr 6)	rs76699125	3	64701535	64701535	HGVST4318	HGVRS10609	D055105	Waist Circumference	5e-12
LDL_pk_diam (Chr 6)	rs2371767	3	64718258	64718258	HGVST2650	HGVRS5455	D049629	Waist-Hip Ratio	5e-12
LDL_pk_diam (Chr 6)	rs72877579	3	64697471	64697471	HGVST4318	HGVRS10609	D055105	Waist Circumference	7e-12
LDL_pk_diam (Chr 6)	rs76329608	3	64695014	64695014	HGVST4700	HGVRS13644	D055105	Waist Circumference	8e-12
LDL_pk_diam (Chr 6)	rs6795735	3	64705365	64705365	HGVST3643	HGVRS7525	D001794	Blood Pressure	1e-11
LDL_pk_diam (Chr 6)	rs9860730	3	64701146	64701146	HGVST2650	HGVRS5459	D055105	Waist Circumference	1e-11
LDL_pk_diam (Chr 6)	rs112470832	3	64851143	64851143	HGVST4700	HGVRS13645	D049629	Waist-Hip Ratio	1e-11
LDL_pk_diam (Chr 6)	rs2371767	3	64718258	64718258	HGVST3327	HGVRS6783	D049629	Waist-Hip Ratio	1e-11
LDL_pk_diam (Chr 6)	rs918466	3	64710253	64710253	HGVST3775	HGVRS7814	D001794	Blood Pressure	2e-11
LDL_pk_diam (Chr 6)	rs112470832	3	64851143	64851143	HGVST4700	HGVRS13643	D049629	Waist-Hip Ratio	2e-11
LDL_pk_diam (Chr 6)	rs11718560	3	64584862	64584862	HGVST4700	HGVRS13643	D049629	Waist-Hip Ratio	2e-11
LDL_pk_diam (Chr 6)	rs11718560	3	64584862	64584862	HGVST4700	HGVRS13645	D049629	Waist-Hip Ratio	2e-11
LDL_pk_diam (Chr 6)	rs1442029	3	64898094	64898094	HGVST4700	HGVRS13643	D049629	Waist-Hip Ratio	2e-11
LDL_pk_diam (Chr 6)	rs1442029	3	64898094	64898094	HGVST4700	HGVRS13645	D049629	Waist-Hip Ratio	2e-11
LDL_pk_diam (Chr 6)	rs9834510	3	64724553	64724553	HGVST4700	HGVRS13645	D049629	Waist-Hip Ratio	2e-11
LDL_pk_diam (Chr 6)	rs7638389	3	64729892	64729892	HGVST2243	HGVRS4716	D055105	Waist Circumference	3e-11
LDL_pk_diam (Chr 6)	rs9834510	3	64724553	64724553	HGVST4700	HGVRS13643	D049629	Waist-Hip Ratio	4e-11
LDL_pk_diam (Chr 6)	rs28546794	3	64684919	64684919	HGVST4700	HGVRS13645	D049629	Waist-Hip Ratio	5e-11
LDL_pk_diam (Chr 6)	rs28546794	3	64684919	64684919	HGVST4700	HGVRS13643	D049629	Waist-Hip Ratio	6e-11
LDL_pk_diam (Chr 6)	rs6795735	3	64705365	64705365	HGVST2558	HGVRS5294	D003924	Diabetes Mellitus, Type 2	7e-11
LDL_pk_diam (Chr 6)	rs831571	3	64048297	64048297	HGVST999	HGVRS1880	D003924	Diabetes Mellitus, Type 2	8e-11
LDL_pk_diam (Chr 6)	rs4688504	3	64684941	64684941	HGVST4700	HGVRS13644	D055105	Waist Circumference	8e-11
LDL_pk_diam (Chr 6)	rs116703588	3	64670232	64670232	HGVST4318	HGVRS10606	D049629	Waist-Hip Ratio	9e-11
LDL_pk_diam (Chr 6)	rs704443	3	64879209	64879209	HGVST4700	HGVRS13643	D049629	Waist-Hip Ratio	1e-10
LDL_pk_diam (Chr 6)	rs11130982	3	64728312	64728312	HGVST4815	HGVRS14057	D006442	Glycated Hemoglobin A	2e-10
LDL_pk_diam (Chr 6)	rs113925880	3	64690101	64690102	HGVST4700	HGVRS13643	D049629	Waist-Hip Ratio	2e-10
LDL_pk_diam (Chr 6)	rs113925880	3	64690101	64690102	HGVST4700	HGVRS13645	D049629	Waist-Hip Ratio	2e-10
LDL_pk_diam (Chr 6)	rs704443	3	64879209	64879209	HGVST4700	HGVRS13645	D049629	Waist-Hip Ratio	3e-10
LDL_pk_diam (Chr 6)	rs4468968	3	64674272	64674272	HGVST4700	HGVRS13644	D055105	Waist Circumference	6e-10
LDL_pk_diam (Chr 6)	rs6800340	3	64907375	64907375	HGVST4700	HGVRS13644	D055105	Waist Circumference	6e-10
LDL_pk_diam (Chr 6)	rs58297050	3	64631274	64631274	HGVST4700	HGVRS13643	D049629	Waist-Hip Ratio	6e-10
LDL_pk_diam (Chr 6)	rs9834369	3	64733407	64733407	HGVST4700	HGVRS13644	D055105	Waist Circumference	8e-10
LDL_pk_diam (Chr 6)	rs58297050	3	64631274	64631274	HGVST4700	HGVRS13645	D049629	Waist-Hip Ratio	8e-10
LDL_pk_diam (Chr 6)	rs704427	3	64839895	64839895	HGVST4700	HGVRS13644	D055105	Waist Circumference	9e-10
LDL_pk_diam (Chr 6)	rs4579012	3	64653746	64653746	HGVST4318	HGVRS10606	D049629	Waist-Hip Ratio	9e-10
LDL_pk_diam (Chr 6)	rs17676309	3	64730121	64730121	HGVST4700	HGVRS13640	D055105	Waist Circumference	1e-09
LDL_pk_diam (Chr 6)	rs12487786	3	64958064	64958064	HGVST4700	HGVRS13643	D049629	Waist-Hip Ratio	1e-09
LDL_pk_diam (Chr 6)	rs13084009	3	64684683	64684683	HGVST4700	HGVRS13643	D049629	Waist-Hip Ratio	1e-09
LDL_pk_diam (Chr 6)	rs1720543	3	64952910	64952910	HGVST4700	HGVRS13645	D049629	Waist-Hip Ratio	1e-09
LDL_pk_diam (Chr 6)	rs704444	3	64880377	64880377	HGVST4700	HGVRS13650	D055105	Waist Circumference	2e-09
LDL_pk_diam (Chr 6)	rs9860730	3	64701146	64701146	HGVST2650	HGVRS5460	D055105	Waist Circumference	2e-09
LDL_pk_diam (Chr 6)	rs13084009	3	64684683	64684683	HGVST4700	HGVRS13645	D049629	Waist-Hip Ratio	2e-09
LDL_pk_diam (Chr 6)	rs55680296	3	64938530	64938530	HGVST4700	HGVRS13645	D049629	Waist-Hip Ratio	2e-09
LDL_pk_diam (Chr 6)	rs114327865	3	64687358	64687358	HGVST4700	HGVRS13644	D055105	Waist Circumference	3e-09
LDL_pk_diam (Chr 6)	rs7372321	3	64713815	64713815	HGVST4318	HGVRS10609	D055105	Waist Circumference	3e-09
LDL_pk_diam (Chr 6)	rs80028515	3	64695626	64695626	HGVST4700	HGVRS13644	D055105	Waist Circumference	3e-09
LDL_pk_diam (Chr 6)	rs116703588	3	64670232	64670232	HGVST4700	HGVRS13645	D049629	Waist-Hip Ratio	3e-09
LDL_pk_diam (Chr 6)	rs4616635	3	64702275	64702275	HGVST2680	HGVRS5531	D049629	Waist-Hip Ratio	3e-09
LDL_pk_diam (Chr 6)	rs55680296	3	64938530	64938530	HGVST4700	HGVRS13643	D049629	Waist-Hip Ratio	3e-09
LDL_pk_diam (Chr 6)	rs114306866	3	64693736	64693736	HGVST4318	HGVRS10606	D049629	Waist-Hip Ratio	4e-09
LDL_pk_diam (Chr 6)	rs116703588	3	64670232	64670232	HGVST4700	HGVRS13643	D049629	Waist-Hip Ratio	4e-09
LDL_pk_diam (Chr 6)	rs384441	3	64793541	64793541	HGVST4700	HGVRS13643	D049629	Waist-Hip Ratio	4e-09
LDL_pk_diam (Chr 6)	rs877523	3	64834827	64834827	HGVST4700	HGVRS13645	D049629	Waist-Hip Ratio	4e-09
LDL_pk_diam (Chr 6)	rs6782866	3	64608666	64608666	HGVST4700	HGVRS13644	D055105	Waist Circumference	6e-09
LDL_pk_diam (Chr 6)	rs11130981	3	64681767	64681767	HGVST4318	HGVRS10606	D049629	Waist-Hip Ratio	6e-09
LDL_pk_diam (Chr 6)	rs11720408	3	64588355	64588355	HGVST4318	HGVRS10606	D049629	Waist-Hip Ratio	6e-09
LDL_pk_diam (Chr 6)	rs877523	3	64834827	64834827	HGVST4700	HGVRS13643	D049629	Waist-Hip Ratio	6e-09
LDL_pk_diam (Chr 6)	rs384441	3	64793541	64793541	HGVST4700	HGVRS13645	D049629	Waist-Hip Ratio	7e-09
LDL_pk_diam (Chr 6)	rs4616635	3	64702275	64702275	HGVST2680	HGVRS5526	D049629	Waist-Hip Ratio	8e-09
LDL_pk_diam (Chr 6)	rs704433	3	64857303	64857303	HGVST4700	HGVRS13645	D049629	Waist-Hip Ratio	8e-09
LDL_pk_diam (Chr 6)	rs80028515	3	64695626	64695626	HGVST4700	HGVRS13643	D049629	Waist-Hip Ratio	8e-09
LDL_pk_diam (Chr 6)	rs4607103	3	64711904	64711904	HGVST104	HGVRS161	D003924	Diabetes Mellitus, Type 2	1e-08
LDL_pk_diam (Chr 6)	rs769072678	3	64666653	64666653	HGVST4700	HGVRS13644	D055105	Waist Circumference	1e-08
LDL_pk_diam (Chr 6)	rs114483957	3	64751449	64751449	HGVST4700	HGVRS13643	D049629	Waist-Hip Ratio	1e-08
LDL_pk_diam (Chr 6)	rs114483957	3	64751449	64751449	HGVST4700	HGVRS13645	D049629	Waist-Hip Ratio	1e-08
LDL_pk_diam (Chr 6)	rs11718560	3	64584862	64584862	HGVST3468	HGVRS7098	D049629	Waist-Hip Ratio	1e-08
LDL_pk_diam (Chr 6)	rs2371767	3	64718258	64718258	HGVST2680	HGVRS5526	D049629	Waist-Hip Ratio	1e-08
LDL_pk_diam (Chr 6)	rs9854642	3	65004554	65004554	HGVST4700	HGVRS13645	D049629	Waist-Hip Ratio	1e-08
LDL_pk_diam (Chr 6)	rs9860730	3	64701146	64701146	HGVST2680	HGVRS5526	D049629	Waist-Hip Ratio	1e-08
LDL_pk_diam (Chr 6)	rs6445425	3	64719091	64719091	HGVST4815	HGVRS14076	D001794	Blood Pressure	2e-08
LDL_pk_diam (Chr 6)	rs4607103	3	64711904	64711904	HGVST2815	HGVRS5807	D003924	Diabetes Mellitus, Type 2	2e-08
LDL_pk_diam (Chr 6)	rs7372321	3	64713815	64713815	HGVST4700	HGVRS13650	D055105	Waist Circumference	2e-08
LDL_pk_diam (Chr 6)	rs1720525	3	64958161	64958161	HGVST4700	HGVRS13643	D049629	Waist-Hip Ratio	2e-08
LDL_pk_diam (Chr 6)	rs704433	3	64857303	64857303	HGVST4700	HGVRS13643	D049629	Waist-Hip Ratio	2e-08
LDL_pk_diam (Chr 6)	rs80028515	3	64695626	64695626	HGVST4700	HGVRS13645	D049629	Waist-Hip Ratio	2e-08
LDL_pk_diam (Chr 6)	rs9854642	3	65004554	65004554	HGVST4700	HGVRS13643	D049629	Waist-Hip Ratio	2e-08
LDL_pk_diam (Chr 6)	rs6795735	3	64705365	64705365	HGVST3643	HGVRS7523	D001794	Blood Pressure	3e-08
LDL_pk_diam (Chr 6)	rs2371767	3	64718258	64718258	HGVST3588	HGVRS7388	D015992	Body Mass Index	3e-08
LDL_pk_diam (Chr 6)	rs116643532	3	64698386	64698386	HGVST4700	HGVRS13643	D049629	Waist-Hip Ratio	3e-08
LDL_pk_diam (Chr 6)	rs1720525	3	64958161	64958161	HGVST4700	HGVRS13645	D049629	Waist-Hip Ratio	3e-08
LDL_pk_diam (Chr 6)	rs9870322	3	64706499	64706499	HGVST3540	HGVRS7248	D002784	Cholesterol	4e-08
LDL_pk_diam (Chr 6)	rs17676096	3	64715467	64715467	HGVST4700	HGVRS13650	D055105	Waist Circumference	4e-08
LDL_pk_diam (Chr 6)	rs1862304	3	64712944	64712944	HGVST4700	HGVRS13645	D049629	Waist-Hip Ratio	4e-08
LDL_pk_diam (Chr 6)	rs4688219	3	64944033	64944033	HGVST4700	HGVRS13643	D049629	Waist-Hip Ratio	4e-08
LDL_pk_diam (Chr 6)	rs2371767	3	64718258	64718258	HGVST3942	HGVRS8261	D049629	Waist-Hip Ratio	5e-08
LDL_pk_diam (Chr 6)	rs4504165	3	64701890	64701890	HGVST2680	HGVRS5526	D049629	Waist-Hip Ratio	8e-08
IDL & LDL species (Chr 6)	--	--	--	--	--	--	--	--	--
VLDL_int (Chr 8)	rs2042364	16	65256129	65256129	HGVST4815	HGVRS14076	D001794	Blood Pressure	2e-20
VLDL_int (Chr 8)	rs7194801	16	65286870	65286870	HGVST3300	HGVRS6702	D006339	Heart Rate	4e-18
VLDL_int (Chr 8)	rs7189335	16	65257891	65257891	HGVST3468	HGVRS7100	D001794	Blood Pressure	3e-14
VLDL_int (Chr 8)	rs374179645	16	65272050	65272050	HGVST3432	HGVRS7000	D001794	Blood Pressure	7e-14
VLDL_int (Chr 8)	rs11075573	16	65244618	65244618	HGVST4815	HGVRS14197	D001794	Blood Pressure	2e-12
VLDL_int (Chr 8)	rs17431820	16	65128458	65128458	HGVST3713	HGVRS7683	D006339	Heart Rate	2e-12
VLDL_int (Chr 8)	rs9932690	16	64718148	64718148	HGVST3468	HGVRS7087	D015992	Body Mass Index	2e-08
VLDL_int (Chr 8)	rs9940346	16	64716851	64716851	HGVST4318	HGVRS10611	D015992	Body Mass Index	2e-08
HDL_2b (Chr 9)	rs11604424	11	116651115	116651115	HGVST3685	HGVRS7630	D014280	Triglycerides	1e-300
HDL_2b (Chr 9)	rs3741298	11	116657561	116657561	HGVST3685	HGVRS7630	D014280	Triglycerides	1e-300
HDL_2b (Chr 9)	rs7350481	11	116586283	116586283	HGVST3540	HGVRS7246	D014280	Triglycerides	1e-300
HDL_2b (Chr 9)	rs964184	11	116648917	116648917	HGVST3685	HGVRS7630	D014280	Triglycerides	1e-300
HDL_2b (Chr 9)	rs651821	11	116662579	116662579	HGVST4815	HGVRS14066	D008076	Cholesterol, HDL	6e-293
HDL_2b (Chr 9)	rs2266788	11	116660686	116660686	HGVST3685	HGVRS7630	D014280	Triglycerides	6e-289
HDL_2b (Chr 9)	rs75198898	11	116649806	116649806	HGVST2483	HGVRS5160	D014280	Triglycerides	2e-288
HDL_2b (Chr 9)	rs651821	11	116662579	116662579	HGVST3685	HGVRS7630	D014280	Triglycerides	7e-287
HDL_2b (Chr 9)	rs2075290	11	116653296	116653296	HGVST3685	HGVRS7630	D014280	Triglycerides	6e-284
HDL_2b (Chr 9)	rs964184	11	116648917	116648917	HGVST2548	HGVRS5278	D014280	Triglycerides	7e-224
HDL_2b (Chr 9)	rs3135506	11	116662407	116662407	HGVST3685	HGVRS7630	D014280	Triglycerides	2e-219
HDL_2b (Chr 9)	rs662799	11	116663707	116663707	HGVST3065	HGVRS6305	D014280	Triglycerides	4e-213
HDL_2b (Chr 9)	rs1242229	11	117062370	117062370	HGVST4426	HGVRS11097	D014280	Triglycerides	7e-204
HDL_2b (Chr 9)	rs75198898	11	116649806	116649806	HGVST4815	HGVRS14251	D008076	Cholesterol, HDL	6e-184
HDL_2b (Chr 9)	rs964184	11	116648917	116648917	HGVST4233	HGVRS9728	D014280	Triglycerides	9e-181
HDL_2b (Chr 9)	rs964184	11	116648917	116648917	HGVST4235	HGVRS9738	D024821	Metabolic Syndrome	7e-167
HDL_2b (Chr 9)	rs964184	11	116648917	116648917	HGVST4431	HGVRS11129	D008078	Cholesterol, LDL	2e-163
HDL_2b (Chr 9)	rs651821	11	116662579	116662579	HGVST4641	HGVRS13069	D008076	Cholesterol, HDL	1e-159
HDL_2b (Chr 9)	rs964184	11	116648917	116648917	HGVST2700	HGVRS5581	D014280	Triglycerides	2e-157
HDL_2b (Chr 9)	rs3741297	11	116657667	116657667	HGVST2483	HGVRS5134	D008076	Cholesterol, HDL	3e-157
HDL_2b (Chr 9)	rs662799	11	116663707	116663707	HGVST4343	HGVRS10758	D014280	Triglycerides	9e-150
HDL_2b (Chr 9)	rs509728	11	116533167	116533167	HGVST3597	HGVRS7412	D014280	Triglycerides	3e-148
HDL_2b (Chr 9)	rs509728	11	116533167	116533167	HGVST3597	HGVRS7413	D014280	Triglycerides	6e-142
HDL_2b (Chr 9)	rs116987336	11	117175658	117175658	HGVST4426	HGVRS11097	D014280	Triglycerides	1e-140
HDL_2b (Chr 9)	rs964184	11	116648917	116648917	HGVST4233	HGVRS9730	D014280	Triglycerides	2e-139
HDL_2b (Chr 9)	rs964184	11	116648917	116648917	HGVST3888	HGVRS8121	D014280	Triglycerides	2e-138
HDL_2b (Chr 9)	rs2266788	11	116660686	116660686	HGVST4426	HGVRS11088	D008076	Cholesterol, HDL	3e-138
HDL_2b (Chr 9)	rs138326449	11	116701354	116701354	HGVST3540	HGVRS7245	D008076	Cholesterol, HDL	5e-134
HDL_2b (Chr 9)	rs2160669	11	116647607	116647607	HGVST2548	HGVRS5278	D014280	Triglycerides	3e-128
HDL_2b (Chr 9)	rs150423652	11	116603816	116603816	HGVST4383	HGVRS10880	D014280	Triglycerides	2e-119
HDL_2b (Chr 9)	rs651821	11	116662579	116662579	HGVST2341	HGVRS4895	D014280	Triglycerides	2e-117
HDL_2b (Chr 9)	rs2266788	11	116660686	116660686	HGVST4426	HGVRS11090	D002784	Cholesterol	1e-108
HDL_2b (Chr 9)	rs9804646	11	116665079	116665079	HGVST2483	HGVRS5160	D014280	Triglycerides	5e-106
HDL_2b (Chr 9)	rs3135506	11	116662407	116662407	HGVST4426	HGVRS11090	D002784	Cholesterol	6e-103
HDL_2b (Chr 9)	rs964184	11	116648917	116648917	HGVST3327	HGVRS6788	D014280	Triglycerides	2e-101
HDL_2b (Chr 9)	rs3135506	11	116662407	116662407	HGVST4426	HGVRS11088	D008076	Cholesterol, HDL	9e-98
HDL_2b (Chr 9)	rs964184	11	116648917	116648917	HGVST3685	HGVRS7631	D008076	Cholesterol, HDL	9e-95
HDL_2b (Chr 9)	rs3135506	11	116662407	116662407	HGVST3540	HGVRS7248	D002784	Cholesterol	2e-93
HDL_2b (Chr 9)	rs2266788	11	116660686	116660686	HGVST4426	HGVRS11104	D008078	Cholesterol, LDL	2e-91
HDL_2b (Chr 9)	rs12721041	11	116693871	116693871	HGVST4426	HGVRS11097	D014280	Triglycerides	2e-91
HDL_2b (Chr 9)	rs508487	11	117075566	117075566	HGVST3685	HGVRS7630	D014280	Triglycerides	5e-91
HDL_2b (Chr 9)	rs11216126	11	116617240	116617240	HGVST4426	HGVRS11097	D014280	Triglycerides	1e-90
HDL_2b (Chr 9)	rs141469619	11	116714293	116714293	HGVST4383	HGVRS10879	D008076	Cholesterol, HDL	5e-89
HDL_2b (Chr 9)	rs3135506	11	116662407	116662407	HGVST4426	HGVRS11104	D008078	Cholesterol, LDL	7e-89
HDL_2b (Chr 9)	rs603446	11	116654435	116654435	HGVST925	HGVRS1765	D014280	Triglycerides	2e-86
HDL_2b (Chr 9)	rs662799	11	116663707	116663707	HGVST3065	HGVRS6304	D008076	Cholesterol, HDL	2e-85
HDL_2b (Chr 9)	rs662799	11	116663707	116663707	HGVST2407	HGVRS4992	D014280	Triglycerides	7e-84
HDL_2b (Chr 9)	rs2160669	11	116647607	116647607	HGVST3888	HGVRS8121	D014280	Triglycerides	1e-83
HDL_2b (Chr 9)	rs964184	11	116648917	116648917	HGVST2803	HGVRS5781	D014280	Triglycerides	3e-83
HDL_2b (Chr 9)	rs12721043	11	116692293	116692293	HGVST4426	HGVRS11097	D014280	Triglycerides	8e-83
HDL_2b (Chr 9)	rs509728	11	116533167	116533167	HGVST3597	HGVRS7405	D014280	Triglycerides	2e-81
HDL_2b (Chr 9)	rs186808413	11	117042408	117042408	HGVST4426	HGVRS11088	D008076	Cholesterol, HDL	5e-81
HDL_2b (Chr 9)	rs12721043	11	116692293	116692293	HGVST4426	HGVRS11088	D008076	Cholesterol, HDL	9e-81
HDL_2b (Chr 9)	rs186808413	11	117042408	117042408	HGVST4426	HGVRS11097	D014280	Triglycerides	1e-80
HDL_2b (Chr 9)	rs66505542	11	116623222	116623222	HGVST4815	HGVRS14127	D002784	Cholesterol	2e-80
HDL_2b (Chr 9)	rs3135506	11	116662407	116662407	HGVST3327	HGVRS6788	D014280	Triglycerides	4e-80
HDL_2b (Chr 9)	rs964184	11	116648917	116648917	HGVST4383	HGVRS10878	D008078	Cholesterol, LDL	2e-78
HDL_2b (Chr 9)	rs3741298	11	116657561	116657561	HGVST3327	HGVRS6788	D014280	Triglycerides	1e-77
HDL_2b (Chr 9)	rs10790162	11	116639104	116639104	HGVST3888	HGVRS8121	D014280	Triglycerides	3e-77
HDL_2b (Chr 9)	rs6589566	11	116652423	116652423	HGVST3327	HGVRS6788	D014280	Triglycerides	3e-75
HDL_2b (Chr 9)	rs7123454	11	116704178	116704178	HGVST2483	HGVRS5160	D014280	Triglycerides	3e-75
HDL_2b (Chr 9)	rs7350481	11	116586283	116586283	HGVST3327	HGVRS6788	D014280	Triglycerides	9e-75
HDL_2b (Chr 9)	rs1558861	11	116607437	116607437	HGVST3327	HGVRS6788	D014280	Triglycerides	9e-74
HDL_2b (Chr 9)	rs662799	11	116663707	116663707	HGVST3121	HGVRS6394	D008076	Cholesterol, HDL	3e-71
HDL_2b (Chr 9)	rs964184	11	116648917	116648917	HGVST3685	HGVRS7633	D002784	Cholesterol	9e-71
HDL_2b (Chr 9)	rs2160669	11	116647607	116647607	HGVST3327	HGVRS6788	D014280	Triglycerides	2e-70
HDL_2b (Chr 9)	rs2075290	11	116653296	116653296	HGVST3327	HGVRS6788	D014280	Triglycerides	4e-70
HDL_2b (Chr 9)	rs2367970	11	116581641	116581641	HGVST3685	HGVRS7630	D014280	Triglycerides	5e-70
HDL_2b (Chr 9)	rs651821	11	116662579	116662579	HGVST3685	HGVRS7631	D008076	Cholesterol, HDL	2e-69
HDL_2b (Chr 9)	rs35120633	11	116655600	116655600	HGVST3888	HGVRS8121	D014280	Triglycerides	2e-68
HDL_2b (Chr 9)	rs78484485	11	116598065	116598065	HGVST4383	HGVRS10880	D014280	Triglycerides	6e-67
HDL_2b (Chr 9)	rs964184	11	116648917	116648917	HGVST2589	HGVRS5348	D008074	Lipoproteins	8e-66
HDL_2b (Chr 9)	rs2266788	11	116660686	116660686	HGVST3685	HGVRS7631	D008076	Cholesterol, HDL	2e-65
HDL_2b (Chr 9)	rs964184	11	116648917	116648917	HGVST4233	HGVRS9727	D008076	Cholesterol, HDL	1e-64
HDL_2b (Chr 9)	rs651821	11	116662579	116662579	HGVST3586	HGVRS7381	D014280	Triglycerides	1e-64
HDL_2b (Chr 9)	rs10790162	11	116639104	116639104	HGVST3121	HGVRS6392	D014280	Triglycerides	2e-64
HDL_2b (Chr 9)	rs662799	11	116663707	116663707	HGVST3327	HGVRS6788	D014280	Triglycerides	3e-64
HDL_2b (Chr 9)	rs11604424	11	116651115	116651115	HGVST3327	HGVRS6788	D014280	Triglycerides	2e-63
HDL_2b (Chr 9)	rs17520254	11	116665553	116665553	HGVST4426	HGVRS11097	D014280	Triglycerides	2e-62
HDL_2b (Chr 9)	rs2075290	11	116653296	116653296	HGVST3685	HGVRS7631	D008076	Cholesterol, HDL	7e-61
HDL_2b (Chr 9)	rs651821	11	116662579	116662579	HGVST3327	HGVRS6788	D014280	Triglycerides	5e-60
HDL_2b (Chr 9)	rs75158858	11	116762829	116762829	HGVST4426	HGVRS11097	D014280	Triglycerides	8e-60
HDL_2b (Chr 9)	rs651821	11	116662579	116662579	HGVST1976	HGVRS4282	D008055	Lipids	2e-59
HDL_2b (Chr 9)	rs964184	11	116648917	116648917	HGVST3121	HGVRS6395	D002784	Cholesterol	2e-55
HDL_2b (Chr 9)	rs964184	11	116648917	116648917	HGVST4233	HGVRS9729	D008076	Cholesterol, HDL	2e-55
HDL_2b (Chr 9)	rs964184	11	116648917	116648917	HGVST2548	HGVRS5279	D002784	Cholesterol	3e-55
HDL_2b (Chr 9)	rs509728	11	116533167	116533167	HGVST3597	HGVRS7414	D014280	Triglycerides	2e-51
HDL_2b (Chr 9)	rs964184	11	116648917	116648917	HGVST4197	HGVRS9528	D014280	Triglycerides	3e-50
HDL_2b (Chr 9)	rs3741298	11	116657561	116657561	HGVST3685	HGVRS7633	D002784	Cholesterol	1e-49
HDL_2b (Chr 9)	rs7350481	11	116586283	116586283	HGVST417	HGVRS797	D014280	Triglycerides	1e-49
HDL_2b (Chr 9)	rs964184	11	116648917	116648917	HGVST3888	HGVRS8122	D008076	Cholesterol, HDL	6e-49
HDL_2b (Chr 9)	rs117133249	11	116524965	116524965	HGVST4426	HGVRS11097	D014280	Triglycerides	2e-48
HDL_2b (Chr 9)	rs651821	11	116662579	116662579	HGVST2341	HGVRS4893	D008076	Cholesterol, HDL	6e-48
HDL_2b (Chr 9)	rs964184	11	116648917	116648917	HGVST2548	HGVRS5277	D008076	Cholesterol, HDL	6e-48
HDL_2b (Chr 9)	rs11604424	11	116651115	116651115	HGVST3685	HGVRS7633	D002784	Cholesterol	1e-47
HDL_2b (Chr 9)	rs35412484	11	116669428	116669428	HGVST4426	HGVRS11097	D014280	Triglycerides	3e-47
HDL_2b (Chr 9)	rs651821	11	116662579	116662579	HGVST3121	HGVRS6394	D008076	Cholesterol, HDL	9e-47
HDL_2b (Chr 9)	rs180349	11	116611827	116611827	HGVST3685	HGVRS7630	D014280	Triglycerides	2e-46
HDL_2b (Chr 9)	rs3741298	11	116657561	116657561	HGVST3685	HGVRS7631	D008076	Cholesterol, HDL	3e-46
HDL_2b (Chr 9)	rs17520254	11	116665553	116665553	HGVST4426	HGVRS11088	D008076	Cholesterol, HDL	7e-46
HDL_2b (Chr 9)	rs75158858	11	116762829	116762829	HGVST4426	HGVRS11090	D002784	Cholesterol	4e-45
HDL_2b (Chr 9)	rs117794084	11	116433496	116433496	HGVST4426	HGVRS11097	D014280	Triglycerides	8e-45
HDL_2b (Chr 9)	rs180326	11	116624703	116624703	HGVST2341	HGVRS4895	D014280	Triglycerides	2e-44
HDL_2b (Chr 9)	rs236911	11	117085270	117085270	HGVST3685	HGVRS7630	D014280	Triglycerides	2e-44
HDL_2b (Chr 9)	rs651821	11	116662579	116662579	HGVST4727	HGVRS13696	D024821	Metabolic Syndrome	9e-44
HDL_2b (Chr 9)	rs11604424	11	116651115	116651115	HGVST3685	HGVRS7631	D008076	Cholesterol, HDL	1e-43
HDL_2b (Chr 9)	rs66505542	11	116623222	116623222	HGVST4815	HGVRS14054	D008078	Cholesterol, LDL	1e-43
HDL_2b (Chr 9)	rs651821	11	116662579	116662579	HGVST4794	HGVRS13950	D014280	Triglycerides	1e-42
HDL_2b (Chr 9)	rs2266788	11	116660686	116660686	HGVST3685	HGVRS7633	D002784	Cholesterol	7e-41
HDL_2b (Chr 9)	rs2075290	11	116653296	116653296	HGVST3685	HGVRS7633	D002784	Cholesterol	4e-40
HDL_2b (Chr 9)	rs519000	11	116511522	116511522	HGVST4426	HGVRS11097	D014280	Triglycerides	9e-40
HDL_2b (Chr 9)	rs964184	11	116648917	116648917	HGVST2700	HGVRS5582	D002784	Cholesterol	4e-39
HDL_2b (Chr 9)	rs201079485	11	116790940	116790940	HGVST4426	HGVRS11097	D014280	Triglycerides	8e-39
HDL_2b (Chr 9)	rs651821	11	116662579	116662579	HGVST3685	HGVRS7633	D002784	Cholesterol	1e-38
HDL_2b (Chr 9)	rs1145198	11	116574336	116574336	HGVST3685	HGVRS7630	D014280	Triglycerides	1e-38
HDL_2b (Chr 9)	rs603446	11	116654435	116654435	HGVST4067	HGVRS8827	D024821	Metabolic Syndrome	3e-38
HDL_2b (Chr 9)	rs6589566	11	116652423	116652423	HGVST4067	HGVRS8827	D024821	Metabolic Syndrome	3e-38
HDL_2b (Chr 9)	rs61905084	11	116610294	116610294	HGVST4233	HGVRS9730	D014280	Triglycerides	4e-38
HDL_2b (Chr 9)	rs6589566	11	116652423	116652423	HGVST4230	HGVRS9719	D014280	Triglycerides	8e-38
HDL_2b (Chr 9)	rs116978226	11	116990507	116990507	HGVST4383	HGVRS10879	D008076	Cholesterol, HDL	2e-36
HDL_2b (Chr 9)	rs3135506	11	116662407	116662407	HGVST3685	HGVRS7631	D008076	Cholesterol, HDL	3e-36
HDL_2b (Chr 9)	rs2075291	11	116661392	116661392	HGVST3586	HGVRS7381	D014280	Triglycerides	5e-36
HDL_2b (Chr 9)	rs7483863	11	116652491	116652491	HGVST2483	HGVRS5134	D008076	Cholesterol, HDL	8e-36
HDL_2b (Chr 9)	rs180360	11	116598988	116598988	HGVST4233	HGVRS9728	D014280	Triglycerides	5e-35
HDL_2b (Chr 9)	rs11216126	11	116617240	116617240	HGVST925	HGVRS1769	D008076	Cholesterol, HDL	3e-34
HDL_2b (Chr 9)	rs74948313	11	116507582	116507582	HGVST4426	HGVRS11097	D014280	Triglycerides	5e-34
HDL_2b (Chr 9)	rs9804646	11	116665079	116665079	HGVST3685	HGVRS7630	D014280	Triglycerides	3e-33
HDL_2b (Chr 9)	rs964184	11	116648917	116648917	HGVST1647	HGVRS3366	D014280	Triglycerides	4e-33
HDL_2b (Chr 9)	rs964184	11	116648917	116648917	HGVST3072	HGVRS6316	D014280	Triglycerides	6e-33
HDL_2b (Chr 9)	rs199759119	11	116837023	116837023	HGVST4426	HGVRS11088	D008076	Cholesterol, HDL	5e-32
HDL_2b (Chr 9)	rs662799	11	116663707	116663707	HGVST3586	HGVRS7384	D008076	Cholesterol, HDL	7e-32
HDL_2b (Chr 9)	rs61905084	11	116610294	116610294	HGVST4233	HGVRS9728	D014280	Triglycerides	7e-32
HDL_2b (Chr 9)	rs4938362	11	117100029	117100029	HGVST4426	HGVRS11097	D014280	Triglycerides	3e-31
HDL_2b (Chr 9)	rs964184	11	116648917	116648917	HGVST1037	HGVRS1970	D014280	Triglycerides	3e-31
HDL_2b (Chr 9)	rs651821	11	116662579	116662579	HGVST4201	HGVRS9536	D008076	Cholesterol, HDL	7e-31
HDL_2b (Chr 9)	rs651821	11	116662579	116662579	HGVST2576	HGVRS5318	D014280	Triglycerides	1e-30
HDL_2b (Chr 9)	rs10790162	11	116639104	116639104	HGVST3888	HGVRS8122	D008076	Cholesterol, HDL	2e-30
HDL_2b (Chr 9)	rs180360	11	116598988	116598988	HGVST4233	HGVRS9730	D014280	Triglycerides	2e-30
HDL_2b (Chr 9)	rs73012993	11	116528663	116528663	HGVST4426	HGVRS11097	D014280	Triglycerides	3e-30
HDL_2b (Chr 9)	rs6589567	11	116670676	116670676	HGVST2993	HGVRS6169	D014280	Triglycerides	5e-30
HDL_2b (Chr 9)	rs1242229	11	117062370	117062370	HGVST4426	HGVRS11090	D002784	Cholesterol	8e-30
HDL_2b (Chr 9)	rs964184	11	116648917	116648917	HGVST3805	HGVRS7889	D014280	Triglycerides	8e-30
HDL_2b (Chr 9)	rs2075291	11	116661392	116661392	HGVST4197	HGVRS9530	D008076	Cholesterol, HDL	1e-29
HDL_2b (Chr 9)	rs964184	11	116648917	116648917	HGVST4637	HGVRS13050	D014280	Triglycerides	2e-29
HDL_2b (Chr 9)	rs10892151	11	117531731	117531731	HGVST234	HGVRS474	D014280	Triglycerides	3e-29
HDL_2b (Chr 9)	rs12225230	11	116728630	116728630	HGVST3685	HGVRS7631	D008076	Cholesterol, HDL	8e-29
HDL_2b (Chr 9)	rs964184	11	116648917	116648917	HGVST2700	HGVRS5580	D008076	Cholesterol, HDL	1e-28
HDL_2b (Chr 9)	rs2075291	11	116661392	116661392	HGVST3586	HGVRS7384	D008076	Cholesterol, HDL	2e-28
HDL_2b (Chr 9)	rs964184	11	116648917	116648917	HGVST4547	HGVRS12342	D014280	Triglycerides	2e-28
HDL_2b (Chr 9)	rs114594921	11	116473282	116473282	HGVST4426	HGVRS11097	D014280	Triglycerides	4e-28
HDL_2b (Chr 9)	rs12286037	11	116652207	116652207	HGVST3327	HGVRS6788	D014280	Triglycerides	1e-27
HDL_2b (Chr 9)	rs66505542	11	116623222	116623222	HGVST4641	HGVRS13068	D002784	Cholesterol	3e-27
HDL_2b (Chr 9)	rs12272004	11	116603724	116603724	HGVST3327	HGVRS6788	D014280	Triglycerides	3e-27
HDL_2b (Chr 9)	rs117133249	11	116524965	116524965	HGVST4426	HGVRS11088	D008076	Cholesterol, HDL	4e-27
HDL_2b (Chr 9)	rs11216126	11	116617240	116617240	HGVST4426	HGVRS11088	D008076	Cholesterol, HDL	5e-27
HDL_2b (Chr 9)	rs12286037	11	116652207	116652207	HGVST214	HGVRS412	D014280	Triglycerides	1e-26
HDL_2b (Chr 9)	rs61905084	11	116610294	116610294	HGVST4233	HGVRS9729	D008076	Cholesterol, HDL	2e-26
HDL_2b (Chr 9)	rs964184	11	116648917	116648917	HGVST2548	HGVRS5280	D008078	Cholesterol, LDL	2e-26
HDL_2b (Chr 9)	rs964184	11	116648917	116648917	HGVST4547	HGVRS12343	D014280	Triglycerides	2e-26
HDL_2b (Chr 9)	rs1558861	11	116607437	116607437	HGVST216	HGVRS422	D014280	Triglycerides	2.3e-26
HDL_2b (Chr 9)	rs3135506	11	116662407	116662407	HGVST3685	HGVRS7633	D002784	Cholesterol	3e-26
HDL_2b (Chr 9)	rs662799	11	116663707	116663707	HGVST2407	HGVRS4991	D008076	Cholesterol, HDL	3e-26
HDL_2b (Chr 9)	rs662799	11	116663707	116663707	HGVST4201	HGVRS9535	D008076	Cholesterol, HDL	8e-26
HDL_2b (Chr 9)	rs651821	11	116662579	116662579	HGVST997	HGVRS1878	D014280	Triglycerides	9e-26
HDL_2b (Chr 9)	rs139961185	11	116807343	116807343	HGVST3327	HGVRS6788	D014280	Triglycerides	1e-25
HDL_2b (Chr 9)	rs573455	11	117267884	117267884	HGVST3432	HGVRS7000	D001794	Blood Pressure	2e-25
HDL_2b (Chr 9)	rs180360	11	116598988	116598988	HGVST4233	HGVRS9729	D008076	Cholesterol, HDL	2e-25
HDL_2b (Chr 9)	rs74988348	11	117101311	117101311	HGVST4426	HGVRS11088	D008076	Cholesterol, HDL	2e-25
HDL_2b (Chr 9)	rs2070669	11	116701122	116701122	HGVST4233	HGVRS9728	D014280	Triglycerides	2e-25
HDL_2b (Chr 9)	rs2070669	11	116701122	116701122	HGVST4233	HGVRS9730	D014280	Triglycerides	2e-25
HDL_2b (Chr 9)	rs61905084	11	116610294	116610294	HGVST4233	HGVRS9727	D008076	Cholesterol, HDL	8e-25
HDL_2b (Chr 9)	rs7127590	11	116718802	116718802	HGVST4233	HGVRS9728	D014280	Triglycerides	9e-25
HDL_2b (Chr 9)	rs12718462	11	116705719	116705719	HGVST4426	HGVRS11090	D002784	Cholesterol	1e-24
HDL_2b (Chr 9)	rs4938303	11	116584987	116584987	HGVST3327	HGVRS6788	D014280	Triglycerides	1e-24
HDL_2b (Chr 9)	rs1047964	11	117156893	117156893	HGVST4383	HGVRS10879	D008076	Cholesterol, HDL	2e-24
HDL_2b (Chr 9)	rs180360	11	116598988	116598988	HGVST4233	HGVRS9727	D008076	Cholesterol, HDL	2e-24
HDL_2b (Chr 9)	rs11216126	11	116617240	116617240	HGVST4067	HGVRS8827	D024821	Metabolic Syndrome	2e-24
HDL_2b (Chr 9)	rs180344	11	116613184	116613184	HGVST4067	HGVRS8827	D024821	Metabolic Syndrome	2e-24
HDL_2b (Chr 9)	rs117619191	11	117248283	117248283	HGVST4426	HGVRS11097	D014280	Triglycerides	2e-24
HDL_2b (Chr 9)	rs12718462	11	116705719	116705719	HGVST4426	HGVRS11097	D014280	Triglycerides	2e-24
HDL_2b (Chr 9)	rs662799	11	116663707	116663707	HGVST1745	HGVRS3652	D014280	Triglycerides	6e-24
HDL_2b (Chr 9)	rs1240660	11	116493738	116493738	HGVST4426	HGVRS11097	D014280	Triglycerides	7e-24
HDL_2b (Chr 9)	rs2075291	11	116661392	116661392	HGVST3685	HGVRS7630	D014280	Triglycerides	7e-24
HDL_2b (Chr 9)	rs486394	11	116526322	116526322	HGVST4233	HGVRS9730	D014280	Triglycerides	7e-24
HDL_2b (Chr 9)	rs4938362	11	117100029	117100029	HGVST4426	HGVRS11090	D002784	Cholesterol	1e-23
HDL_2b (Chr 9)	rs28927680	11	116619073	116619073	HGVST3327	HGVRS6788	D014280	Triglycerides	1e-23
HDL_2b (Chr 9)	rs116987336	11	117175658	117175658	HGVST4426	HGVRS11088	D008076	Cholesterol, HDL	5e-23
HDL_2b (Chr 9)	rs486394	11	116526322	116526322	HGVST4233	HGVRS9728	D014280	Triglycerides	6e-23
HDL_2b (Chr 9)	rs147210663	11	116701560	116701560	HGVST4426	HGVRS11097	D014280	Triglycerides	3e-22
HDL_2b (Chr 9)	rs2266788	11	116660686	116660686	HGVST4068	HGVRS8875	D010743	Phospholipids	4e-22
HDL_2b (Chr 9)	rs651821	11	116662579	116662579	HGVST4068	HGVRS9117	D010743	Phospholipids	4e-22
HDL_2b (Chr 9)	rs11216126	11	116617240	116617240	HGVST3327	HGVRS6788	D014280	Triglycerides	4e-22
HDL_2b (Chr 9)	rs2266788	11	116660686	116660686	HGVST4068	HGVRS8925	D014280	Triglycerides	5e-22
HDL_2b (Chr 9)	rs2266788	11	116660686	116660686	HGVST4068	HGVRS8886	D008079	Lipoproteins, VLDL	7e-22
HDL_2b (Chr 9)	rs2266788	11	116660686	116660686	HGVST4068	HGVRS9013	D008079	Lipoproteins, VLDL	8e-22
HDL_2b (Chr 9)	rs2266788	11	116660686	116660686	HGVST4068	HGVRS8901	D005231	Fatty Acids, Unsaturated	2e-21
HDL_2b (Chr 9)	rs651821	11	116662579	116662579	HGVST4068	HGVRS9105	D010743	Phospholipids	4e-21
HDL_2b (Chr 9)	rs4938303	11	116584987	116584987	HGVST626	HGVRS1247	D014280	Triglycerides	4e-21
HDL_2b (Chr 9)	rs495033	11	116352622	116352622	HGVST4426	HGVRS11097	D014280	Triglycerides	5e-21
HDL_2b (Chr 9)	rs74496689	11	116621623	116621623	HGVST4426	HGVRS11097	D014280	Triglycerides	5e-21
HDL_2b (Chr 9)	rs2266788	11	116660686	116660686	HGVST4068	HGVRS8941	D014280	Triglycerides	7e-21
HDL_2b (Chr 9)	rs2266788	11	116660686	116660686	HGVST4068	HGVRS9125	D008079	Lipoproteins, VLDL	8e-21
HDL_2b (Chr 9)	rs75919952	11	116667545	116667545	HGVST3327	HGVRS6791	D008076	Cholesterol, HDL	9e-21
HDL_2b (Chr 9)	rs7350481	11	116586283	116586283	HGVST3805	HGVRS7889	D014280	Triglycerides	1e-20
HDL_2b (Chr 9)	rs45574931	11	117076972	117076972	HGVST4426	HGVRS11097	D014280	Triglycerides	2e-20
HDL_2b (Chr 9)	rs138326449	11	116701354	116701354	HGVST2696	HGVRS5560	D008076	Cholesterol, HDL	3e-20
HDL_2b (Chr 9)	rs1242229	11	117062370	117062370	HGVST4426	HGVRS11104	D008078	Cholesterol, LDL	3e-20
HDL_2b (Chr 9)	rs2266788	11	116660686	116660686	HGVST4068	HGVRS8859	D014280	Triglycerides	3e-20
HDL_2b (Chr 9)	rs12721041	11	116693871	116693871	HGVST4426	HGVRS11088	D008076	Cholesterol, HDL	4e-20
HDL_2b (Chr 9)	rs75158858	11	116762829	116762829	HGVST4426	HGVRS11104	D008078	Cholesterol, LDL	4e-20
HDL_2b (Chr 9)	rs142953140	11	117089205	117089205	HGVST3701	HGVRS7660	D008076	Cholesterol, HDL	5e-20
HDL_2b (Chr 9)	rs45574931	11	117076972	117076972	HGVST4426	HGVRS11090	D002784	Cholesterol	6e-20
HDL_2b (Chr 9)	rs2075291	11	116661392	116661392	HGVST3685	HGVRS7631	D008076	Cholesterol, HDL	6e-20
HDL_2b (Chr 9)	rs2266788	11	116660686	116660686	HGVST4068	HGVRS8944	D010743	Phospholipids	7e-20
HDL_2b (Chr 9)	rs12721041	11	116693871	116693871	HGVST4426	HGVRS11090	D002784	Cholesterol	9e-20
HDL_2b (Chr 9)	rs530885291	11	117053959	117053959	HGVST2696	HGVRS5560	D008076	Cholesterol, HDL	1e-19
HDL_2b (Chr 9)	rs150555490	11	116697081	116697081	HGVST4426	HGVRS11097	D014280	Triglycerides	1e-19
HDL_2b (Chr 9)	rs2266788	11	116660686	116660686	HGVST4068	HGVRS8921	D014280	Triglycerides	1e-19
HDL_2b (Chr 9)	rs964184	11	116648917	116648917	HGVST3327	HGVRS6791	D008076	Cholesterol, HDL	2e-19
HDL_2b (Chr 9)	rs12721041	11	116693871	116693871	HGVST4426	HGVRS11104	D008078	Cholesterol, LDL	2e-19
HDL_2b (Chr 9)	rs2266788	11	116660686	116660686	HGVST4068	HGVRS9094	D008079	Lipoproteins, VLDL	2e-19
HDL_2b (Chr 9)	rs150555490	11	116697081	116697081	HGVST4383	HGVRS10880	D014280	Triglycerides	2e-19
HDL_2b (Chr 9)	rs2266788	11	116660686	116660686	HGVST4068	HGVRS8948	D014280	Triglycerides	2e-19
HDL_2b (Chr 9)	rs61905706	11	116883777	116883777	HGVST4233	HGVRS9730	D014280	Triglycerides	3e-19
HDL_2b (Chr 9)	rs2266788	11	116660686	116660686	HGVST4068	HGVRS9115	D005227	Fatty Acids	4e-19
HDL_2b (Chr 9)	rs2266788	11	116660686	116660686	HGVST4068	HGVRS9043	D014280	Triglycerides	4e-19
HDL_2b (Chr 9)	rs56121615	11	116916080	116916080	HGVST4426	HGVRS11097	D014280	Triglycerides	5e-19
HDL_2b (Chr 9)	rs603446	11	116654435	116654435	HGVST3888	HGVRS8121	D014280	Triglycerides	6e-19
HDL_2b (Chr 9)	rs7115242	11	116908283	116908283	HGVST2993	HGVRS6169	D014280	Triglycerides	7e-19
HDL_2b (Chr 9)	rs573455	11	117267884	117267884	HGVST4815	HGVRS14076	D001794	Blood Pressure	9e-19
HDL_2b (Chr 9)	rs2075292	11	116732512	116732512	HGVST3327	HGVRS6788	D014280	Triglycerides	1e-18
HDL_2b (Chr 9)	rs3135506	11	116662407	116662407	HGVST3327	HGVRS6791	D008076	Cholesterol, HDL	2e-18
HDL_2b (Chr 9)	rs2266788	11	116660686	116660686	HGVST4068	HGVRS9046	D015243	Cholesterol, VLDL	2e-18
HDL_2b (Chr 9)	rs35266076	11	116302651	116302651	HGVST4426	HGVRS11097	D014280	Triglycerides	2e-18
HDL_2b (Chr 9)	rs964184	11	116648917	116648917	HGVST3121	HGVRS6393	D008078	Cholesterol, LDL	3e-18
HDL_2b (Chr 9)	rs964184	11	116648917	116648917	HGVST2700	HGVRS5583	D008078	Cholesterol, LDL	4e-18
HDL_2b (Chr 9)	rs2367970	11	116581641	116581641	HGVST3327	HGVRS6788	D014280	Triglycerides	4e-18
HDL_2b (Chr 9)	rs180349	11	116611827	116611827	HGVST3685	HGVRS7631	D008076	Cholesterol, HDL	5e-18
HDL_2b (Chr 9)	rs2266788	11	116660686	116660686	HGVST4068	HGVRS8844	D015243	Cholesterol, VLDL	9e-18
HDL_2b (Chr 9)	rs964184	11	116648917	116648917	HGVST743	HGVRS1451	D003327	Coronary Disease	1e-17
HDL_2b (Chr 9)	rs2266788	11	116660686	116660686	HGVST4068	HGVRS8903	D002784	Cholesterol	2e-17
HDL_2b (Chr 9)	rs59781045	11	117095283	117095283	HGVST4233	HGVRS9729	D008076	Cholesterol, HDL	2e-17
HDL_2b (Chr 9)	rs74948313	11	116507582	116507582	HGVST4426	HGVRS11088	D008076	Cholesterol, HDL	2e-17
HDL_2b (Chr 9)	rs2266788	11	116660686	116660686	HGVST4068	HGVRS9036	D014280	Triglycerides	2e-17
HDL_2b (Chr 9)	rs28927680	11	116619073	116619073	HGVST203	HGVRS329	D014280	Triglycerides	2e-17
HDL_2b (Chr 9)	rs12718462	11	116705719	116705719	HGVST4815	HGVRS14183	D002784	Cholesterol	3e-17
HDL_2b (Chr 9)	rs2266788	11	116660686	116660686	HGVST4068	HGVRS9079	D010743	Phospholipids	3e-17
HDL_2b (Chr 9)	rs1374117	11	116709438	116709438	HGVST4233	HGVRS9728	D014280	Triglycerides	3e-17
HDL_2b (Chr 9)	rs11216126	11	116617240	116617240	HGVST4426	HGVRS11090	D002784	Cholesterol	4e-17
HDL_2b (Chr 9)	rs525028	11	116705516	116705516	HGVST2483	HGVRS5134	D008076	Cholesterol, HDL	4e-17
HDL_2b (Chr 9)	rs2266788	11	116660686	116660686	HGVST4068	HGVRS9045	D008079	Lipoproteins, VLDL	4e-17
HDL_2b (Chr 9)	rs651821	11	116662579	116662579	HGVST2341	HGVRS4896	D024821	Metabolic Syndrome	4e-17
HDL_2b (Chr 9)	rs12225230	11	116728630	116728630	HGVST3685	HGVRS7633	D002784	Cholesterol	6e-17
HDL_2b (Chr 9)	rs1261744	11	117218460	117218460	HGVST3643	HGVRS7524	D001794	Blood Pressure	7e-17
HDL_2b (Chr 9)	rs117794084	11	116433496	116433496	HGVST4426	HGVRS11088	D008076	Cholesterol, HDL	7e-17
HDL_2b (Chr 9)	rs76353203	11	116701353	116701353	HGVST2769	HGVRS5698	D014280	Triglycerides	7e-17
HDL_2b (Chr 9)	rs964184	11	116648917	116648917	HGVST3327	HGVRS6779	D002784	Cholesterol	9e-17
HDL_2b (Chr 9)	rs144018203	11	116916060	116916060	HGVST4758	HGVRS13802	D008076	Cholesterol, HDL	1e-16
HDL_2b (Chr 9)	rs508487	11	117075566	117075566	HGVST3685	HGVRS7631	D008076	Cholesterol, HDL	1e-16
HDL_2b (Chr 9)	rs11216126	11	116617240	116617240	HGVST4426	HGVRS11104	D008078	Cholesterol, LDL	1e-16
HDL_2b (Chr 9)	rs2075290	11	116653296	116653296	HGVST750	HGVRS1471	D024821	Metabolic Syndrome	1e-16
HDL_2b (Chr 9)	rs2266788	11	116660686	116660686	HGVST4068	HGVRS8922	D014280	Triglycerides	1e-16
HDL_2b (Chr 9)	rs2266788	11	116660686	116660686	HGVST4068	HGVRS8973	D014280	Triglycerides	1e-16
HDL_2b (Chr 9)	rs6589567	11	116670676	116670676	HGVST3805	HGVRS7889	D014280	Triglycerides	1e-16
HDL_2b (Chr 9)	rs964184	11	116648917	116648917	HGVST214	HGVRS412	D014280	Triglycerides	1.5e-16
HDL_2b (Chr 9)	rs116987336	11	117175658	117175658	HGVST4426	HGVRS11090	D002784	Cholesterol	2e-16
HDL_2b (Chr 9)	rs2266788	11	116660686	116660686	HGVST4068	HGVRS9011	D002784	Cholesterol	2e-16
HDL_2b (Chr 9)	rs662799	11	116663707	116663707	HGVST4061	HGVRS8817	D008076	Cholesterol, HDL	2e-16
HDL_2b (Chr 9)	rs2266788	11	116660686	116660686	HGVST750	HGVRS1471	D024821	Metabolic Syndrome	2e-16
HDL_2b (Chr 9)	rs2266788	11	116660686	116660686	HGVST4068	HGVRS8831	D014280	Triglycerides	2e-16
HDL_2b (Chr 9)	rs5093	11	116693354	116693354	HGVST4426	HGVRS11088	D008076	Cholesterol, HDL	3e-16
HDL_2b (Chr 9)	rs2266788	11	116660686	116660686	HGVST4068	HGVRS9077	D008079	Lipoproteins, VLDL	3e-16
HDL_2b (Chr 9)	rs662799	11	116663707	116663707	HGVST3768	HGVRS7796	D014280	Triglycerides	3e-16
HDL_2b (Chr 9)	rs2266788	11	116660686	116660686	HGVST4068	HGVRS9076	D008079	Lipoproteins, VLDL	4e-16
HDL_2b (Chr 9)	rs2266788	11	116660686	116660686	HGVST4068	HGVRS8877	D002788	Cholesterol Esters	5e-16
HDL_2b (Chr 9)	rs651821	11	116662579	116662579	HGVST1854	HGVRS3993	D014280	Triglycerides	6.97e-16
HDL_2b (Chr 9)	rs10790162	11	116639104	116639104	HGVST750	HGVRS1471	D024821	Metabolic Syndrome	7e-16
HDL_2b (Chr 9)	rs2075291	11	116661392	116661392	HGVST3327	HGVRS6788	D014280	Triglycerides	8e-16
HDL_2b (Chr 9)	rs59781045	11	117095283	117095283	HGVST4233	HGVRS9727	D008076	Cholesterol, HDL	1e-15
HDL_2b (Chr 9)	rs964184	11	116648917	116648917	HGVST3888	HGVRS8115	D008078	Cholesterol, LDL	1e-15
HDL_2b (Chr 9)	rs73009178	11	116411434	116411434	HGVST4426	HGVRS11097	D014280	Triglycerides	1e-15
HDL_2b (Chr 9)	rs3741298	11	116657561	116657561	HGVST3327	HGVRS6779	D002784	Cholesterol	2e-15
HDL_2b (Chr 9)	rs2266788	11	116660686	116660686	HGVST4068	HGVRS9020	D008079	Lipoproteins, VLDL	2e-15
HDL_2b (Chr 9)	rs1064939	11	118396331	118396331	HGVST4383	HGVRS10880	D014280	Triglycerides	2e-15
HDL_2b (Chr 9)	rs2266788	11	116660686	116660686	HGVST4068	HGVRS8870	D014280	Triglycerides	2e-15
HDL_2b (Chr 9)	rs2266788	11	116660686	116660686	HGVST4068	HGVRS9071	D014280	Triglycerides	2e-15
HDL_2b (Chr 9)	rs61904855	11	116476668	116476668	HGVST4426	HGVRS11097	D014280	Triglycerides	2e-15
HDL_2b (Chr 9)	rs662799	11	116663707	116663707	HGVST214	HGVRS412	D014280	Triglycerides	2.4e-15
HDL_2b (Chr 9)	rs75542613	11	116679155	116679155	HGVST2483	HGVRS5150	D002784	Cholesterol	3e-15
HDL_2b (Chr 9)	rs10790162	11	116639104	116639104	HGVST750	HGVRS1474	D024821	Metabolic Syndrome	3e-15
HDL_2b (Chr 9)	rs11216122	11	116609540	116609540	HGVST4426	HGVRS11097	D014280	Triglycerides	3e-15
HDL_2b (Chr 9)	rs180349	11	116611827	116611827	HGVST3327	HGVRS6788	D014280	Triglycerides	3e-15
HDL_2b (Chr 9)	rs2266788	11	116660686	116660686	HGVST4068	HGVRS9002	D015243	Cholesterol, VLDL	5e-15
HDL_2b (Chr 9)	rs7127590	11	116718802	116718802	HGVST4233	HGVRS9730	D014280	Triglycerides	5e-15
HDL_2b (Chr 9)	rs11216230	11	116884789	116884789	HGVST3327	HGVRS6791	D008076	Cholesterol, HDL	6e-15
HDL_2b (Chr 9)	rs11216028	11	116464992	116464992	HGVST4426	HGVRS11097	D014280	Triglycerides	6e-15
HDL_2b (Chr 9)	rs964184	11	116648917	116648917	HGVST4679	HGVRS13601	D014280	Triglycerides	7e-15
HDL_2b (Chr 9)	rs964184	11	116648917	116648917	HGVST2895	HGVRS6012	D003324	Coronary Artery Disease	8e-15
HDL_2b (Chr 9)	rs7941534	11	116400382	116400382	HGVST4426	HGVRS11097	D014280	Triglycerides	8e-15
HDL_2b (Chr 9)	rs183230709	11	117106300	117106300	HGVST2483	HGVRS5160	D014280	Triglycerides	9e-15
HDL_2b (Chr 9)	rs603446	11	116654435	116654435	HGVST3327	HGVRS6788	D014280	Triglycerides	9e-15
HDL_2b (Chr 9)	rs6589566	11	116652423	116652423	HGVST4061	HGVRS8820	D008076	Cholesterol, HDL	1e-14
HDL_2b (Chr 9)	rs2266788	11	116660686	116660686	HGVST4068	HGVRS8962	D015243	Cholesterol, VLDL	1e-14
HDL_2b (Chr 9)	rs2266788	11	116660686	116660686	HGVST4068	HGVRS9064	D014280	Triglycerides	1e-14
HDL_2b (Chr 9)	rs2266788	11	116660686	116660686	HGVST4068	HGVRS9097	D002784	Cholesterol	2e-14
HDL_2b (Chr 9)	rs199759119	11	116837023	116837023	HGVST4426	HGVRS11090	D002784	Cholesterol	2e-14
HDL_2b (Chr 9)	rs1145198	11	116574336	116574336	HGVST3685	HGVRS7631	D008076	Cholesterol, HDL	2e-14
HDL_2b (Chr 9)	rs2266788	11	116660686	116660686	HGVST4068	HGVRS9052	D005229	Fatty Acids, Monounsaturated	2e-14
HDL_2b (Chr 9)	rs2075290	11	116653296	116653296	HGVST750	HGVRS1474	D024821	Metabolic Syndrome	2e-14
HDL_2b (Chr 9)	rs603446	11	116654435	116654435	HGVST3586	HGVRS7381	D014280	Triglycerides	2e-14
HDL_2b (Chr 9)	rs576907609	11	117499129	117499129	HGVST3540	HGVRS7246	D014280	Triglycerides	2e-14
HDL_2b (Chr 9)	rs116987336	11	117175658	117175658	HGVST4426	HGVRS11104	D008078	Cholesterol, LDL	3e-14
HDL_2b (Chr 9)	rs12718462	11	116705719	116705719	HGVST4426	HGVRS11104	D008078	Cholesterol, LDL	3e-14
HDL_2b (Chr 9)	rs651821	11	116662579	116662579	HGVST4068	HGVRS9049	D014280	Triglycerides	3e-14
HDL_2b (Chr 9)	rs7120963	11	116830261	116830261	HGVST4794	HGVRS13950	D014280	Triglycerides	3e-14
HDL_2b (Chr 9)	rs9804646	11	116665079	116665079	HGVST3327	HGVRS6788	D014280	Triglycerides	3e-14
HDL_2b (Chr 9)	rs1242229	11	117062370	117062370	HGVST4426	HGVRS11088	D008076	Cholesterol, HDL	4e-14
HDL_2b (Chr 9)	rs2160669	11	116647607	116647607	HGVST3327	HGVRS6791	D008076	Cholesterol, HDL	5e-14
HDL_2b (Chr 9)	rs201079485	11	116790940	116790940	HGVST4426	HGVRS11088	D008076	Cholesterol, HDL	5e-14
HDL_2b (Chr 9)	rs1064939	11	118396331	118396331	HGVST4815	HGVRS14181	D014280	Triglycerides	5e-14
HDL_2b (Chr 9)	rs6589566	11	116652423	116652423	HGVST1647	HGVRS3367	D014280	Triglycerides	5e-14
HDL_2b (Chr 9)	rs75919952	11	116667545	116667545	HGVST3685	HGVRS7630	D014280	Triglycerides	5e-14
HDL_2b (Chr 9)	rs11820504	11	116529442	116529442	HGVST4233	HGVRS9730	D014280	Triglycerides	7e-14
HDL_2b (Chr 9)	rs9804646	11	116665079	116665079	HGVST3685	HGVRS7631	D008076	Cholesterol, HDL	8e-14
HDL_2b (Chr 9)	rs2266788	11	116660686	116660686	HGVST4068	HGVRS9114	D008079	Lipoproteins, VLDL	8e-14
HDL_2b (Chr 9)	rs2266788	11	116660686	116660686	HGVST4068	HGVRS8910	D015243	Cholesterol, VLDL	9e-14
HDL_2b (Chr 9)	rs662799	11	116663707	116663707	HGVST4849	HGVRS14538	D003327	Coronary Disease	9e-14
HDL_2b (Chr 9)	rs2155216	11	116531739	116531739	HGVST2993	HGVRS6169	D014280	Triglycerides	9e-14
HDL_2b (Chr 9)	rs7115242	11	116908283	116908283	HGVST4230	HGVRS9719	D014280	Triglycerides	9e-14
HDL_2b (Chr 9)	rs2075290	11	116653296	116653296	HGVST3327	HGVRS6791	D008076	Cholesterol, HDL	1e-13
HDL_2b (Chr 9)	rs61729990	11	117052532	117052532	HGVST4383	HGVRS10880	D014280	Triglycerides	1e-13
HDL_2b (Chr 9)	rs11604424	11	116651115	116651115	HGVST3327	HGVRS6779	D002784	Cholesterol	2e-13
HDL_2b (Chr 9)	rs73023045	11	116748854	116748854	HGVST4426	HGVRS11088	D008076	Cholesterol, HDL	2e-13
HDL_2b (Chr 9)	rs7350481	11	116586283	116586283	HGVST3327	HGVRS6791	D008076	Cholesterol, HDL	2e-13
HDL_2b (Chr 9)	rs2070665	11	116707684	116707684	HGVST4068	HGVRS8882	D043371	Fatty Acids, Omega-6	2e-13
HDL_2b (Chr 9)	rs2266788	11	116660686	116660686	HGVST4068	HGVRS8914	D008079	Lipoproteins, VLDL	2e-13
HDL_2b (Chr 9)	rs3017232	11	116560883	116560883	HGVST4426	HGVRS11097	D014280	Triglycerides	2e-13
HDL_2b (Chr 9)	rs6589566	11	116652423	116652423	HGVST3182	HGVRS6489	D014280	Triglycerides	2e-13
HDL_2b (Chr 9)	rs8258	11	117283676	117283676	HGVST2068	HGVRS4441	D001794	Blood Pressure	3e-13
HDL_2b (Chr 9)	rs651821	11	116662579	116662579	HGVST4794	HGVRS13948	D002784	Cholesterol	3e-13
HDL_2b (Chr 9)	rs2266788	11	116660686	116660686	HGVST4068	HGVRS9017	D002788	Cholesterol Esters	3e-13
HDL_2b (Chr 9)	rs114594921	11	116473282	116473282	HGVST4426	HGVRS11088	D008076	Cholesterol, HDL	3e-13
HDL_2b (Chr 9)	rs964184	11	116648917	116648917	HGVST4584	HGVRS12498	D010742	Phospholipid Ethers	3e-13
HDL_2b (Chr 9)	rs964184	11	116648917	116648917	HGVST4584	HGVRS12567	D010742	Phospholipid Ethers	3e-13
HDL_2b (Chr 9)	rs139961185	11	116807343	116807343	HGVST3685	HGVRS7630	D014280	Triglycerides	3e-13
HDL_2b (Chr 9)	rs2266788	11	116660686	116660686	HGVST4068	HGVRS8918	D014280	Triglycerides	3e-13
HDL_2b (Chr 9)	rs964184	11	116648917	116648917	HGVST3768	HGVRS7797	D014280	Triglycerides	3e-13
HDL_2b (Chr 9)	rs3135506	11	116662407	116662407	HGVST3327	HGVRS6779	D002784	Cholesterol	4e-13
HDL_2b (Chr 9)	rs2266788	11	116660686	116660686	HGVST4068	HGVRS8842	D010743	Phospholipids	4e-13
HDL_2b (Chr 9)	rs149808404	11	116661122	116661122	HGVST4426	HGVRS11097	D014280	Triglycerides	4e-13
HDL_2b (Chr 9)	rs964184	11	116648917	116648917	HGVST2803	HGVRS5782	D002784	Cholesterol	5e-13
HDL_2b (Chr 9)	rs2266788	11	116660686	116660686	HGVST4068	HGVRS9019	D002788	Cholesterol Esters	5e-13
HDL_2b (Chr 9)	rs12272004	11	116603724	116603724	HGVST266	HGVRS513	D008078	Cholesterol, LDL	5e-13
HDL_2b (Chr 9)	rs2266788	11	116660686	116660686	HGVST750	HGVRS1474	D024821	Metabolic Syndrome	5e-13
HDL_2b (Chr 9)	rs12272004	11	116603724	116603724	HGVST266	HGVRS511	D014280	Triglycerides	5e-13
HDL_2b (Chr 9)	rs2266788	11	116660686	116660686	HGVST4068	HGVRS8907	D002788	Cholesterol Esters	6e-13
HDL_2b (Chr 9)	rs2266788	11	116660686	116660686	HGVST4068	HGVRS8982	D002784	Cholesterol	7e-13
HDL_2b (Chr 9)	rs964184	11	116648917	116648917	HGVST3543	HGVRS7253	D002784	Cholesterol	7e-13
HDL_2b (Chr 9)	rs2266788	11	116660686	116660686	HGVST4068	HGVRS8928	D015243	Cholesterol, VLDL	7e-13
HDL_2b (Chr 9)	rs651821	11	116662579	116662579	HGVST2895	HGVRS6012	D003324	Coronary Artery Disease	7e-13
HDL_2b (Chr 9)	rs12718465	11	116707736	116707736	HGVST2483	HGVRS5134	D008076	Cholesterol, HDL	8e-13
HDL_2b (Chr 9)	rs573455	11	117267884	117267884	HGVST3468	HGVRS7100	D001794	Blood Pressure	1e-12
HDL_2b (Chr 9)	rs1064939	11	118396331	118396331	HGVST4318	HGVRS10611	D015992	Body Mass Index	1e-12
HDL_2b (Chr 9)	rs2266788	11	116660686	116660686	HGVST4068	HGVRS8884	D002784	Cholesterol	1e-12
HDL_2b (Chr 9)	rs2266788	11	116660686	116660686	HGVST4068	HGVRS8868	D002788	Cholesterol Esters	1e-12
HDL_2b (Chr 9)	rs964184	11	116648917	116648917	HGVST235	HGVRS475	D008076	Cholesterol, HDL	1e-12
HDL_2b (Chr 9)	rs509728	11	116533167	116533167	HGVST3597	HGVRS7409	D008078	Cholesterol, LDL	1e-12
HDL_2b (Chr 9)	rs112357006	11	117126493	117126493	HGVST4426	HGVRS11097	D014280	Triglycerides	1e-12
HDL_2b (Chr 9)	rs633389	11	116667337	116667337	HGVST2483	HGVRS5160	D014280	Triglycerides	1e-12
HDL_2b (Chr 9)	rs964184	11	116648917	116648917	HGVST235	HGVRS476	D014280	Triglycerides	1e-12
HDL_2b (Chr 9)	rs17120029	11	116650118	116650118	HGVST214	HGVRS412	D014280	Triglycerides	1.9e-12
HDL_2b (Chr 9)	rs1064939	11	118396331	118396331	HGVST3468	HGVRS7087	D015992	Body Mass Index	2e-12
HDL_2b (Chr 9)	rs75919952	11	116667545	116667545	HGVST3685	HGVRS7631	D008076	Cholesterol, HDL	2e-12
HDL_2b (Chr 9)	rs76353203	11	116701353	116701353	HGVST2769	HGVRS5701	D008076	Cholesterol, HDL	2e-12
HDL_2b (Chr 9)	rs2266788	11	116660686	116660686	HGVST4068	HGVRS8952	D008079	Lipoproteins, VLDL	2e-12
HDL_2b (Chr 9)	rs2266788	11	116660686	116660686	HGVST4068	HGVRS9015	D008079	Lipoproteins, VLDL	2e-12
HDL_2b (Chr 9)	rs11600156	11	116431149	116431149	HGVST4426	HGVRS11097	D014280	Triglycerides	2e-12
HDL_2b (Chr 9)	rs74496689	11	116621623	116621623	HGVST4426	HGVRS11090	D002784	Cholesterol	3e-12
HDL_2b (Chr 9)	rs964184	11	116648917	116648917	HGVST1647	HGVRS3364	D008076	Cholesterol, HDL	3e-12
HDL_2b (Chr 9)	rs509728	11	116533167	116533167	HGVST3597	HGVRS7406	D008078	Cholesterol, LDL	3e-12
HDL_2b (Chr 9)	rs35120633	11	116655600	116655600	HGVST3701	HGVRS7661	D014280	Triglycerides	3e-12
HDL_2b (Chr 9)	rs6589566	11	116652423	116652423	HGVST205	HGVRS354	D014280	Triglycerides	3.65e-12
HDL_2b (Chr 9)	rs651821	11	116662579	116662579	HGVST4794	HGVRS13951	D008076	Cholesterol, HDL	4e-12
HDL_2b (Chr 9)	rs45574931	11	117076972	117076972	HGVST4426	HGVRS11104	D008078	Cholesterol, LDL	4e-12
HDL_2b (Chr 9)	rs964184	11	116648917	116648917	HGVST2769	HGVRS5692	D015243	Cholesterol, VLDL	4e-12
HDL_2b (Chr 9)	rs1558861	11	116607437	116607437	HGVST3327	HGVRS6779	D002784	Cholesterol	5e-12
HDL_2b (Chr 9)	rs11600380	11	116670182	116670182	HGVST4067	HGVRS8827	D024821	Metabolic Syndrome	5e-12
HDL_2b (Chr 9)	rs6589567	11	116670676	116670676	HGVST4067	HGVRS8827	D024821	Metabolic Syndrome	5e-12
HDL_2b (Chr 9)	rs36066272	11	117101120	117101120	HGVST4426	HGVRS11097	D014280	Triglycerides	5e-12
HDL_2b (Chr 9)	rs6589566	11	116652423	116652423	HGVST3327	HGVRS6779	D002784	Cholesterol	6e-12
HDL_2b (Chr 9)	rs10466531	11	116371074	116371074	HGVST4426	HGVRS11097	D014280	Triglycerides	6e-12
HDL_2b (Chr 9)	rs147210663	11	116701560	116701560	HGVST4426	HGVRS11088	D008076	Cholesterol, HDL	7e-12
HDL_2b (Chr 9)	rs2367970	11	116581641	116581641	HGVST3685	HGVRS7631	D008076	Cholesterol, HDL	9e-12
HDL_2b (Chr 9)	rs17120419	11	117061467	117061467	HGVST4426	HGVRS11097	D014280	Triglycerides	9e-12
HDL_2b (Chr 9)	rs2266788	11	116660686	116660686	HGVST4068	HGVRS9024	D002784	Cholesterol	1e-11
HDL_2b (Chr 9)	rs11827828	11	116755584	116755584	HGVST4067	HGVRS8827	D024821	Metabolic Syndrome	1e-11
HDL_2b (Chr 9)	rs2044426	11	116756183	116756183	HGVST4067	HGVRS8827	D024821	Metabolic Syndrome	1e-11
HDL_2b (Chr 9)	rs2266788	11	116660686	116660686	HGVST4068	HGVRS9044	D014280	Triglycerides	1e-11
HDL_2b (Chr 9)	rs4356265	11	117301818	117301818	HGVST4426	HGVRS11097	D014280	Triglycerides	1e-11
HDL_2b (Chr 9)	rs2075290	11	116653296	116653296	HGVST3327	HGVRS6779	D002784	Cholesterol	2e-11
HDL_2b (Chr 9)	rs6589566	11	116652423	116652423	HGVST3327	HGVRS6791	D008076	Cholesterol, HDL	2e-11
HDL_2b (Chr 9)	rs73008592	11	117093717	117093717	HGVST4426	HGVRS11088	D008076	Cholesterol, HDL	2e-11
HDL_2b (Chr 9)	rs7941534	11	116400382	116400382	HGVST4426	HGVRS11088	D008076	Cholesterol, HDL	2e-11
HDL_2b (Chr 9)	rs964184	11	116648917	116648917	HGVST626	HGVRS1246	D008076	Cholesterol, HDL	2e-11
HDL_2b (Chr 9)	rs651821	11	116662579	116662579	HGVST4068	HGVRS8969	D015243	Cholesterol, VLDL	2e-11
HDL_2b (Chr 9)	rs2266788	11	116660686	116660686	HGVST4068	HGVRS8858	D005227	Fatty Acids	2e-11
HDL_2b (Chr 9)	rs2266788	11	116660686	116660686	HGVST4068	HGVRS8926	D005227	Fatty Acids	2e-11
HDL_2b (Chr 9)	rs651821	11	116662579	116662579	HGVST4068	HGVRS8997	D014280	Triglycerides	2e-11
HDL_2b (Chr 9)	rs964184	11	116648917	116648917	HGVST2769	HGVRS5698	D014280	Triglycerides	2e-11
HDL_2b (Chr 9)	rs964184	11	116648917	116648917	HGVST4151	HGVRS9380	D014280	Triglycerides	2e-11
HDL_2b (Chr 9)	rs2075291	11	116661392	116661392	HGVST1854	HGVRS3993	D014280	Triglycerides	2.89e-11
HDL_2b (Chr 9)	rs2305830	11	117266312	117266312	HGVST4426	HGVRS11088	D008076	Cholesterol, HDL	3e-11
HDL_2b (Chr 9)	rs145556679	11	117643264	117643264	HGVST2769	HGVRS5692	D015243	Cholesterol, VLDL	3e-11
HDL_2b (Chr 9)	rs2266788	11	116660686	116660686	HGVST4068	HGVRS8879	D005229	Fatty Acids, Monounsaturated	3e-11
HDL_2b (Chr 9)	rs2266788	11	116660686	116660686	HGVST4068	HGVRS9010	D008079	Lipoproteins, VLDL	3e-11
HDL_2b (Chr 9)	rs12279433	11	116748221	116748221	HGVST4067	HGVRS8827	D024821	Metabolic Syndrome	3e-11
HDL_2b (Chr 9)	rs145556679	11	117643264	117643264	HGVST2769	HGVRS5698	D014280	Triglycerides	3e-11
HDL_2b (Chr 9)	rs76353203	11	116701353	116701353	HGVST4165	HGVRS9425	D014280	Triglycerides	3e-11
HDL_2b (Chr 9)	rs964184	11	116648917	116648917	HGVST4260	HGVRS9869	D014280	Triglycerides	3e-11
HDL_2b (Chr 9)	rs11216183	11	116781545	116781545	HGVST4145	HGVRS9361	D049629	Waist-Hip Ratio	3e-11
HDL_2b (Chr 9)	rs7128382	11	117023487	117023487	HGVST3432	HGVRS6999	D001794	Blood Pressure	4e-11
HDL_2b (Chr 9)	rs1076485	11	116772441	116772441	HGVST3468	HGVRS7100	D001794	Blood Pressure	5e-11
HDL_2b (Chr 9)	rs2160669	11	116647607	116647607	HGVST3327	HGVRS6779	D002784	Cholesterol	5e-11
HDL_2b (Chr 9)	rs651821	11	116662579	116662579	HGVST3327	HGVRS6779	D002784	Cholesterol	5e-11
HDL_2b (Chr 9)	rs2266788	11	116660686	116660686	HGVST4068	HGVRS9057	D010743	Phospholipids	5e-11
HDL_2b (Chr 9)	rs2266788	11	116660686	116660686	HGVST4068	HGVRS8873	D014280	Triglycerides	5e-11
HDL_2b (Chr 9)	rs77585745	11	116872876	116872876	HGVST4426	HGVRS11097	D014280	Triglycerides	5e-11
HDL_2b (Chr 9)	rs508487	11	117075566	117075566	HGVST3685	HGVRS7633	D002784	Cholesterol	6e-11
HDL_2b (Chr 9)	rs77585745	11	116872876	116872876	HGVST4426	HGVRS11090	D002784	Cholesterol	6e-11
HDL_2b (Chr 9)	rs662799	11	116663707	116663707	HGVST3327	HGVRS6791	D008076	Cholesterol, HDL	6e-11
HDL_2b (Chr 9)	rs509728	11	116533167	116533167	HGVST3597	HGVRS7415	D008076	Cholesterol, HDL	7e-11
HDL_2b (Chr 9)	rs4938362	11	117100029	117100029	HGVST4426	HGVRS11104	D008078	Cholesterol, LDL	7e-11
HDL_2b (Chr 9)	rs2266788	11	116660686	116660686	HGVST4068	HGVRS9101	D008079	Lipoproteins, VLDL	7e-11
HDL_2b (Chr 9)	rs2266788	11	116660686	116660686	HGVST4068	HGVRS9082	D014280	Triglycerides	7e-11
HDL_2b (Chr 9)	rs66505542	11	116623222	116623222	HGVST4641	HGVRS13072	D008078	Cholesterol, LDL	8e-11
HDL_2b (Chr 9)	rs2266788	11	116660686	116660686	HGVST4068	HGVRS9131	D005231	Fatty Acids, Unsaturated	8e-11
HDL_2b (Chr 9)	rs76942203	11	116973247	116973247	HGVST4145	HGVRS9358	D015992	Body Mass Index	9e-11
HDL_2b (Chr 9)	rs2266788	11	116660686	116660686	HGVST4068	HGVRS8902	D002784	Cholesterol	9e-11
HDL_2b (Chr 9)	rs651821	11	116662579	116662579	HGVST4068	HGVRS8937	D002784	Cholesterol	9e-11
HDL_2b (Chr 9)	rs11216126	11	116617240	116617240	HGVST3586	HGVRS7384	D008076	Cholesterol, HDL	9e-11
HDL_2b (Chr 9)	rs73012993	11	116528663	116528663	HGVST4426	HGVRS11088	D008076	Cholesterol, HDL	9e-11
HDL_2b (Chr 9)	rs12225399	11	118480285	118480285	HGVST3540	HGVRS7248	D002784	Cholesterol	1e-10
HDL_2b (Chr 9)	rs2367970	11	116581641	116581641	HGVST3685	HGVRS7633	D002784	Cholesterol	1e-10
HDL_2b (Chr 9)	rs897837	11	117261488	117261488	HGVST4426	HGVRS11088	D008076	Cholesterol, HDL	1e-10
HDL_2b (Chr 9)	rs964184	11	116648917	116648917	HGVST3685	HGVRS7632	D008078	Cholesterol, LDL	1e-10
HDL_2b (Chr 9)	rs2266788	11	116660686	116660686	HGVST4068	HGVRS8856	D008079	Lipoproteins, VLDL	1e-10
HDL_2b (Chr 9)	rs964184	11	116648917	116648917	HGVST4584	HGVRS12728	D010742	Phospholipid Ethers	1e-10
HDL_2b (Chr 9)	rs964184	11	116648917	116648917	HGVST4584	HGVRS12752	D010742	Phospholipid Ethers	1e-10
HDL_2b (Chr 9)	rs2266788	11	116660686	116660686	HGVST4068	HGVRS8836	D010743	Phospholipids	1e-10
HDL_2b (Chr 9)	rs1064939	11	118396331	118396331	HGVST4431	HGVRS11130	D014280	Triglycerides	1e-10
HDL_2b (Chr 9)	rs79610135	11	116635951	116635951	HGVST4426	HGVRS11097	D014280	Triglycerides	1e-10
HDL_2b (Chr 9)	rs964184	11	116648917	116648917	HGVST4260	HGVRS9930	D014280	Triglycerides	1e-10
HDL_2b (Chr 9)	rs17122278	11	118449370	118449370	HGVST3121	HGVRS6395	D002784	Cholesterol	2e-10
HDL_2b (Chr 9)	rs1558861	11	116607437	116607437	HGVST3327	HGVRS6791	D008076	Cholesterol, HDL	2e-10
HDL_2b (Chr 9)	rs186808413	11	117042408	117042408	HGVST3701	HGVRS7660	D008076	Cholesterol, HDL	2e-10
HDL_2b (Chr 9)	rs964184	11	116648917	116648917	HGVST1060	HGVRS2015	D010743	Phospholipids	2e-10
HDL_2b (Chr 9)	rs897837	11	117261488	117261488	HGVST4426	HGVRS11097	D014280	Triglycerides	2e-10
HDL_2b (Chr 9)	rs964184	11	116648917	116648917	HGVST4260	HGVRS10033	D014280	Triglycerides	2e-10
HDL_2b (Chr 9)	rs964184	11	116648917	116648917	HGVST3869	HGVRS8040	D014280	Triglycerides	2e-10
HDL_2b (Chr 9)	rs964184	11	116648917	116648917	HGVST4260	HGVRS9982	D014280	Triglycerides	2e-10
HDL_2b (Chr 9)	rs6589567	11	116670676	116670676	HGVST2993	HGVRS6172	D002784	Cholesterol	3e-10
HDL_2b (Chr 9)	rs662799	11	116663707	116663707	HGVST3327	HGVRS6779	D002784	Cholesterol	3e-10
HDL_2b (Chr 9)	rs2266788	11	116660686	116660686	HGVST4068	HGVRS8933	D002788	Cholesterol Esters	3e-10
HDL_2b (Chr 9)	rs11216230	11	116884789	116884789	HGVST3072	HGVRS6315	D008076	Cholesterol, HDL	3e-10
HDL_2b (Chr 9)	rs662799	11	116663707	116663707	HGVST4061	HGVRS8819	D024821	Metabolic Syndrome	3e-10
HDL_2b (Chr 9)	rs12804297	11	116853300	116853300	HGVST4426	HGVRS11097	D014280	Triglycerides	3e-10
HDL_2b (Chr 9)	rs508487	11	117075566	117075566	HGVST3327	HGVRS6788	D014280	Triglycerides	3e-10
HDL_2b (Chr 9)	rs73011197	11	116487300	116487300	HGVST4426	HGVRS11097	D014280	Triglycerides	3e-10
HDL_2b (Chr 9)	rs7952043	11	116552562	116552562	HGVST4260	HGVRS9845	D002788	Cholesterol Esters	4e-10
HDL_2b (Chr 9)	rs76353203	11	116701353	116701353	HGVST4165	HGVRS9433	D008076	Cholesterol, HDL	4e-10
HDL_2b (Chr 9)	rs3741297	11	116657667	116657667	HGVST4815	HGVRS14059	D008078	Cholesterol, LDL	4e-10
HDL_2b (Chr 9)	rs7350481	11	116586283	116586283	HGVST3327	HGVRS6779	D002784	Cholesterol	5e-10
HDL_2b (Chr 9)	rs2266788	11	116660686	116660686	HGVST4068	HGVRS8936	D002788	Cholesterol Esters	5e-10
HDL_2b (Chr 9)	rs75919952	11	116667545	116667545	HGVST3327	HGVRS6788	D014280	Triglycerides	5e-10
HDL_2b (Chr 9)	rs3216785	11	117008346	117008347	HGVST4815	HGVRS14320	D015992	Body Mass Index	6e-10
HDL_2b (Chr 9)	rs2266788	11	116660686	116660686	HGVST4068	HGVRS9030	D015243	Cholesterol, VLDL	6e-10
HDL_2b (Chr 9)	rs2266788	11	116660686	116660686	HGVST4068	HGVRS8862	D008075	Lipoproteins, HDL	6e-10
HDL_2b (Chr 9)	rs10892044	11	116766899	116766899	HGVST4067	HGVRS8827	D024821	Metabolic Syndrome	6e-10
HDL_2b (Chr 9)	rs11216186	11	116784692	116784692	HGVST4067	HGVRS8827	D024821	Metabolic Syndrome	6e-10
HDL_2b (Chr 9)	rs651821	11	116662579	116662579	HGVST4068	HGVRS8915	D010743	Phospholipids	6e-10
HDL_2b (Chr 9)	rs2075291	11	116661392	116661392	HGVST2412	HGVRS5001	D003324	Coronary Artery Disease	7e-10
HDL_2b (Chr 9)	rs112933729	11	117246566	117246566	HGVST4426	HGVRS11097	D014280	Triglycerides	7e-10
HDL_2b (Chr 9)	rs35412484	11	116669428	116669428	HGVST4426	HGVRS11090	D002784	Cholesterol	8e-10
HDL_2b (Chr 9)	rs2367970	11	116581641	116581641	HGVST2803	HGVRS5780	D008076	Cholesterol, HDL	8e-10
HDL_2b (Chr 9)	rs145859971	11	116688666	116688666	HGVST3540	HGVRS7247	D008078	Cholesterol, LDL	8e-10
HDL_2b (Chr 9)	rs2266788	11	116660686	116660686	HGVST4068	HGVRS8845	D010743	Phospholipids	8e-10
HDL_2b (Chr 9)	rs964184	11	116648917	116648917	HGVST3835	HGVRS7952	D014280	Triglycerides	8e-10
HDL_2b (Chr 9)	rs964184	11	116648917	116648917	HGVST2349	HGVRS4907	D003324	Coronary Artery Disease	9e-10
HDL_2b (Chr 9)	rs12797557	11	117254122	117254122	HGVST3432	HGVRS7001	D001794	Blood Pressure	1e-09
HDL_2b (Chr 9)	rs192489212	11	117220429	117220429	HGVST2696	HGVRS5560	D008076	Cholesterol, HDL	1e-09
HDL_2b (Chr 9)	rs2266788	11	116660686	116660686	HGVST4068	HGVRS9063	D008075	Lipoproteins, HDL	1e-09
HDL_2b (Chr 9)	rs2266788	11	116660686	116660686	HGVST4068	HGVRS9128	D008079	Lipoproteins, VLDL	1e-09
HDL_2b (Chr 9)	rs2266788	11	116660686	116660686	HGVST4068	HGVRS9033	D010743	Phospholipids	1e-09
HDL_2b (Chr 9)	rs651821	11	116662579	116662579	HGVST4068	HGVRS8974	D010743	Phospholipids	1e-09
HDL_2b (Chr 9)	rs11599994	11	116383064	116383064	HGVST4426	HGVRS11097	D014280	Triglycerides	1e-09
HDL_2b (Chr 9)	rs7396835	11	116684028	116684028	HGVST487	HGVRS943	D014280	Triglycerides	1e-09
HDL_2b (Chr 9)	rs964184	11	116648917	116648917	HGVST2877	HGVRS5921	D014280	Triglycerides	1e-09
HDL_2b (Chr 9)	rs7116797	11	116707338	116707338	HGVST3643	HGVRS7525	D001794	Blood Pressure	2e-09
HDL_2b (Chr 9)	rs2075290	11	116653296	116653296	HGVST750	HGVRS1473	D024821	Metabolic Syndrome	2e-09
HDL_2b (Chr 9)	rs2266788	11	116660686	116660686	HGVST750	HGVRS1473	D024821	Metabolic Syndrome	2e-09
HDL_2b (Chr 9)	rs651821	11	116662579	116662579	HGVST4727	HGVRS13697	D024821	Metabolic Syndrome	2e-09
HDL_2b (Chr 9)	rs12225230	11	116728630	116728630	HGVST3685	HGVRS7630	D014280	Triglycerides	2e-09
HDL_2b (Chr 9)	rs142953140	11	117089205	117089205	HGVST3701	HGVRS7661	D014280	Triglycerides	2e-09
HDL_2b (Chr 9)	rs144018203	11	116916060	116916060	HGVST4758	HGVRS13799	D014280	Triglycerides	2e-09
HDL_2b (Chr 9)	rs2266788	11	116660686	116660686	HGVST4068	HGVRS8990	D014280	Triglycerides	2e-09
HDL_2b (Chr 9)	rs3135506	11	116662407	116662407	HGVST4679	HGVRS13601	D014280	Triglycerides	2e-09
HDL_2b (Chr 9)	rs625524	11	116674503	116674503	HGVST4426	HGVRS11097	D014280	Triglycerides	2e-09
HDL_2b (Chr 9)	rs79357714	11	116902639	116902639	HGVST4383	HGVRS10880	D014280	Triglycerides	2e-09
HDL_2b (Chr 9)	rs11823543	11	116649135	116649135	HGVST750	HGVRS1470	D024821	Metabolic Syndrome	3e-09
HDL_2b (Chr 9)	rs11825181	11	116626258	116626258	HGVST750	HGVRS1470	D024821	Metabolic Syndrome	3e-09
HDL_2b (Chr 9)	rs964184	11	116648917	116648917	HGVST4260	HGVRS10022	D014280	Triglycerides	3e-09
HDL_2b (Chr 9)	rs651821	11	116662579	116662579	HGVST4068	HGVRS8932	D015243	Cholesterol, VLDL	4e-09
HDL_2b (Chr 9)	rs529623	11	117693255	117693255	HGVST4997	HGVRS15031	D003922	Diabetes Mellitus, Type 1	4e-09
HDL_2b (Chr 9)	rs7115634	11	118466249	118466249	HGVST4815	HGVRS14127	D002784	Cholesterol	5e-09
HDL_2b (Chr 9)	rs11216230	11	116884789	116884789	HGVST3685	HGVRS7631	D008076	Cholesterol, HDL	5e-09
HDL_2b (Chr 9)	rs139961185	11	116807343	116807343	HGVST3327	HGVRS6791	D008076	Cholesterol, HDL	5e-09
HDL_2b (Chr 9)	rs10790162	11	116639104	116639104	HGVST750	HGVRS1473	D024821	Metabolic Syndrome	5e-09
HDL_2b (Chr 9)	rs7350481	11	116586283	116586283	HGVST2341	HGVRS4895	D014280	Triglycerides	5e-09
HDL_2b (Chr 9)	rs12416941	11	116979363	116979363	HGVST4318	HGVRS10611	D015992	Body Mass Index	6e-09
HDL_2b (Chr 9)	rs662799	11	116663707	116663707	HGVST4720	HGVRS13684	D003327	Coronary Disease	6e-09
HDL_2b (Chr 9)	rs11820589	11	116633862	116633862	HGVST750	HGVRS1478	D024821	Metabolic Syndrome	6e-09
HDL_2b (Chr 9)	rs139961185	11	116807343	116807343	HGVST3072	HGVRS6316	D014280	Triglycerides	7e-09
HDL_2b (Chr 9)	rs964184	11	116648917	116648917	HGVST4260	HGVRS9991	D014280	Triglycerides	7e-09
HDL_2b (Chr 9)	rs508487	11	117075566	117075566	HGVST2576	HGVRS5318	D014280	Triglycerides	8e-09
HDL_2b (Chr 9)	rs12281009	11	117032959	117032959	HGVST3468	HGVRS7087	D015992	Body Mass Index	9e-09
HDL_2b (Chr 9)	rs7110984	11	118442234	118442234	HGVST4431	HGVRS11129	D008078	Cholesterol, LDL	9e-09
HDL_2b (Chr 9)	rs11603023	11	118486067	118486067	HGVST2548	HGVRS5279	D002784	Cholesterol	1e-08
HDL_2b (Chr 9)	rs2266788	11	116660686	116660686	HGVST4068	HGVRS8956	D002784	Cholesterol	1e-08
HDL_2b (Chr 9)	rs6589566	11	116652423	116652423	HGVST3182	HGVRS6490	D002784	Cholesterol	1e-08
HDL_2b (Chr 9)	rs2266788	11	116660686	116660686	HGVST4068	HGVRS8843	D008079	Lipoproteins, VLDL	1e-08
HDL_2b (Chr 9)	rs12286037	11	116652207	116652207	HGVST750	HGVRS1478	D024821	Metabolic Syndrome	1e-08
HDL_2b (Chr 9)	rs481843	11	116525867	116525867	HGVST4067	HGVRS8827	D024821	Metabolic Syndrome	1e-08
HDL_2b (Chr 9)	rs486394	11	116526322	116526322	HGVST4067	HGVRS8827	D024821	Metabolic Syndrome	1e-08
HDL_2b (Chr 9)	rs66505542	11	116623222	116623222	HGVST4349	HGVRS10773	D014280	Triglycerides	1e-08
HDL_2b (Chr 9)	rs964184	11	116648917	116648917	HGVST4029	HGVRS8614	D014280	Triglycerides	1e-08
HDL_2b (Chr 9)	rs1787701	11	116563992	116563992	HGVST4700	HGVRS13641	D049629	Waist-Hip Ratio	1e-08
HDL_2b (Chr 9)	rs1787701	11	116563992	116563992	HGVST4700	HGVRS13647	D049629	Waist-Hip Ratio	1e-08
HDL_2b (Chr 9)	rs2266788	11	116660686	116660686	HGVST4068	HGVRS8953	D002788	Cholesterol Esters	2e-08
HDL_2b (Chr 9)	rs514924	11	118346863	118346863	HGVST4383	HGVRS10879	D008076	Cholesterol, HDL	2e-08
HDL_2b (Chr 9)	rs113932726	11	116650638	116650638	HGVST2483	HGVRS5156	D008078	Cholesterol, LDL	2e-08
HDL_2b (Chr 9)	rs1145198	11	116574336	116574336	HGVST3327	HGVRS6788	D014280	Triglycerides	2e-08
HDL_2b (Chr 9)	rs12294259	11	116637146	116637146	HGVST4260	HGVRS9895	D014280	Triglycerides	2e-08
HDL_2b (Chr 9)	rs964184	11	116648917	116648917	HGVST3869	HGVRS8039	D014280	Triglycerides	2e-08
HDL_2b (Chr 9)	rs117204111	11	118199425	118199425	HGVST3643	HGVRS7524	D001794	Blood Pressure	3e-08
HDL_2b (Chr 9)	rs78799967	11	118266523	118266523	HGVST3468	HGVRS7100	D001794	Blood Pressure	3e-08
HDL_2b (Chr 9)	rs9804646	11	116665079	116665079	HGVST3685	HGVRS7633	D002784	Cholesterol	3e-08
HDL_2b (Chr 9)	rs2266788	11	116660686	116660686	HGVST4068	HGVRS9113	D008079	Lipoproteins, VLDL	3e-08
HDL_2b (Chr 9)	rs3741298	11	116657561	116657561	HGVST1498	HGVRS2887	D009765	Obesity	3e-08
HDL_2b (Chr 9)	rs2075291	11	116661392	116661392	HGVST4061	HGVRS8820	D008076	Cholesterol, HDL	4e-08
HDL_2b (Chr 9)	rs7115583	11	116784376	116784376	HGVST3944	HGVRS8264	D008076	Cholesterol, HDL	4e-08
HDL_2b (Chr 9)	rs2266788	11	116660686	116660686	HGVST4068	HGVRS8866	D005227	Fatty Acids	4e-08
HDL_2b (Chr 9)	rs2266788	11	116660686	116660686	HGVST750	HGVRS1470	D024821	Metabolic Syndrome	4e-08
HDL_2b (Chr 9)	rs9332817	11	118365210	118365210	HGVST4235	HGVRS9738	D024821	Metabolic Syndrome	4e-08
HDL_2b (Chr 9)	rs4936356	11	116431521	116431521	HGVST4134	HGVRS9281	D015992	Body Mass Index	5e-08
HDL_2b (Chr 9)	rs964184	11	116648917	116648917	HGVST4260	HGVRS9861	D014280	Triglycerides	5e-08
HDL_2b (Chr 9)	rs2075292	11	116732512	116732512	HGVST216	HGVRS422	D014280	Triglycerides	5.3e-08
HDL_2b (Chr 9)	rs2000571	11	116585533	116585533	HGVST214	HGVRS412	D014280	Triglycerides	5.7e-08
HDL_2b (Chr 9)	rs7116797	11	116707338	116707338	HGVST3643	HGVRS7523	D001794	Blood Pressure	6e-08
HDL_2b (Chr 9)	rs17120139	11	116774201	116774201	HGVST216	HGVRS422	D014280	Triglycerides	6.2e-08
HDL_2b (Chr 9)	rs2075291	11	116661392	116661392	HGVST3327	HGVRS6791	D008076	Cholesterol, HDL	7e-08
HDL_2b (Chr 9)	rs651821	11	116662579	116662579	HGVST3327	HGVRS6791	D008076	Cholesterol, HDL	7e-08
HDL_2b (Chr 9)	rs486394	11	116526322	116526322	HGVST2268	HGVRS4761	D024821	Metabolic Syndrome	8e-08
HDL_2b (Chr 9)	rs964184	11	116648917	116648917	HGVST4260	HGVRS9966	D014280	Triglycerides	8e-08
HDL_2b (Chr 9)	rs12285095	11	116658031	116658031	HGVST4260	HGVRS9845	D002788	Cholesterol Esters	9e-08
HDL_2b (Chr 9)	rs964184	11	116648917	116648917	HGVST4260	HGVRS9893	D014280	Triglycerides	9e-08
VLDL_lg (Chr 9)	rs9818220	3	30284320	30284320	HGVST3432	HGVRS6999	D001794	Blood Pressure	6e-11
VLDL_lg (Chr 9)	rs72851229	3	29374219	29374219	HGVST3614	HGVRS7455	D001794	Blood Pressure	4e-09
VLDL_lg (Chr 9)	rs9869477	3	28731810	28731810	HGVST4997	HGVRS15031	D003922	Diabetes Mellitus, Type 1	4e-09
HDL_3_2a (Chr9)	rs11718848	3	37366459	37366459	HGVST4410	HGVRS10955	D001794	Blood Pressure	1e-18
HDL_3_2a (Chr9)	rs267517	3	37539090	37539090	HGVST3614	HGVRS7454	D001794	Blood Pressure	8e-15
HDL_3_2a (Chr9)	rs267561	3	37574951	37574951	HGVST4410	HGVRS10956	D001794	Blood Pressure	1e-13
HDL_3_2a (Chr9)	rs155524	3	37562141	37562141	HGVST4145	HGVRS9361	D049629	Waist-Hip Ratio	1e-13
HDL_3_2a (Chr9)	rs174829	3	37535577	37535577	HGVST4145	HGVRS9360	D049629	Waist-Hip Ratio	6e-13
HDL_3_2a (Chr9)	rs573682388	3	38165547	38165547	HGVST4815	HGVRS14057	D006442	Glycated Hemoglobin A	7e-12
HDL_3_2a (Chr9)	rs267539	3	37582252	37582252	HGVST3432	HGVRS6999	D001794	Blood Pressure	1e-11
HDL_3_2a (Chr9)	rs573682388	3	38165547	38165547	HGVST4426	HGVRS11096	D006442	Glycated Hemoglobin A	1e-11
HDL_3_2a (Chr9)	rs41312411	3	38621237	38621237	HGVST3300	HGVRS6702	D006339	Heart Rate	1e-11
HDL_3_2a (Chr9)	rs174829	3	37535577	37535577	HGVST3942	HGVRS8260	D049629	Waist-Hip Ratio	1e-11
HDL_3_2a (Chr9)	rs539108	3	37535866	37535866	HGVST3468	HGVRS7100	D001794	Blood Pressure	2e-11
HDL_3_2a (Chr9)	rs2507948	3	37832172	37832172	HGVST3468	HGVRS7098	D049629	Waist-Hip Ratio	2e-11
HDL_3_2a (Chr9)	rs267540	3	37581843	37581843	HGVST3432	HGVRS7000	D001794	Blood Pressure	6e-11
HDL_3_2a (Chr9)	rs267543	3	37579488	37579488	HGVST4318	HGVRS10606	D049629	Waist-Hip Ratio	9e-11
HDL_3_2a (Chr9)	rs267561	3	37574951	37574951	HGVST4410	HGVRS10955	D001794	Blood Pressure	1e-10
HDL_3_2a (Chr9)	rs174831	3	37589244	37589244	HGVST4700	HGVRS13650	D055105	Waist Circumference	5e-10
HDL_3_2a (Chr9)	rs2507948	3	37832172	37832172	HGVST4318	HGVRS10606	D049629	Waist-Hip Ratio	8e-10
HDL_3_2a (Chr9)	rs267513	3	37570380	37570380	HGVST4815	HGVRS14197	D001794	Blood Pressure	1e-09
HDL_3_2a (Chr9)	rs2507948	3	37832172	37832172	HGVST4318	HGVRS10609	D055105	Waist Circumference	2e-09
HDL_3_2a (Chr9)	rs919113	3	37600470	37600470	HGVST4318	HGVRS10606	D049629	Waist-Hip Ratio	7e-09
HDL_3_2a (Chr9)	rs3749387	3	38496193	38496193	HGVST3468	HGVRS7087	D015992	Body Mass Index	2e-08
HDL_3_2a (Chr9)	rs197770	3	37515827	37515827	HGVST1060	HGVRS2013	D010743	Phospholipids	2e-08
HDL_3_2a (Chr9)	rs9826470	3	38019428	38019428	HGVST4700	HGVRS13650	D055105	Waist Circumference	3e-08
HDL_3_2a (Chr9)	rs174829	3	37535577	37535577	HGVST3942	HGVRS8261	D049629	Waist-Hip Ratio	5e-08
LDL species (Chr 10)	rs1320761	6	122168138	122168138	HGVST3300	HGVRS6702	D006339	Heart Rate	1e-64
LDL species (Chr 10)	rs1015451	6	122131485	122131485	HGVST1696	HGVRS3555	D006339	Heart Rate	1e-33
LDL species (Chr 10)	rs1320761	6	122168138	122168138	HGVST2733	HGVRS5636	D006339	Heart Rate	1e-24
LDL species (Chr 10)	rs9372668	6	122188472	122188472	HGVST4815	HGVRS14076	D001794	Blood Pressure	5e-21
LDL species (Chr 10)	rs1919865	6	122121005	122121005	HGVST3432	HGVRS7000	D001794	Blood Pressure	4e-20
LDL species (Chr 10)	rs3792943	6	121758512	121758512	HGVST3300	HGVRS6702	D006339	Heart Rate	3e-17
LDL species (Chr 10)	rs9398652	6	122146034	122146034	HGVST568	HGVRS1117	D006339	Heart Rate	4e-15
LDL species (Chr 10)	rs9320841	6	122114451	122114451	HGVST1488	HGVRS2759	D006339	Heart Rate	5e-15
LDL species (Chr 10)	rs12208772	6	122125427	122125427	HGVST3432	HGVRS7001	D001794	Blood Pressure	2e-13
LDL species (Chr 10)	rs12206253	6	122192592	122192592	HGVST3643	HGVRS7524	D001794	Blood Pressure	1e-12
LDL species (Chr 10)	rs11154027	6	121781390	121781390	HGVST1696	HGVRS3554	D006339	Heart Rate	7e-12
LDL species (Chr 10)	rs11154027	6	121781390	121781390	HGVST2068	HGVRS4441	D001794	Blood Pressure	1e-10
LDL species (Chr 10)	rs187207161	6	122339304	122339304	HGVST4410	HGVRS10954	D001794	Blood Pressure	2e-10
LDL species (Chr 10)	rs145681012	6	121810583	121810583	HGVST4815	HGVRS14049	D001794	Blood Pressure	5e-10
LDL species (Chr 10)	rs9398642	6	121883200	121883200	HGVST4426	HGVRS11096	D006442	Glycated Hemoglobin A	5e-10
LDL species (Chr 10)	rs11961755	6	121766286	121766286	HGVST4383	HGVRS10879	D008076	Cholesterol, HDL	6e-10
LDL species (Chr 10)	rs6925750	6	122287990	122287990	HGVST3614	HGVRS7454	D001794	Blood Pressure	7e-10
LDL species (Chr 10)	rs12196172	6	121786327	121786327	HGVST4815	HGVRS14057	D006442	Glycated Hemoglobin A	6e-09
LDL species (Chr 10)	rs17083533	6	121730722	121730722	HGVST1696	HGVRS3553	D006339	Heart Rate	1e-08
LDL species (Chr 10)	rs11154022	6	121748542	121748542	HGVST568	HGVRS1117	D006339	Heart Rate	7e-08
HDL_3_2a (Chr 10)	rs1320761	6	122168138	122168138	HGVST3300	HGVRS6702	D006339	Heart Rate	1e-64
HDL_3_2a (Chr 10)	rs1320761	6	122168138	122168138	HGVST2733	HGVRS5636	D006339	Heart Rate	1e-24
HDL_3_2a (Chr 10)	rs9372668	6	122188472	122188472	HGVST4815	HGVRS14076	D001794	Blood Pressure	5e-21
HDL_3_2a (Chr 10)	rs9398652	6	122146034	122146034	HGVST568	HGVRS1117	D006339	Heart Rate	4e-15
HDL_3_2a (Chr 10)	rs12206253	6	122192592	122192592	HGVST3643	HGVRS7524	D001794	Blood Pressure	1e-12
HDL_3_2a (Chr 10)	rs187207161	6	122339304	122339304	HGVST4410	HGVRS10954	D001794	Blood Pressure	2e-10
HDL_3_2a (Chr 10)	rs6925750	6	122287990	122287990	HGVST3614	HGVRS7454	D001794	Blood Pressure	7e-10
VLDL_lg (Chr 10)	rs6539064	12	103706754	103706754	HGVST4145	HGVRS9356	D015992	Body Mass Index	1e-23
VLDL_lg (Chr 10)	rs6539064	12	103706754	103706754	HGVST4145	HGVRS9358	D015992	Body Mass Index	1e-23
VLDL_lg (Chr 10)	rs6539064	12	103706754	103706754	HGVST4145	HGVRS9363	D015992	Body Mass Index	1e-23
VLDL_lg (Chr 10)	rs4764949	12	103658096	103658096	HGVST3468	HGVRS7087	D015992	Body Mass Index	7e-21
VLDL_lg (Chr 10)	rs10778215	12	103537266	103537266	HGVST3398	HGVRS6939	D002097	C-Reactive Protein	2e-20
VLDL_lg (Chr 10)	rs6539064	12	103706754	103706754	HGVST4318	HGVRS10611	D015992	Body Mass Index	3e-19
VLDL_lg (Chr 10)	rs4764939	12	103522952	103522952	HGVST4087	HGVRS9178	D002097	C-Reactive Protein	6e-17
VLDL_lg (Chr 10)	rs4764725	12	103512314	103512314	HGVST3398	HGVRS6939	D002097	C-Reactive Protein	2e-16
VLDL_lg (Chr 10)	rs17032220	12	102407746	102407746	HGVST4815	HGVRS14093	D001835	Body Weight	3e-16
VLDL_lg (Chr 10)	rs5742643	12	102837863	102837863	HGVST3614	HGVRS7453	D001794	Blood Pressure	2e-15
VLDL_lg (Chr 10)	rs6539064	12	103706754	103706754	HGVST4815	HGVRS14320	D015992	Body Mass Index	5e-14
VLDL_lg (Chr 10)	rs1520194	12	103640952	103640952	HGVST4318	HGVRS10611	D015992	Body Mass Index	4e-13
VLDL_lg (Chr 10)	rs199542783	12	103141540	103141540	HGVST4815	HGVRS14033	D002097	C-Reactive Protein	6e-13
VLDL_lg (Chr 10)	rs11111142	12	102431759	102431759	HGVST4815	HGVRS14171	D001835	Body Weight	3e-12
VLDL_lg (Chr 10)	rs11111333	12	103059020	103059020	HGVST4700	HGVRS13640	D055105	Waist Circumference	3e-12
VLDL_lg (Chr 10)	rs860598	12	102898446	102898446	HGVST4595	HGVRS12874	D007328	Insulin	7e-12
VLDL_lg (Chr 10)	rs2373459	12	101873956	101873956	HGVST3540	HGVRS7245	D008076	Cholesterol, HDL	9e-12
VLDL_lg (Chr 10)	rs10745954	12	103483094	103483094	HGVST728	HGVRS1411	D002097	C-Reactive Protein	2e-11
VLDL_lg (Chr 10)	rs66500550	12	102422359	102422359	HGVST4700	HGVRS13650	D055105	Waist Circumference	4e-11
VLDL_lg (Chr 10)	rs4764907	12	103078060	103078060	HGVST4700	HGVRS13650	D055105	Waist Circumference	5e-11
VLDL_lg (Chr 10)	rs2643672	12	103042299	103042299	HGVST3507	HGVRS7177	D001835	Body Weight	9e-11
VLDL_lg (Chr 10)	rs10778213	12	103495151	103495151	HGVST272	HGVRS520	D002097	C-Reactive Protein	1e-10
VLDL_lg (Chr 10)	rs35747	12	102912558	102912558	HGVST1350	HGVRS2465	D015992	Body Mass Index	1e-09
VLDL_lg (Chr 10)	rs35767	12	102875569	102875569	HGVST463	HGVRS893	D007333	Insulin Resistance	2e-09
VLDL_lg (Chr 10)	rs35767	12	102875569	102875569	HGVST463	HGVRS896	D007333	Insulin Resistance	2e-09
VLDL_lg (Chr 10)	rs10860867	12	102841826	102841826	HGVST4700	HGVRS13640	D055105	Waist Circumference	2e-09
VLDL_lg (Chr 10)	rs17032480	12	102773617	102773617	HGVST4700	HGVRS13650	D055105	Waist Circumference	2e-09
VLDL_lg (Chr 10)	rs7132083	12	102367381	102367381	HGVST4700	HGVRS13650	D055105	Waist Circumference	5e-09
VLDL_lg (Chr 10)	rs833741	12	103050659	103050659	HGVST4700	HGVRS13650	D055105	Waist Circumference	6e-09
VLDL_lg (Chr 10)	rs2133292	12	103048184	103048184	HGVST4700	HGVRS13650	D055105	Waist Circumference	7e-09
VLDL_lg (Chr 10)	rs17438571	12	102568101	102568101	HGVST4700	HGVRS13641	D049629	Waist-Hip Ratio	7e-09
VLDL_lg (Chr 10)	rs11111272	12	102827441	102827441	HGVST4700	HGVRS13641	D049629	Waist-Hip Ratio	1e-08
VLDL_lg (Chr 10)	rs66500550	12	102422359	102422359	HGVST4700	HGVRS13640	D055105	Waist Circumference	2e-08
VLDL_lg (Chr 10)	rs703593	12	103064247	103064247	HGVST4700	HGVRS13640	D055105	Waist Circumference	2e-08
VLDL_lg (Chr 10)	rs11111272	12	102827441	102827441	HGVST4700	HGVRS13647	D049629	Waist-Hip Ratio	2e-08
VLDL_lg (Chr 10)	rs17438571	12	102568101	102568101	HGVST4700	HGVRS13647	D049629	Waist-Hip Ratio	2e-08
VLDL_lg (Chr 10)	rs1012306	12	101888063	101888063	HGVST4383	HGVRS10879	D008076	Cholesterol, HDL	3e-08
VLDL_lg (Chr 10)	rs35767	12	102875569	102875569	HGVST463	HGVRS892	D007328	Insulin	3e-08
VLDL_lg (Chr 10)	rs35767	12	102875569	102875569	HGVST463	HGVRS894	D007328	Insulin	3e-08
VLDL_lg (Chr 10)	rs12425517	12	103081979	103081979	HGVST4700	HGVRS13644	D055105	Waist Circumference	3e-08
VLDL_lg (Chr 10)	rs140572498	12	102962945	102962945	HGVST3468	HGVRS7098	D049629	Waist-Hip Ratio	3e-08
VLDL_lg (Chr 10)	rs56154034	12	102754516	102754516	HGVST4700	HGVRS13650	D055105	Waist Circumference	4e-08
VLDL_lg (Chr 10)	rs6539044	12	103077252	103077252	HGVST4700	HGVRS13650	D055105	Waist Circumference	4e-08
VLDL_lg (Chr 10)	rs7295435	12	103022397	103022397	HGVST4700	HGVRS13640	D055105	Waist Circumference	4e-08
VLDL_lg (Chr 10)	rs7296340	12	101602103	101602103	HGVST4700	HGVRS13645	D049629	Waist-Hip Ratio	4e-08
VLDL_lg (Chr 10)	rs80076418	12	102924964	102924964	HGVST4700	HGVRS13641	D049629	Waist-Hip Ratio	4e-08
VLDL_lg (Chr 10)	rs10778215	12	103537266	103537266	HGVST3685	HGVRS7630	D014280	Triglycerides	5e-08
VLDL_lg (Chr 10)	rs77705555	12	102985438	102985438	HGVST4700	HGVRS13640	D055105	Waist Circumference	5e-08
VLDL_lg (Chr 10)	rs35767	12	102875569	102875569	HGVST463	HGVRS3268	D007333	Insulin Resistance	7.572e-08
VLDL_lg (Chr 10)	rs860598	12	102898446	102898446	HGVST463	HGVRS3266	D007328	Insulin	8.921e-08
VLDL_lg (Chr 10)	rs35767	12	102875569	102875569	HGVST463	HGVRS3266	D007328	Insulin	9.575e-08
VLDL_lg (Chr 10)	rs2195246	12	102901442	102901442	HGVST463	HGVRS3266	D007328	Insulin	9.994e-08
VLDL species (Chr 11)	rs243018	2	60586707	60586707	HGVST4997	HGVRS15031	D003922	Diabetes Mellitus, Type 1	1e-39
VLDL species (Chr 11)	rs243018	2	60586707	60586707	HGVST4997	HGVRS15035	D003922	Diabetes Mellitus, Type 1	2e-33
VLDL species (Chr 11)	rs7606173	2	60725451	60725451	HGVST4815	HGVRS14057	D006442	Glycated Hemoglobin A	3e-25
VLDL species (Chr 11)	rs243024	2	60583665	60583665	HGVST4158	HGVRS9404	D003924	Diabetes Mellitus, Type 2	3e-20
VLDL species (Chr 11)	rs243018	2	60586707	60586707	HGVST4092	HGVRS9184	D003924	Diabetes Mellitus, Type 2	2e-15
VLDL species (Chr 11)	rs243019	2	60585806	60585806	HGVST3511	HGVRS7185	D003924	Diabetes Mellitus, Type 2	2e-15
VLDL species (Chr 11)	rs243021	2	60584819	60584819	HGVST555	HGVRS1096	D003924	Diabetes Mellitus, Type 2	3e-15
VLDL species (Chr 11)	rs243018	2	60586707	60586707	HGVST4815	HGVRS14201	D003922	Diabetes Mellitus, Type 1	6e-14
VLDL species (Chr 11)	rs66723505	2	60063763	60063763	HGVST3432	HGVRS6999	D001794	Blood Pressure	1e-13
VLDL species (Chr 11)	rs12476772	2	60203917	60203917	HGVST3468	HGVRS7087	D015992	Body Mass Index	1e-13
VLDL species (Chr 11)	rs12476772	2	60203917	60203917	HGVST4318	HGVRS10611	D015992	Body Mass Index	2e-13
VLDL species (Chr 11)	rs925484	2	60611437	60611437	HGVST3614	HGVRS7454	D001794	Blood Pressure	9e-13
VLDL species (Chr 11)	rs6709302	2	60727629	60727629	HGVST4426	HGVRS11096	D006442	Glycated Hemoglobin A	3e-12
VLDL species (Chr 11)	rs72816333	2	60096560	60096560	HGVST3614	HGVRS7453	D001794	Blood Pressure	6e-12
VLDL species (Chr 11)	rs1899492	2	60000304	60000304	HGVST2811	HGVRS5799	D006339	Heart Rate	2e-11
VLDL species (Chr 11)	rs1011407	2	60665768	60665768	HGVST4145	HGVRS9358	D015992	Body Mass Index	7e-11
VLDL species (Chr 11)	rs12713403	2	60006666	60006666	HGVST2811	HGVRS5800	D006339	Heart Rate	7e-11
VLDL species (Chr 11)	rs2540917	2	60608759	60608759	HGVST4410	HGVRS10955	D001794	Blood Pressure	1e-10
VLDL species (Chr 11)	rs243024	2	60583665	60583665	HGVST4815	HGVRS14087	D044882	Glucose Metabolism Disorders	2e-10
VLDL species (Chr 11)	rs1861151	2	60284614	60284614	HGVST4318	HGVRS10611	D015992	Body Mass Index	3e-10
VLDL species (Chr 11)	rs4672317	2	60030511	60030511	HGVST2811	HGVRS5795	D006339	Heart Rate	3e-10
VLDL species (Chr 11)	rs13028903	2	59951465	59951465	HGVST4145	HGVRS9361	D049629	Waist-Hip Ratio	3e-10
VLDL species (Chr 11)	rs1861151	2	60284614	60284614	HGVST4815	HGVRS14320	D015992	Body Mass Index	7e-10
VLDL species (Chr 11)	rs243088	2	60568745	60568745	HGVST2558	HGVRS5294	D003924	Diabetes Mellitus, Type 2	7e-10
VLDL species (Chr 11)	rs185581	2	59880605	59880605	HGVST4145	HGVRS9363	D015992	Body Mass Index	8e-10
VLDL species (Chr 11)	rs12464462	2	60636416	60636416	HGVST4999	HGVRS15042	D003922	Diabetes Mellitus, Type 1	9e-10
VLDL species (Chr 11)	rs35440896	2	61496141	61496142	HGVST4815	HGVRS14033	D002097	C-Reactive Protein	1e-09
VLDL species (Chr 11)	rs13022107	2	60008266	60008266	HGVST2811	HGVRS5797	D006339	Heart Rate	1e-09
VLDL species (Chr 11)	rs2540917	2	60608759	60608759	HGVST4410	HGVRS10956	D001794	Blood Pressure	2e-09
VLDL species (Chr 11)	rs359234	2	60471409	60471409	HGVST4318	HGVRS10611	D015992	Body Mass Index	2e-09
VLDL species (Chr 11)	rs13022107	2	60008266	60008266	HGVST2811	HGVRS5796	D006339	Heart Rate	2e-09
VLDL species (Chr 11)	rs1442875	2	60026906	60026906	HGVST2811	HGVRS5798	D006339	Heart Rate	2e-09
VLDL species (Chr 11)	rs243018	2	60586707	60586707	HGVST3468	HGVRS7094	D003924	Diabetes Mellitus, Type 2	3e-09
VLDL species (Chr 11)	rs1372876	2	60025963	60025963	HGVST2733	HGVRS5635	D006339	Heart Rate	3e-09
VLDL species (Chr 11)	rs2195086	2	60814466	60814466	HGVST4145	HGVRS9361	D049629	Waist-Hip Ratio	3e-09
VLDL species (Chr 11)	rs13002767	2	60285450	60285450	HGVST4815	HGVRS14093	D001835	Body Weight	4e-09
VLDL species (Chr 11)	rs10169482	2	61486628	61486628	HGVST4426	HGVRS11101	D002097	C-Reactive Protein	4e-09
VLDL species (Chr 11)	rs7567242	2	60553143	60553143	HGVST4815	HGVRS14164	D003922	Diabetes Mellitus, Type 1	4e-09
VLDL species (Chr 11)	rs2419407	2	60170875	60170875	HGVST4145	HGVRS9361	D049629	Waist-Hip Ratio	4e-09
VLDL species (Chr 11)	rs45600937	2	60678501	60678501	HGVST3468	HGVRS7087	D015992	Body Mass Index	6e-09
VLDL species (Chr 11)	rs13028903	2	59951465	59951465	HGVST3468	HGVRS7098	D049629	Waist-Hip Ratio	6e-09
VLDL species (Chr 11)	rs76918166	2	59554590	59554590	HGVST4318	HGVRS10611	D015992	Body Mass Index	8e-09
VLDL species (Chr 11)	rs116210206	2	60227046	60227046	HGVST3327	HGVRS6782	D007328	Insulin	8e-09
VLDL species (Chr 11)	rs6746340	2	59884498	59884498	HGVST4318	HGVRS10611	D015992	Body Mass Index	9e-09
VLDL species (Chr 11)	rs12713404	2	60006705	60006705	HGVST3300	HGVRS6702	D006339	Heart Rate	9e-09
VLDL species (Chr 11)	rs13018210	2	60247137	60247137	HGVST4318	HGVRS10611	D015992	Body Mass Index	1e-08
VLDL species (Chr 11)	rs13028903	2	59951465	59951465	HGVST3942	HGVRS8260	D049629	Waist-Hip Ratio	1e-08
VLDL species (Chr 11)	rs6742041	2	60068578	60068578	HGVST3432	HGVRS7000	D001794	Blood Pressure	2e-08
VLDL species (Chr 11)	rs45600937	2	60678501	60678501	HGVST4318	HGVRS10611	D015992	Body Mass Index	2e-08
VLDL species (Chr 11)	rs6746340	2	59884498	59884498	HGVST3468	HGVRS7087	D015992	Body Mass Index	2e-08
VLDL species (Chr 11)	rs13028903	2	59951465	59951465	HGVST4318	HGVRS10606	D049629	Waist-Hip Ratio	2e-08
VLDL species (Chr 11)	rs197084	2	59941979	59941979	HGVST2733	HGVRS5635	D006339	Heart Rate	3e-08
VLDL species (Chr 11)	rs2540914	2	60610411	60610411	HGVST4815	HGVRS14076	D001794	Blood Pressure	4e-08
VLDL species (Chr 11)	rs35744461	2	60834663	60834663	HGVST3468	HGVRS7087	D015992	Body Mass Index	4e-08
VLDL species (Chr 11)	rs61454271	2	60100833	60100833	HGVST4318	HGVRS10611	D015992	Body Mass Index	4e-08
VLDL species (Chr 11)	rs243018	2	60586707	60586707	HGVST4439	HGVRS11159	D003924	Diabetes Mellitus, Type 2	4e-08
VLDL species (Chr 11)	rs13028903	2	59951465	59951465	HGVST3942	HGVRS8261	D049629	Waist-Hip Ratio	5e-08
Mid_Zone (Chr 11)	rs757608	17	59497277	59497277	HGVST4318	HGVRS10609	D055105	Waist Circumference	1e-51
Mid_Zone (Chr 11)	rs17608766	17	45013271	45013271	HGVST3468	HGVRS7100	D001794	Blood Pressure	2e-46
Mid_Zone (Chr 11)	rs10445374	17	45662383	45662383	HGVST4431	HGVRS11129	D008078	Cholesterol, LDL	2e-46
Mid_Zone (Chr 11)	rs17608766	17	45013271	45013271	HGVST3643	HGVRS7524	D001794	Blood Pressure	3e-40
Mid_Zone (Chr 11)	rs36043200	17	45629406	45629406	HGVST4383	HGVRS10878	D008078	Cholesterol, LDL	1e-36
Mid_Zone (Chr 11)	rs17608766	17	45013271	45013271	HGVST4815	HGVRS14076	D001794	Blood Pressure	4e-35
Mid_Zone (Chr 11)	rs80335285	17	45055107	45055107	HGVST3432	HGVRS7000	D001794	Blood Pressure	4e-35
Mid_Zone (Chr 11)	rs75230966	17	44967530	44967530	HGVST3643	HGVRS7524	D001794	Blood Pressure	2e-32
Mid_Zone (Chr 11)	rs62076103	17	45888374	45888374	HGVST3614	HGVRS7454	D001794	Blood Pressure	5e-31
Mid_Zone (Chr 11)	rs35895680	17	47060322	47060322	HGVST4997	HGVRS15035	D003922	Diabetes Mellitus, Type 1	1e-28
Mid_Zone (Chr 11)	rs1076392	17	59493008	59493008	HGVST4700	HGVRS13648	D055105	Waist Circumference	1e-28
Mid_Zone (Chr 11)	rs757608	17	59497277	59497277	HGVST3942	HGVRS8260	D049629	Waist-Hip Ratio	4e-28
Mid_Zone (Chr 11)	rs17608766	17	45013271	45013271	HGVST3643	HGVRS7523	D001794	Blood Pressure	2e-27
Mid_Zone (Chr 11)	rs35895680	17	47060322	47060322	HGVST4997	HGVRS15031	D003922	Diabetes Mellitus, Type 1	8e-27
Mid_Zone (Chr 11)	rs183716729	17	53739608	53739608	HGVST3432	HGVRS7000	D001794	Blood Pressure	1e-26
Mid_Zone (Chr 11)	rs757608	17	59497277	59497277	HGVST4145	HGVRS9359	D049629	Waist-Hip Ratio	1e-26
Mid_Zone (Chr 11)	rs757608	17	59497277	59497277	HGVST4145	HGVRS9360	D049629	Waist-Hip Ratio	1e-26
Mid_Zone (Chr 11)	rs36043200	17	45629406	45629406	HGVST4815	HGVRS14054	D008078	Cholesterol, LDL	4e-26
Mid_Zone (Chr 11)	rs11655587	17	47140794	47140794	HGVST4145	HGVRS9358	D015992	Body Mass Index	7e-26
Mid_Zone (Chr 11)	rs208015	17	46252346	46252346	HGVST4145	HGVRS9356	D015992	Body Mass Index	7e-26
Mid_Zone (Chr 11)	rs8078686	17	45735706	45735706	HGVST3685	HGVRS7632	D008078	Cholesterol, LDL	2e-25
Mid_Zone (Chr 11)	rs56288724	17	60767135	60767135	HGVST3432	HGVRS7000	D001794	Blood Pressure	3e-25
Mid_Zone (Chr 11)	rs7221167	17	43933307	43933307	HGVST3468	HGVRS7098	D049629	Waist-Hip Ratio	3e-25
Mid_Zone (Chr 11)	rs11079849	17	47090785	47090785	HGVST3468	HGVRS7087	D015992	Body Mass Index	1e-24
Mid_Zone (Chr 11)	rs1292067	17	57930646	57930646	HGVST4087	HGVRS9178	D002097	C-Reactive Protein	1e-24
Mid_Zone (Chr 11)	rs4968248	17	44993128	44993128	HGVST4815	HGVRS14197	D001794	Blood Pressure	2e-24
Mid_Zone (Chr 11)	rs11079849	17	47090785	47090785	HGVST4318	HGVRS10611	D015992	Body Mass Index	3e-24
Mid_Zone (Chr 11)	rs7206971	17	45425115	45425115	HGVST3685	HGVRS7632	D008078	Cholesterol, LDL	3e-24
Mid_Zone (Chr 11)	rs758599	17	59492268	59492268	HGVST3468	HGVRS7098	D049629	Waist-Hip Ratio	3e-24
Mid_Zone (Chr 11)	rs11870935	17	45732605	45732605	HGVST3597	HGVRS7409	D008078	Cholesterol, LDL	5e-24
Mid_Zone (Chr 11)	rs757608	17	59497277	59497277	HGVST4318	HGVRS10606	D049629	Waist-Hip Ratio	2e-23
Mid_Zone (Chr 11)	rs9906944	17	47091420	47091420	HGVST4145	HGVRS9363	D015992	Body Mass Index	9e-23
Mid_Zone (Chr 11)	rs17608766	17	45013271	45013271	HGVST3432	HGVRS6999	D001794	Blood Pressure	1e-22
Mid_Zone (Chr 11)	rs75230966	17	44967530	44967530	HGVST3643	HGVRS7523	D001794	Blood Pressure	1e-22
Mid_Zone (Chr 11)	rs200392584	17	59427117	59427117	HGVST4815	HGVRS14057	D006442	Glycated Hemoglobin A	1e-22
Mid_Zone (Chr 11)	rs7221167	17	43933307	43933307	HGVST4318	HGVRS10606	D049629	Waist-Hip Ratio	1e-22
Mid_Zone (Chr 11)	rs8078686	17	45735706	45735706	HGVST3685	HGVRS7633	D002784	Cholesterol	2e-22
Mid_Zone (Chr 11)	rs3786130	17	60765043	60765043	HGVST4815	HGVRS14076	D001794	Blood Pressure	3e-22
Mid_Zone (Chr 11)	rs7206971	17	45425115	45425115	HGVST3685	HGVRS7633	D002784	Cholesterol	5e-22
Mid_Zone (Chr 11)	rs11870935	17	45732605	45732605	HGVST3597	HGVRS7406	D008078	Cholesterol, LDL	6e-22
Mid_Zone (Chr 11)	rs9895429	17	57496970	57496970	HGVST4426	HGVRS11096	D006442	Glycated Hemoglobin A	7e-22
Mid_Zone (Chr 11)	rs757608	17	59497277	59497277	HGVST4700	HGVRS13644	D055105	Waist Circumference	1e-21
Mid_Zone (Chr 11)	rs2007632	17	59522860	59522860	HGVST4318	HGVRS10609	D055105	Waist Circumference	2e-21
Mid_Zone (Chr 11)	rs28406364	17	47454507	47454507	HGVST3643	HGVRS7525	D001794	Blood Pressure	3e-21
Mid_Zone (Chr 11)	rs16948048	17	47440466	47440466	HGVST3643	HGVRS7525	D001794	Blood Pressure	1e-20
Mid_Zone (Chr 11)	rs113866544	17	46270606	46270606	HGVST3468	HGVRS7087	D015992	Body Mass Index	1e-20
Mid_Zone (Chr 11)	rs3874943	17	44572068	44572068	HGVST4318	HGVRS10606	D049629	Waist-Hip Ratio	1e-20
Mid_Zone (Chr 11)	rs62063286	17	44041987	44041987	HGVST4318	HGVRS10606	D049629	Waist-Hip Ratio	1e-20
Mid_Zone (Chr 11)	rs113866544	17	46270606	46270606	HGVST4318	HGVRS10611	D015992	Body Mass Index	2e-20
Mid_Zone (Chr 11)	rs17651507	17	44059010	44059010	HGVST4145	HGVRS9361	D049629	Waist-Hip Ratio	2e-20
Mid_Zone (Chr 11)	rs11652957	17	45419139	45419139	HGVST4426	HGVRS11090	D002784	Cholesterol	3e-20
Mid_Zone (Chr 11)	rs2286526	17	59472057	59472057	HGVST3468	HGVRS7100	D001794	Blood Pressure	4e-20
Mid_Zone (Chr 11)	rs113866544	17	46270606	46270606	HGVST4815	HGVRS14093	D001835	Body Weight	7e-20
Mid_Zone (Chr 11)	rs11870935	17	45732605	45732605	HGVST3665	HGVRS7583	D008078	Cholesterol, LDL	8e-20
Mid_Zone (Chr 11)	rs11652957	17	45419139	45419139	HGVST4426	HGVRS11104	D008078	Cholesterol, LDL	2e-19
Mid_Zone (Chr 11)	rs227733	17	54769174	54769174	HGVST4318	HGVRS10609	D055105	Waist Circumference	2e-19
Mid_Zone (Chr 11)	rs2286525	17	59472123	59472123	HGVST3432	HGVRS6999	D001794	Blood Pressure	4e-19
Mid_Zone (Chr 11)	rs1808192	17	45794706	45794706	HGVST4426	HGVRS11104	D008078	Cholesterol, LDL	4e-19
Mid_Zone (Chr 11)	rs62063286	17	44041987	44041987	HGVST4318	HGVRS10609	D055105	Waist Circumference	7e-19
Mid_Zone (Chr 11)	rs7209400	17	47450057	47450057	HGVST3683	HGVRS7626	D001794	Blood Pressure	1e-18
Mid_Zone (Chr 11)	rs10775406	17	46197755	46197755	HGVST4383	HGVRS10880	D014280	Triglycerides	2e-18
Mid_Zone (Chr 11)	rs8068318	17	59483766	59483766	HGVST2207	HGVRS4652	D001794	Blood Pressure	3e-18
Mid_Zone (Chr 11)	rs8068318	17	59483766	59483766	HGVST3578	HGVRS7358	D001794	Blood Pressure	3e-18
Mid_Zone (Chr 11)	rs11655587	17	47140794	47140794	HGVST4815	HGVRS14320	D015992	Body Mass Index	3e-18
Mid_Zone (Chr 11)	rs12185242	17	47407071	47407071	HGVST4383	HGVRS10880	D014280	Triglycerides	4e-18
Mid_Zone (Chr 11)	rs2325885	17	46290375	46290375	HGVST3432	HGVRS7000	D001794	Blood Pressure	7e-18
Mid_Zone (Chr 11)	rs9907379	17	59489893	59489893	HGVST4815	HGVRS14197	D001794	Blood Pressure	9e-18
Mid_Zone (Chr 11)	rs55714120	17	47488823	47488823	HGVST4849	HGVRS14538	D003327	Coronary Disease	1e-17
Mid_Zone (Chr 11)	rs56087321	17	44084403	44084403	HGVST4145	HGVRS9362	D049629	Waist-Hip Ratio	1e-17
Mid_Zone (Chr 11)	rs72831855	17	46844564	46844564	HGVST3432	HGVRS7000	D001794	Blood Pressure	2e-17
Mid_Zone (Chr 11)	rs8068318	17	59483766	59483766	HGVST2207	HGVRS4650	D001794	Blood Pressure	2e-17
Mid_Zone (Chr 11)	rs8068318	17	59483766	59483766	HGVST3578	HGVRS7355	D001794	Blood Pressure	4e-17
Mid_Zone (Chr 11)	rs28394864	17	47450775	47450775	HGVST3367	HGVRS6869	D050218	Body Fat Distribution	4e-17
Mid_Zone (Chr 11)	rs1292067	17	57930646	57930646	HGVST4815	HGVRS14033	D002097	C-Reactive Protein	5e-17
Mid_Zone (Chr 11)	rs1876829	17	43911443	43911443	HGVST3942	HGVRS8260	D049629	Waist-Hip Ratio	7e-17
Mid_Zone (Chr 11)	rs112849193	17	59475807	59475808	HGVST4700	HGVRS13648	D055105	Waist Circumference	1e-16
Mid_Zone (Chr 11)	rs3874943	17	44572068	44572068	HGVST4318	HGVRS10609	D055105	Waist Circumference	2e-16
Mid_Zone (Chr 11)	rs1808192	17	45794706	45794706	HGVST4426	HGVRS11090	D002784	Cholesterol	3e-16
Mid_Zone (Chr 11)	rs16948048	17	47440466	47440466	HGVST2895	HGVRS6012	D003324	Coronary Artery Disease	3e-16
Mid_Zone (Chr 11)	rs1476098	17	59237013	59237013	HGVST4849	HGVRS14538	D003327	Coronary Disease	3e-16
Mid_Zone (Chr 11)	rs72827873	17	46515784	46515784	HGVST3468	HGVRS7100	D001794	Blood Pressure	9e-16
Mid_Zone (Chr 11)	rs201936061	17	44358488	44358488	HGVST3432	HGVRS7000	D001794	Blood Pressure	9e-16
Mid_Zone (Chr 11)	rs17608766	17	45013271	45013271	HGVST3204	HGVRS6527	D001794	Blood Pressure	2e-15
Mid_Zone (Chr 11)	rs17608766	17	45013271	45013271	HGVST3775	HGVRS7813	D001794	Blood Pressure	2e-15
Mid_Zone (Chr 11)	rs62076439	17	47404628	47404628	HGVST2895	HGVRS6012	D003324	Coronary Artery Disease	2e-15
Mid_Zone (Chr 11)	rs1052553	17	44073889	44073889	HGVST4602	HGVRS12900	D003922	Diabetes Mellitus, Type 1	2e-15
Mid_Zone (Chr 11)	rs35895680	17	47060322	47060322	HGVST4158	HGVRS9404	D003924	Diabetes Mellitus, Type 2	3e-15
Mid_Zone (Chr 11)	rs2074404	17	44865439	44865439	HGVST4318	HGVRS10606	D049629	Waist-Hip Ratio	3e-15
Mid_Zone (Chr 11)	rs34430710	17	56876627	56876627	HGVST3614	HGVRS7453	D001794	Blood Pressure	4e-15
Mid_Zone (Chr 11)	rs8070723	17	44081064	44081064	HGVST4145	HGVRS9357	D049629	Waist-Hip Ratio	4e-15
Mid_Zone (Chr 11)	rs10853030	17	59463239	59463239	HGVST4318	HGVRS10609	D055105	Waist Circumference	5e-15
Mid_Zone (Chr 11)	rs17608766	17	45013271	45013271	HGVST926	HGVRS1773	D001794	Blood Pressure	6e-15
Mid_Zone (Chr 11)	rs1076392	17	59493008	59493008	HGVST4700	HGVRS13647	D049629	Waist-Hip Ratio	7e-15
Mid_Zone (Chr 11)	rs12325702	17	55446364	55446364	HGVST3614	HGVRS7454	D001794	Blood Pressure	2e-14
Mid_Zone (Chr 11)	rs12185233	17	43923654	43923654	HGVST4145	HGVRS9360	D049629	Waist-Hip Ratio	2e-14
Mid_Zone (Chr 11)	rs4264433	17	45737275	45737275	HGVST4641	HGVRS13068	D002784	Cholesterol	3e-14
Mid_Zone (Chr 11)	rs17698176	17	44819595	44819595	HGVST4815	HGVRS14057	D006442	Glycated Hemoglobin A	3e-14
Mid_Zone (Chr 11)	rs10775406	17	46197755	46197755	HGVST4815	HGVRS14181	D014280	Triglycerides	3e-14
Mid_Zone (Chr 11)	rs151275940	17	45748552	45748552	HGVST4700	HGVRS13650	D055105	Waist Circumference	4e-14
Mid_Zone (Chr 11)	rs80347400	17	46012502	46012502	HGVST4700	HGVRS13650	D055105	Waist Circumference	4e-14
Mid_Zone (Chr 11)	rs35895680	17	47060322	47060322	HGVST3432	HGVRS6999	D001794	Blood Pressure	5e-14
Mid_Zone (Chr 11)	rs595767	17	46957987	46957987	HGVST4383	HGVRS10879	D008076	Cholesterol, HDL	5e-14
Mid_Zone (Chr 11)	rs740698	17	60767151	60767151	HGVST4815	HGVRS14197	D001794	Blood Pressure	9e-14
Mid_Zone (Chr 11)	rs2526353	17	57988607	57988607	HGVST4426	HGVRS11096	D006442	Glycated Hemoglobin A	9e-14
Mid_Zone (Chr 11)	rs2011767	17	47340297	47340297	HGVST3878	HGVRS8070	D003324	Coronary Artery Disease	1e-13
Mid_Zone (Chr 11)	rs882367	17	59494574	59494574	HGVST2078	HGVRS4457	D055105	Waist Circumference	1e-13
Mid_Zone (Chr 11)	rs58886094	17	45607737	45607740	HGVST4815	HGVRS14029	D001786	Blood Glucose	2e-13
Mid_Zone (Chr 11)	rs534840	17	46896642	46896642	HGVST4318	HGVRS10611	D015992	Body Mass Index	2e-13
Mid_Zone (Chr 11)	rs9894220	17	46989154	46989154	HGVST3511	HGVRS7185	D003924	Diabetes Mellitus, Type 2	2e-13
Mid_Zone (Chr 11)	rs62074125	17	44852612	44852612	HGVST4700	HGVRS13647	D049629	Waist-Hip Ratio	2e-13
Mid_Zone (Chr 11)	rs3096644	17	46757575	46757575	HGVST4431	HGVRS11129	D008078	Cholesterol, LDL	3e-13
Mid_Zone (Chr 11)	rs7209109	17	45391650	45391650	HGVST4700	HGVRS13650	D055105	Waist Circumference	3e-13
Mid_Zone (Chr 11)	rs62074125	17	44852612	44852612	HGVST4700	HGVRS13641	D049629	Waist-Hip Ratio	3e-13
Mid_Zone (Chr 11)	rs9898399	17	43950322	43950322	HGVST4700	HGVRS13645	D049629	Waist-Hip Ratio	3e-13
Mid_Zone (Chr 11)	rs17608766	17	45013271	45013271	HGVST3204	HGVRS6526	D001794	Blood Pressure	4e-13
Mid_Zone (Chr 11)	rs34556895	17	56826953	56826953	HGVST3432	HGVRS6999	D001794	Blood Pressure	4e-13
Mid_Zone (Chr 11)	rs4794222	17	49383659	49383659	HGVST4815	HGVRS14093	D001835	Body Weight	4e-13
Mid_Zone (Chr 11)	rs7206971	17	45425115	45425115	HGVST2700	HGVRS5582	D002784	Cholesterol	4e-13
Mid_Zone (Chr 11)	rs3072094	17	43798348	43798349	HGVST4700	HGVRS13643	D049629	Waist-Hip Ratio	4e-13
Mid_Zone (Chr 11)	rs3072094	17	43798348	43798349	HGVST4700	HGVRS13645	D049629	Waist-Hip Ratio	4e-13
Mid_Zone (Chr 11)	rs9907379	17	59489893	59489893	HGVST3546	HGVRS7258	D006973	Hypertension	5e-13
Mid_Zone (Chr 11)	rs9303523	17	43976684	43976684	HGVST4700	HGVRS13643	D049629	Waist-Hip Ratio	5e-13
Mid_Zone (Chr 11)	rs4375701	17	45712218	45712218	HGVST4700	HGVRS13650	D055105	Waist Circumference	8e-13
Mid_Zone (Chr 11)	rs11653367	17	44191483	44191483	HGVST4700	HGVRS13647	D049629	Waist-Hip Ratio	8e-13
Mid_Zone (Chr 11)	rs12940887	17	47402807	47402807	HGVST3775	HGVRS7814	D001794	Blood Pressure	1e-12
Mid_Zone (Chr 11)	rs7502499	17	47490102	47490102	HGVST2895	HGVRS6012	D003324	Coronary Artery Disease	1e-12
Mid_Zone (Chr 11)	rs11653367	17	44191483	44191483	HGVST4700	HGVRS13641	D049629	Waist-Hip Ratio	1e-12
Mid_Zone (Chr 11)	rs9902847	17	59526121	59526121	HGVST4318	HGVRS10606	D049629	Waist-Hip Ratio	1e-12
Mid_Zone (Chr 11)	rs28406364	17	47454507	47454507	HGVST4815	HGVRS14049	D001794	Blood Pressure	2e-12
Mid_Zone (Chr 11)	rs201936061	17	44358488	44358488	HGVST3432	HGVRS6999	D001794	Blood Pressure	2e-12
Mid_Zone (Chr 11)	rs2526353	17	57988607	57988607	HGVST4426	HGVRS11101	D002097	C-Reactive Protein	2e-12
Mid_Zone (Chr 11)	rs7209400	17	47450057	47450057	HGVST3878	HGVRS8070	D003324	Coronary Artery Disease	2e-12
Mid_Zone (Chr 11)	rs1401795	17	54839652	54839652	HGVST4318	HGVRS10609	D055105	Waist Circumference	2e-12
Mid_Zone (Chr 11)	rs72823592	17	46123004	46123004	HGVST4700	HGVRS13650	D055105	Waist Circumference	2e-12
Mid_Zone (Chr 11)	rs930119	17	43979972	43979972	HGVST4700	HGVRS13645	D049629	Waist-Hip Ratio	2e-12
Mid_Zone (Chr 11)	rs28406364	17	47454507	47454507	HGVST3643	HGVRS7523	D001794	Blood Pressure	3e-12
Mid_Zone (Chr 11)	rs740698	17	60767151	60767151	HGVST2068	HGVRS4441	D001794	Blood Pressure	3e-12
Mid_Zone (Chr 11)	rs4794447	17	46180724	46180724	HGVST4318	HGVRS10611	D015992	Body Mass Index	3e-12
Mid_Zone (Chr 11)	rs3110609	17	46753543	46753543	HGVST4383	HGVRS10878	D008078	Cholesterol, LDL	3e-12
Mid_Zone (Chr 11)	rs8068318	17	59483766	59483766	HGVST2207	HGVRS4649	D006973	Hypertension	3e-12
Mid_Zone (Chr 11)	rs930119	17	43979972	43979972	HGVST4700	HGVRS13643	D049629	Waist-Hip Ratio	3e-12
Mid_Zone (Chr 11)	rs1076392	17	59493008	59493008	HGVST4700	HGVRS13641	D049629	Waist-Hip Ratio	4e-12
Mid_Zone (Chr 11)	rs16948048	17	47440466	47440466	HGVST3643	HGVRS7523	D001794	Blood Pressure	5e-12
Mid_Zone (Chr 11)	rs55714120	17	47488823	47488823	HGVST3468	HGVRS7100	D001794	Blood Pressure	5e-12
Mid_Zone (Chr 11)	rs60521849	17	44172812	44172812	HGVST4145	HGVRS9359	D049629	Waist-Hip Ratio	5e-12
Mid_Zone (Chr 11)	rs757608	17	59497277	59497277	HGVST2243	HGVRS4715	D055105	Waist Circumference	6e-12
Mid_Zone (Chr 11)	rs10853031	17	59497487	59497487	HGVST4700	HGVRS13645	D049629	Waist-Hip Ratio	6e-12
Mid_Zone (Chr 11)	rs1292063	17	57907768	57907768	HGVST4815	HGVRS14181	D014280	Triglycerides	8e-12
Mid_Zone (Chr 11)	rs2286525	17	59472123	59472123	HGVST4815	HGVRS14076	D001794	Blood Pressure	1e-11
Mid_Zone (Chr 11)	rs28394864	17	47450775	47450775	HGVST3367	HGVRS6870	D050218	Body Fat Distribution	1e-11
Mid_Zone (Chr 11)	rs8078686	17	45735706	45735706	HGVST4815	HGVRS14171	D001835	Body Weight	1e-11
Mid_Zone (Chr 11)	rs595767	17	46957987	46957987	HGVST4383	HGVRS10880	D014280	Triglycerides	1e-11
Mid_Zone (Chr 11)	rs757608	17	59497277	59497277	HGVST2243	HGVRS4713	D055105	Waist Circumference	1e-11
Mid_Zone (Chr 11)	rs8080903	17	43996140	43996140	HGVST4700	HGVRS13645	D049629	Waist-Hip Ratio	1e-11
Mid_Zone (Chr 11)	rs1036902	17	58950791	58950791	HGVST3614	HGVRS7453	D001794	Blood Pressure	2e-11
Mid_Zone (Chr 11)	rs6504108	17	46292923	46292923	HGVST2130	HGVRS4532	D015992	Body Mass Index	2e-11
Mid_Zone (Chr 11)	rs11870935	17	45732605	45732605	HGVST3597	HGVRS7408	D008078	Cholesterol, LDL	2e-11
Mid_Zone (Chr 11)	rs35895680	17	47060322	47060322	HGVST4815	HGVRS14201	D003922	Diabetes Mellitus, Type 1	2e-11
Mid_Zone (Chr 11)	rs11656151	17	44068492	44068492	HGVST4700	HGVRS13644	D055105	Waist Circumference	2e-11
Mid_Zone (Chr 11)	rs9905308	17	45409386	45409386	HGVST4700	HGVRS13650	D055105	Waist Circumference	2e-11
Mid_Zone (Chr 11)	rs7218457	17	43802506	43802506	HGVST4318	HGVRS10606	D049629	Waist-Hip Ratio	2e-11
Mid_Zone (Chr 11)	rs8074638	17	53731579	53731579	HGVST4145	HGVRS9360	D049629	Waist-Hip Ratio	2e-11
Mid_Zone (Chr 11)	rs585736	17	46874272	46874272	HGVST2068	HGVRS4441	D001794	Blood Pressure	3e-11
Mid_Zone (Chr 11)	rs7209400	17	47450057	47450057	HGVST3683	HGVRS7623	D001794	Blood Pressure	3e-11
Mid_Zone (Chr 11)	rs16969990	17	46230891	46230891	HGVST4383	HGVRS10879	D008076	Cholesterol, HDL	3e-11
Mid_Zone (Chr 11)	rs8080903	17	43996140	43996140	HGVST4700	HGVRS13643	D049629	Waist-Hip Ratio	3e-11
Mid_Zone (Chr 11)	rs17706790	17	46826136	46826136	HGVST3468	HGVRS7100	D001794	Blood Pressure	4e-11
Mid_Zone (Chr 11)	rs2074188	17	45888251	45888251	HGVST3367	HGVRS6869	D050218	Body Fat Distribution	4e-11
Mid_Zone (Chr 11)	rs62064572	17	46708650	46708650	HGVST4426	HGVRS11104	D008078	Cholesterol, LDL	4e-11
Mid_Zone (Chr 11)	rs7225606	17	47349052	47349052	HGVST4815	HGVRS14181	D014280	Triglycerides	4e-11
Mid_Zone (Chr 11)	rs145067756	17	47000993	47000994	HGVST4700	HGVRS13650	D055105	Waist Circumference	4e-11
Mid_Zone (Chr 11)	rs227732	17	54769890	54769890	HGVST4700	HGVRS13648	D055105	Waist Circumference	4e-11
Mid_Zone (Chr 11)	rs2969	17	47128247	47128247	HGVST4700	HGVRS13650	D055105	Waist Circumference	4e-11
Mid_Zone (Chr 11)	rs35755011	17	46562455	46562455	HGVST4318	HGVRS10609	D055105	Waist Circumference	4e-11
Mid_Zone (Chr 11)	rs917533	17	59471082	59471082	HGVST4700	HGVRS13648	D055105	Waist Circumference	4e-11
Mid_Zone (Chr 11)	rs8074638	17	53731579	53731579	HGVST4318	HGVRS10606	D049629	Waist-Hip Ratio	4e-11
Mid_Zone (Chr 11)	rs68100606	17	56500898	56500898	HGVST4087	HGVRS9178	D002097	C-Reactive Protein	5e-11
Mid_Zone (Chr 11)	rs7214227	17	58991025	58991025	HGVST4720	HGVRS13684	D003327	Coronary Disease	5e-11
Mid_Zone (Chr 11)	rs3744347	17	46178674	46178674	HGVST4997	HGVRS15031	D003922	Diabetes Mellitus, Type 1	5e-11
Mid_Zone (Chr 11)	rs882367	17	59494574	59494574	HGVST2650	HGVRS5459	D055105	Waist Circumference	5e-11
Mid_Zone (Chr 11)	rs9908159	17	54841961	54841961	HGVST4700	HGVRS13640	D055105	Waist Circumference	5e-11
Mid_Zone (Chr 11)	rs2435201	17	44078982	44078982	HGVST4318	HGVRS10606	D049629	Waist-Hip Ratio	5e-11
Mid_Zone (Chr 11)	rs9893629	17	45800177	45800177	HGVST4700	HGVRS13650	D055105	Waist Circumference	6e-11
Mid_Zone (Chr 11)	rs10514889	17	44051404	44051404	HGVST4700	HGVRS13647	D049629	Waist-Hip Ratio	6e-11
Mid_Zone (Chr 11)	rs758598	17	59492714	59492714	HGVST4145	HGVRS9361	D049629	Waist-Hip Ratio	6e-11
Mid_Zone (Chr 11)	rs12386061	17	60763400	60763400	HGVST3468	HGVRS7100	D001794	Blood Pressure	7e-11
Mid_Zone (Chr 11)	rs35732828	17	44833217	44833217	HGVST4426	HGVRS11096	D006442	Glycated Hemoglobin A	7e-11
Mid_Zone (Chr 11)	rs8071778	17	46080233	46080233	HGVST4145	HGVRS9361	D049629	Waist-Hip Ratio	7e-11
Mid_Zone (Chr 11)	rs10514889	17	44051404	44051404	HGVST4700	HGVRS13641	D049629	Waist-Hip Ratio	9e-11
Mid_Zone (Chr 11)	rs17608766	17	45013271	45013271	HGVST947	HGVRS1803	D001794	Blood Pressure	1e-10
Mid_Zone (Chr 11)	rs2240736	17	59485393	59485393	HGVST3643	HGVRS7523	D001794	Blood Pressure	1e-10
Mid_Zone (Chr 11)	rs2286525	17	59472123	59472123	HGVST3546	HGVRS7262	D001794	Blood Pressure	1e-10
Mid_Zone (Chr 11)	rs7209400	17	47450057	47450057	HGVST3683	HGVRS7627	D001794	Blood Pressure	1e-10
Mid_Zone (Chr 11)	rs11653367	17	44191483	44191483	HGVST3468	HGVRS7087	D015992	Body Mass Index	1e-10
Mid_Zone (Chr 11)	rs759782824	17	48654143	48654143	HGVST4815	HGVRS14054	D008078	Cholesterol, LDL	1e-10
Mid_Zone (Chr 11)	rs227723	17	54778904	54778904	HGVST4700	HGVRS13648	D055105	Waist Circumference	1e-10
Mid_Zone (Chr 11)	rs757608	17	59497277	59497277	HGVST2243	HGVRS4716	D055105	Waist Circumference	1e-10
Mid_Zone (Chr 11)	rs882367	17	59494574	59494574	HGVST2650	HGVRS5460	D055105	Waist Circumference	1e-10
Mid_Zone (Chr 11)	rs930119	17	43979972	43979972	HGVST4700	HGVRS13644	D055105	Waist Circumference	1e-10
Mid_Zone (Chr 11)	rs199503	17	44862162	44862162	HGVST4700	HGVRS13643	D049629	Waist-Hip Ratio	1e-10
Mid_Zone (Chr 11)	rs199503	17	44862162	44862162	HGVST4700	HGVRS13645	D049629	Waist-Hip Ratio	1e-10
Mid_Zone (Chr 11)	rs2286525	17	59472123	59472123	HGVST3546	HGVRS7259	D001794	Blood Pressure	2e-10
Mid_Zone (Chr 11)	rs12601665	17	47322264	47322264	HGVST4087	HGVRS9178	D002097	C-Reactive Protein	2e-10
Mid_Zone (Chr 11)	rs11870935	17	45732605	45732605	HGVST4233	HGVRS9734	D008078	Cholesterol, LDL	2e-10
Mid_Zone (Chr 11)	rs197907	17	44982081	44982081	HGVST4849	HGVRS14538	D003327	Coronary Disease	2e-10
Mid_Zone (Chr 11)	rs9890200	17	48624523	48624523	HGVST4383	HGVRS10880	D014280	Triglycerides	2e-10
Mid_Zone (Chr 11)	rs35686232	17	59508427	59508427	HGVST4700	HGVRS13648	D055105	Waist Circumference	2e-10
Mid_Zone (Chr 11)	rs3809770	17	47047596	47047596	HGVST4318	HGVRS10609	D055105	Waist Circumference	2e-10
Mid_Zone (Chr 11)	rs7221167	17	43933307	43933307	HGVST4318	HGVRS10609	D055105	Waist Circumference	2e-10
Mid_Zone (Chr 11)	rs9907033	17	53715450	53715450	HGVST3468	HGVRS7098	D049629	Waist-Hip Ratio	2e-10
Mid_Zone (Chr 11)	rs17608766	17	45013271	45013271	HGVST2207	HGVRS4650	D001794	Blood Pressure	3e-10
Mid_Zone (Chr 11)	rs2286525	17	59472123	59472123	HGVST3432	HGVRS7000	D001794	Blood Pressure	3e-10
Mid_Zone (Chr 11)	rs11649864	17	56093061	56093061	HGVST4145	HGVRS9358	D015992	Body Mass Index	3e-10
Mid_Zone (Chr 11)	rs11649864	17	56093061	56093061	HGVST4145	HGVRS9363	D015992	Body Mass Index	3e-10
Mid_Zone (Chr 11)	rs62064572	17	46708650	46708650	HGVST4426	HGVRS11090	D002784	Cholesterol	3e-10
Mid_Zone (Chr 11)	rs9900074	17	46124326	46124326	HGVST4997	HGVRS15035	D003922	Diabetes Mellitus, Type 1	3e-10
Mid_Zone (Chr 11)	rs1292065	17	57906288	57906288	HGVST4383	HGVRS10880	D014280	Triglycerides	3e-10
Mid_Zone (Chr 11)	rs8079149	17	47042751	47042751	HGVST4700	HGVRS13640	D055105	Waist Circumference	3e-10
Mid_Zone (Chr 11)	rs1476781	17	59476415	59476415	HGVST4815	HGVRS14049	D001794	Blood Pressure	4e-10
Mid_Zone (Chr 11)	rs2611774	17	56732304	56732304	HGVST3468	HGVRS7100	D001794	Blood Pressure	4e-10
Mid_Zone (Chr 11)	rs200442988	17	46489458	46489458	HGVST4815	HGVRS14093	D001835	Body Weight	4e-10
Mid_Zone (Chr 11)	rs62074057	17	45805811	45805811	HGVST4426	HGVRS11104	D008078	Cholesterol, LDL	4e-10
Mid_Zone (Chr 11)	rs7206971	17	45425115	45425115	HGVST2700	HGVRS5583	D008078	Cholesterol, LDL	4e-10
Mid_Zone (Chr 11)	rs11079810	17	46227846	46227846	HGVST3407	HGVRS6951	D008055	Lipids	4e-10
Mid_Zone (Chr 11)	rs3072094	17	43798348	43798349	HGVST4700	HGVRS13650	D055105	Waist Circumference	4e-10
Mid_Zone (Chr 11)	rs882367	17	59494574	59494574	HGVST2650	HGVRS5463	D055105	Waist Circumference	4e-10
Mid_Zone (Chr 11)	rs12051901	17	44074586	44074586	HGVST4700	HGVRS13647	D049629	Waist-Hip Ratio	4e-10
Mid_Zone (Chr 11)	rs59549190	17	57384444	57384444	HGVST4815	HGVRS14049	D001794	Blood Pressure	5e-10
Mid_Zone (Chr 11)	rs8064802	17	44262496	44262496	HGVST4815	HGVRS14320	D015992	Body Mass Index	5e-10
Mid_Zone (Chr 11)	rs4794027	17	47251650	47251650	HGVST4318	HGVRS10609	D055105	Waist Circumference	5e-10
Mid_Zone (Chr 11)	rs12452064	17	44868187	44868187	HGVST4318	HGVRS10606	D049629	Waist-Hip Ratio	5e-10
Mid_Zone (Chr 11)	rs4794033	17	47358481	47358481	HGVST4318	HGVRS10606	D049629	Waist-Hip Ratio	5e-10
Mid_Zone (Chr 11)	rs180531	17	58003358	58003358	HGVST4815	HGVRS14076	D001794	Blood Pressure	6e-10
Mid_Zone (Chr 11)	rs11655056	17	47364107	47364107	HGVST4431	HGVRS11130	D014280	Triglycerides	6e-10
Mid_Zone (Chr 11)	rs10853031	17	59497487	59497487	HGVST4700	HGVRS13643	D049629	Waist-Hip Ratio	6e-10
Mid_Zone (Chr 11)	rs4510068	17	44184828	44184828	HGVST4700	HGVRS13647	D049629	Waist-Hip Ratio	6e-10
Mid_Zone (Chr 11)	rs1292058	17	57957982	57957982	HGVST3432	HGVRS6999	D001794	Blood Pressure	7e-10
Mid_Zone (Chr 11)	rs3786130	17	60765043	60765043	HGVST3432	HGVRS7001	D001794	Blood Pressure	7e-10
Mid_Zone (Chr 11)	rs7406910	17	46688256	46688256	HGVST2207	HGVRS4650	D001794	Blood Pressure	7e-10
Mid_Zone (Chr 11)	rs11656818	17	46103237	46103237	HGVST4426	HGVRS11088	D008076	Cholesterol, HDL	7e-10
Mid_Zone (Chr 11)	rs12051901	17	44074586	44074586	HGVST4700	HGVRS13641	D049629	Waist-Hip Ratio	7e-10
Mid_Zone (Chr 11)	rs4510068	17	44184828	44184828	HGVST4700	HGVRS13641	D049629	Waist-Hip Ratio	7e-10
Mid_Zone (Chr 11)	rs4794033	17	47358481	47358481	HGVST3468	HGVRS7098	D049629	Waist-Hip Ratio	7e-10
Mid_Zone (Chr 11)	rs17608766	17	45013271	45013271	HGVST2895	HGVRS6012	D003324	Coronary Artery Disease	8e-10
Mid_Zone (Chr 11)	rs227733	17	54769174	54769174	HGVST3468	HGVRS7098	D049629	Waist-Hip Ratio	8e-10
Mid_Zone (Chr 11)	rs11079853	17	47156347	47156347	HGVST4318	HGVRS10611	D015992	Body Mass Index	9e-10
Mid_Zone (Chr 11)	rs76700673	17	56109863	56109863	HGVST4815	HGVRS14320	D015992	Body Mass Index	9e-10
Mid_Zone (Chr 11)	rs1476098	17	59237013	59237013	HGVST2895	HGVRS6012	D003324	Coronary Artery Disease	9e-10
Mid_Zone (Chr 11)	rs11655024	17	59232365	59232365	HGVST4849	HGVRS14537	D003327	Coronary Disease	9e-10
Mid_Zone (Chr 11)	rs79771286	17	58971731	58971731	HGVST3432	HGVRS6999	D001794	Blood Pressure	1e-09
Mid_Zone (Chr 11)	rs2074188	17	45888251	45888251	HGVST3367	HGVRS6870	D050218	Body Fat Distribution	1e-09
Mid_Zone (Chr 11)	rs9892365	17	59491384	59491384	HGVST4815	HGVRS14093	D001835	Body Weight	1e-09
Mid_Zone (Chr 11)	rs3895874	17	47047868	47047868	HGVST2895	HGVRS6012	D003324	Coronary Artery Disease	1e-09
Mid_Zone (Chr 11)	rs8068952	17	59286644	59286644	HGVST1891	HGVRS4076	D003324	Coronary Artery Disease	1e-09
Mid_Zone (Chr 11)	rs11651753	17	46029089	46029089	HGVST4999	HGVRS15042	D003922	Diabetes Mellitus, Type 1	1e-09
Mid_Zone (Chr 11)	rs116986845	17	57362614	57362614	HGVST4426	HGVRS11096	D006442	Glycated Hemoglobin A	1e-09
Mid_Zone (Chr 11)	rs2257205	17	56448297	56448297	HGVST4410	HGVRS10958	D006973	Hypertension	1e-09
Mid_Zone (Chr 11)	rs1051424	17	58024324	58024324	HGVST3540	HGVRS7246	D014280	Triglycerides	1e-09
Mid_Zone (Chr 11)	rs11657101	17	60636826	60636826	HGVST4700	HGVRS13650	D055105	Waist Circumference	1e-09
Mid_Zone (Chr 11)	rs9912305	17	59535965	59535965	HGVST4318	HGVRS10609	D055105	Waist Circumference	1e-09
Mid_Zone (Chr 11)	rs227733	17	54769174	54769174	HGVST4318	HGVRS10606	D049629	Waist-Hip Ratio	1e-09
Mid_Zone (Chr 11)	rs919134	17	53718448	53718448	HGVST4700	HGVRS13645	D049629	Waist-Hip Ratio	1e-09
Mid_Zone (Chr 11)	rs9904766	17	44186952	44186952	HGVST4700	HGVRS13647	D049629	Waist-Hip Ratio	1e-09
Mid_Zone (Chr 11)	rs890431	17	46686840	46686840	HGVST3546	HGVRS7259	D001794	Blood Pressure	2e-09
Mid_Zone (Chr 11)	rs11653258	17	44017725	44017725	HGVST4318	HGVRS10611	D015992	Body Mass Index	2e-09
Mid_Zone (Chr 11)	rs61162958	17	47068529	47068529	HGVST4318	HGVRS10611	D015992	Body Mass Index	2e-09
Mid_Zone (Chr 11)	rs2332306	17	52937056	52937056	HGVST4815	HGVRS14093	D001835	Body Weight	2e-09
Mid_Zone (Chr 11)	rs2546494	17	46959525	46959525	HGVST4815	HGVRS14066	D008076	Cholesterol, HDL	2e-09
Mid_Zone (Chr 11)	rs3794752	17	53382829	53382829	HGVST4383	HGVRS10879	D008076	Cholesterol, HDL	2e-09
Mid_Zone (Chr 11)	rs8080784	17	59017025	59017025	HGVST2895	HGVRS6012	D003324	Coronary Artery Disease	2e-09
Mid_Zone (Chr 11)	rs117470167	17	46666483	46666483	HGVST4264	HGVRS10044	D006973	Hypertension	2e-09
Mid_Zone (Chr 11)	rs11656818	17	46103237	46103237	HGVST4426	HGVRS11097	D014280	Triglycerides	2e-09
Mid_Zone (Chr 11)	rs1292065	17	57906288	57906288	HGVST4431	HGVRS11130	D014280	Triglycerides	2e-09
Mid_Zone (Chr 11)	rs3198587	17	59486624	59486624	HGVST4318	HGVRS10609	D055105	Waist Circumference	2e-09
Mid_Zone (Chr 11)	rs56104550	17	45941794	45941794	HGVST4700	HGVRS13650	D055105	Waist Circumference	2e-09
Mid_Zone (Chr 11)	rs12452064	17	44868187	44868187	HGVST4700	HGVRS13641	D049629	Waist-Hip Ratio	2e-09
Mid_Zone (Chr 11)	rs9904766	17	44186952	44186952	HGVST4700	HGVRS13641	D049629	Waist-Hip Ratio	2e-09
Mid_Zone (Chr 11)	rs1808192	17	45794706	45794706	HGVST2243	HGVRS4705	D015992	Body Mass Index	3e-09
Mid_Zone (Chr 11)	rs6504108	17	46292923	46292923	HGVST2680	HGVRS5528	D015992	Body Mass Index	3e-09
Mid_Zone (Chr 11)	rs8082345	17	47027118	47027118	HGVST3507	HGVRS7177	D001835	Body Weight	3e-09
Mid_Zone (Chr 11)	rs1879110	17	46788433	46788433	HGVST4815	HGVRS14127	D002784	Cholesterol	3e-09
Mid_Zone (Chr 11)	rs62074014	17	45668509	45668509	HGVST2483	HGVRS5150	D002784	Cholesterol	3e-09
Mid_Zone (Chr 11)	rs62074057	17	45805811	45805811	HGVST4426	HGVRS11090	D002784	Cholesterol	3e-09
Mid_Zone (Chr 11)	rs9897063	17	45574361	45574361	HGVST4641	HGVRS13072	D008078	Cholesterol, LDL	3e-09
Mid_Zone (Chr 11)	rs8079951	17	59242764	59242764	HGVST2895	HGVRS6012	D003324	Coronary Artery Disease	3e-09
Mid_Zone (Chr 11)	rs2597169	17	46034091	46034091	HGVST4602	HGVRS12900	D003922	Diabetes Mellitus, Type 1	3e-09
Mid_Zone (Chr 11)	rs11079847	17	47037024	47037024	HGVST4976	HGVRS14945	D003924	Diabetes Mellitus, Type 2	3e-09
Mid_Zone (Chr 11)	rs138987744	17	59488830	59488830	HGVST4318	HGVRS10609	D055105	Waist Circumference	3e-09
Mid_Zone (Chr 11)	rs3744448	17	59533868	59533868	HGVST4700	HGVRS13644	D055105	Waist Circumference	3e-09
Mid_Zone (Chr 11)	rs60261365	17	59473365	59473365	HGVST4700	HGVRS13644	D055105	Waist Circumference	3e-09
Mid_Zone (Chr 11)	rs74792869	17	45313545	45313545	HGVST4318	HGVRS10609	D055105	Waist Circumference	3e-09
Mid_Zone (Chr 11)	rs12452064	17	44868187	44868187	HGVST4700	HGVRS13647	D049629	Waist-Hip Ratio	3e-09
Mid_Zone (Chr 11)	rs74792869	17	45313545	45313545	HGVST4318	HGVRS10606	D049629	Waist-Hip Ratio	3e-09
Mid_Zone (Chr 11)	rs919134	17	53718448	53718448	HGVST4700	HGVRS13643	D049629	Waist-Hip Ratio	3e-09
Mid_Zone (Chr 11)	rs117517139	17	57869816	57869816	HGVST3468	HGVRS7100	D001794	Blood Pressure	4e-09
Mid_Zone (Chr 11)	rs2257205	17	56448297	56448297	HGVST4410	HGVRS10956	D001794	Blood Pressure	4e-09
Mid_Zone (Chr 11)	rs9972911	17	47177747	47177747	HGVST4318	HGVRS10611	D015992	Body Mass Index	4e-09
Mid_Zone (Chr 11)	rs11652684	17	47068986	47068986	HGVST4087	HGVRS9178	D002097	C-Reactive Protein	4e-09
Mid_Zone (Chr 11)	rs117499775	17	44078618	44078618	HGVST4815	HGVRS14066	D008076	Cholesterol, HDL	4e-09
Mid_Zone (Chr 11)	rs191896574	17	47225736	47225736	HGVST2895	HGVRS6012	D003324	Coronary Artery Disease	4e-09
Mid_Zone (Chr 11)	rs9299	17	46669430	46669430	HGVST1282	HGVRS2316	D009765	Obesity	4e-09
Mid_Zone (Chr 11)	rs2526353	17	57988607	57988607	HGVST4426	HGVRS11097	D014280	Triglycerides	4e-09
Mid_Zone (Chr 11)	rs730213	17	59502635	59502635	HGVST4700	HGVRS13647	D049629	Waist-Hip Ratio	4e-09
Mid_Zone (Chr 11)	rs12453125	17	58046076	58046076	HGVST3432	HGVRS7000	D001794	Blood Pressure	5e-09
Mid_Zone (Chr 11)	rs16948048	17	47440466	47440466	HGVST271	HGVRS519	D001794	Blood Pressure	5e-09
Mid_Zone (Chr 11)	rs79917357	17	46824674	46824674	HGVST3204	HGVRS6526	D001794	Blood Pressure	5e-09
Mid_Zone (Chr 11)	rs28394864	17	47450775	47450775	HGVST3367	HGVRS6871	D050218	Body Fat Distribution	5e-09
Mid_Zone (Chr 11)	rs17744603	17	52926401	52926401	HGVST4318	HGVRS10611	D015992	Body Mass Index	5e-09
Mid_Zone (Chr 11)	rs2525098	17	46077360	46077360	HGVST4318	HGVRS10611	D015992	Body Mass Index	5e-09
Mid_Zone (Chr 11)	rs35775319	17	59462085	59462085	HGVST4700	HGVRS13648	D055105	Waist Circumference	5e-09
Mid_Zone (Chr 11)	rs1808192	17	45794706	45794706	HGVST3588	HGVRS7388	D015992	Body Mass Index	6e-09
Mid_Zone (Chr 11)	rs117499775	17	44078618	44078618	HGVST4383	HGVRS10879	D008076	Cholesterol, HDL	6e-09
Mid_Zone (Chr 11)	rs7214663	17	47037771	47037771	HGVST2895	HGVRS6012	D003324	Coronary Artery Disease	6e-09
Mid_Zone (Chr 11)	rs11870935	17	45732605	45732605	HGVST3597	HGVRS7412	D014280	Triglycerides	6e-09
Mid_Zone (Chr 11)	rs17744603	17	52926401	52926401	HGVST3468	HGVRS7087	D015992	Body Mass Index	7e-09
Mid_Zone (Chr 11)	rs9299	17	46669430	46669430	HGVST3468	HGVRS7087	D015992	Body Mass Index	7e-09
Mid_Zone (Chr 11)	rs35477994	17	55335131	55335131	HGVST4815	HGVRS14093	D001835	Body Weight	7e-09
Mid_Zone (Chr 11)	rs7504104	17	52933789	52933789	HGVST4815	HGVRS14320	D015992	Body Mass Index	8e-09
Mid_Zone (Chr 11)	rs9912738	17	47510584	47510584	HGVST3432	HGVRS6999	D001794	Blood Pressure	9e-09
Mid_Zone (Chr 11)	rs242557	17	44019712	44019712	HGVST4700	HGVRS13650	D055105	Waist Circumference	9e-09
Mid_Zone (Chr 11)	rs11868441	17	59239221	59239221	HGVST3468	HGVRS7100	D001794	Blood Pressure	1e-08
Mid_Zone (Chr 11)	rs12940887	17	47402807	47402807	HGVST3204	HGVRS6528	D001794	Blood Pressure	1e-08
Mid_Zone (Chr 11)	rs66695290	17	56629679	56629679	HGVST4815	HGVRS14197	D001794	Blood Pressure	1e-08
Mid_Zone (Chr 11)	rs9901810	17	47045322	47045322	HGVST3468	HGVRS7100	D001794	Blood Pressure	1e-08
Mid_Zone (Chr 11)	rs6504108	17	46292923	46292923	HGVST3588	HGVRS7388	D015992	Body Mass Index	1e-08
Mid_Zone (Chr 11)	rs76700673	17	56109863	56109863	HGVST4318	HGVRS10611	D015992	Body Mass Index	1e-08
Mid_Zone (Chr 11)	rs146385050	17	60637258	60637258	HGVST4700	HGVRS13650	D055105	Waist Circumference	1e-08
Mid_Zone (Chr 11)	rs3744448	17	59533868	59533868	HGVST4700	HGVRS13650	D055105	Waist Circumference	1e-08
Mid_Zone (Chr 11)	rs41524846	17	49252238	49252238	HGVST4700	HGVRS13650	D055105	Waist Circumference	1e-08
Mid_Zone (Chr 11)	rs4794004	17	47038471	47038471	HGVST4700	HGVRS13648	D055105	Waist Circumference	1e-08
Mid_Zone (Chr 11)	rs4794160	17	45880748	45880748	HGVST4700	HGVRS13650	D055105	Waist Circumference	1e-08
Mid_Zone (Chr 11)	rs7220606	17	45374795	45374795	HGVST4700	HGVRS13650	D055105	Waist Circumference	1e-08
Mid_Zone (Chr 11)	rs72823592	17	46123004	46123004	HGVST4700	HGVRS13640	D055105	Waist Circumference	1e-08
Mid_Zone (Chr 11)	rs8080903	17	43996140	43996140	HGVST4700	HGVRS13644	D055105	Waist Circumference	1e-08
Mid_Zone (Chr 11)	rs74792869	17	45313545	45313545	HGVST3468	HGVRS7098	D049629	Waist-Hip Ratio	1e-08
Mid_Zone (Chr 11)	rs890431	17	46686840	46686840	HGVST3546	HGVRS7262	D001794	Blood Pressure	2e-08
Mid_Zone (Chr 11)	rs9303406	17	57376677	57376677	HGVST3432	HGVRS6999	D001794	Blood Pressure	2e-08
Mid_Zone (Chr 11)	rs562433131	17	47465299	47465299	HGVST4410	HGVRS10957	D001794	Blood Pressure	2e-08
Mid_Zone (Chr 11)	rs11650182	17	46272609	46272609	HGVST4318	HGVRS10611	D015992	Body Mass Index	2e-08
Mid_Zone (Chr 11)	rs1808192	17	45794706	45794706	HGVST2243	HGVRS4711	D015992	Body Mass Index	2e-08
Mid_Zone (Chr 11)	rs2586222	17	55547695	55547695	HGVST3468	HGVRS7087	D015992	Body Mass Index	2e-08
Mid_Zone (Chr 11)	rs62058023	17	55336891	55336891	HGVST3468	HGVRS7087	D015992	Body Mass Index	2e-08
Mid_Zone (Chr 11)	rs11870935	17	45732605	45732605	HGVST3597	HGVRS7407	D008078	Cholesterol, LDL	2e-08
Mid_Zone (Chr 11)	rs2645492	17	57875554	57875554	HGVST3685	HGVRS7632	D008078	Cholesterol, LDL	2e-08
Mid_Zone (Chr 11)	rs7225700	17	45391804	45391804	HGVST3685	HGVRS7632	D008078	Cholesterol, LDL	2e-08
Mid_Zone (Chr 11)	rs7212798	17	59013488	59013488	HGVST3038	HGVRS6254	D003324	Coronary Artery Disease	2e-08
Mid_Zone (Chr 11)	rs46522	17	46988597	46988597	HGVST743	HGVRS1451	D003327	Coronary Disease	2e-08
Mid_Zone (Chr 11)	rs302864	17	56757584	56757584	HGVST3511	HGVRS7185	D003924	Diabetes Mellitus, Type 2	2e-08
Mid_Zone (Chr 11)	rs569511541	17	52140805	52140805	HGVST4158	HGVRS9404	D003924	Diabetes Mellitus, Type 2	2e-08
Mid_Zone (Chr 11)	rs199525	17	44847834	44847834	HGVST4700	HGVRS13650	D055105	Waist Circumference	2e-08
Mid_Zone (Chr 11)	rs9747951	17	47016817	47016817	HGVST4700	HGVRS13650	D055105	Waist Circumference	2e-08
Mid_Zone (Chr 11)	rs11652228	17	55982222	55982222	HGVST3468	HGVRS7098	D049629	Waist-Hip Ratio	2e-08
Mid_Zone (Chr 11)	rs11656151	17	44068492	44068492	HGVST4700	HGVRS13645	D049629	Waist-Hip Ratio	2e-08
Mid_Zone (Chr 11)	rs146385050	17	60637258	60637258	HGVST4700	HGVRS13643	D049629	Waist-Hip Ratio	2e-08
Mid_Zone (Chr 11)	rs146385050	17	60637258	60637258	HGVST4700	HGVRS13645	D049629	Waist-Hip Ratio	2e-08
Mid_Zone (Chr 11)	rs723144	17	59506655	59506655	HGVST4700	HGVRS13641	D049629	Waist-Hip Ratio	2e-08
Mid_Zone (Chr 11)	rs754593	17	44054696	44054696	HGVST4700	HGVRS13643	D049629	Waist-Hip Ratio	2e-08
Mid_Zone (Chr 11)	rs754593	17	44054696	44054696	HGVST4700	HGVRS13645	D049629	Waist-Hip Ratio	2e-08
Mid_Zone (Chr 11)	rs115231027	17	44199290	44199290	HGVST3643	HGVRS7524	D001794	Blood Pressure	3e-08
Mid_Zone (Chr 11)	rs2645466	17	57853214	57853214	HGVST3643	HGVRS7524	D001794	Blood Pressure	3e-08
Mid_Zone (Chr 11)	rs3785880	17	43993376	43993376	HGVST3468	HGVRS7100	D001794	Blood Pressure	3e-08
Mid_Zone (Chr 11)	rs703859	17	55437411	55437411	HGVST4815	HGVRS14076	D001794	Blood Pressure	3e-08
Mid_Zone (Chr 11)	rs8078112	17	60720362	60720362	HGVST3432	HGVRS6999	D001794	Blood Pressure	3e-08
Mid_Zone (Chr 11)	rs551011992	17	43928630	43928630	HGVST2068	HGVRS4440	D001794	Blood Pressure	3e-08
Mid_Zone (Chr 11)	rs533030436	17	45091770	45091770	HGVST3432	HGVRS7001	D001794	Blood Pressure	3e-08
Mid_Zone (Chr 11)	rs2586222	17	55547695	55547695	HGVST4318	HGVRS10611	D015992	Body Mass Index	3e-08
Mid_Zone (Chr 11)	rs1451506	17	57407019	57407019	HGVST4997	HGVRS15035	D003922	Diabetes Mellitus, Type 1	3e-08
Mid_Zone (Chr 11)	rs8067056	17	44083948	44083948	HGVST4815	HGVRS14201	D003922	Diabetes Mellitus, Type 1	3e-08
Mid_Zone (Chr 11)	rs10278	17	46939658	46939658	HGVST3661	HGVRS7575	D003924	Diabetes Mellitus, Type 2	3e-08
Mid_Zone (Chr 11)	rs1058018	17	47000251	47000251	HGVST2387	HGVRS4961	D003924	Diabetes Mellitus, Type 2	3e-08
Mid_Zone (Chr 11)	rs12453394	17	46994970	46994970	HGVST2443	HGVRS5042	D003924	Diabetes Mellitus, Type 2	3e-08
Mid_Zone (Chr 11)	rs10775406	17	46197755	46197755	HGVST4431	HGVRS11130	D014280	Triglycerides	3e-08
Mid_Zone (Chr 11)	rs11868596	17	54745339	54745339	HGVST4700	HGVRS13648	D055105	Waist Circumference	3e-08
Mid_Zone (Chr 11)	rs227733	17	54769174	54769174	HGVST4700	HGVRS13644	D055105	Waist Circumference	3e-08
Mid_Zone (Chr 11)	rs3809857	17	44848314	44848314	HGVST4700	HGVRS13650	D055105	Waist Circumference	3e-08
Mid_Zone (Chr 11)	rs7215775	17	59484316	59484316	HGVST4700	HGVRS13644	D055105	Waist Circumference	3e-08
Mid_Zone (Chr 11)	rs878745	17	59502319	59502319	HGVST4700	HGVRS13644	D055105	Waist Circumference	3e-08
Mid_Zone (Chr 11)	rs242944	17	43923180	43923180	HGVST4700	HGVRS13645	D049629	Waist-Hip Ratio	3e-08
Mid_Zone (Chr 11)	rs242951	17	43909412	43909412	HGVST4700	HGVRS13643	D049629	Waist-Hip Ratio	3e-08
Mid_Zone (Chr 11)	rs9896485	17	44050828	44050828	HGVST4700	HGVRS13645	D049629	Waist-Hip Ratio	3e-08
Mid_Zone (Chr 11)	rs8073894	17	59241155	59241155	HGVST4815	HGVRS14192	D001794	Blood Pressure	4e-08
Mid_Zone (Chr 11)	rs11652097	17	45316717	45316717	HGVST2680	HGVRS5528	D015992	Body Mass Index	4e-08
Mid_Zone (Chr 11)	rs76700673	17	56109863	56109863	HGVST3468	HGVRS7087	D015992	Body Mass Index	4e-08
Mid_Zone (Chr 11)	rs56325564	17	45766771	45766771	HGVST3540	HGVRS7245	D008076	Cholesterol, HDL	4e-08
Mid_Zone (Chr 11)	rs4794213	17	49308707	49308707	HGVST4849	HGVRS14538	D003327	Coronary Disease	4e-08
Mid_Zone (Chr 11)	rs79349575	17	46967038	46967038	HGVST2832	HGVRS5841	D003924	Diabetes Mellitus, Type 2	4e-08
Mid_Zone (Chr 11)	rs11655056	17	47364107	47364107	HGVST4235	HGVRS9738	D024821	Metabolic Syndrome	4e-08
Mid_Zone (Chr 11)	rs227669	17	54795135	54795135	HGVST4700	HGVRS13648	D055105	Waist Circumference	4e-08
Mid_Zone (Chr 11)	rs5821283	17	57914085	57914086	HGVST4700	HGVRS13648	D055105	Waist Circumference	4e-08
Mid_Zone (Chr 11)	rs59128042	17	46112176	46112176	HGVST4700	HGVRS13640	D055105	Waist Circumference	4e-08
Mid_Zone (Chr 11)	rs62074125	17	44852612	44852612	HGVST4700	HGVRS13648	D055105	Waist Circumference	4e-08
Mid_Zone (Chr 11)	rs79048040	17	45260255	45260255	HGVST4700	HGVRS13650	D055105	Waist Circumference	4e-08
Mid_Zone (Chr 11)	rs2435201	17	44078982	44078982	HGVST4700	HGVRS13645	D049629	Waist-Hip Ratio	4e-08
Mid_Zone (Chr 11)	rs9911983	17	45885756	45885756	HGVST4976	HGVRS14945	D003924	Diabetes Mellitus, Type 2	5e-08
Mid_Zone (Chr 11)	rs9911983	17	45885756	45885756	HGVST3511	HGVRS7185	D003924	Diabetes Mellitus, Type 2	5e-08
Mid_Zone (Chr 11)	rs11656151	17	44068492	44068492	HGVST4700	HGVRS13643	D049629	Waist-Hip Ratio	5e-08
Mid_Zone (Chr 11)	rs1876829	17	43911443	43911443	HGVST3942	HGVRS8261	D049629	Waist-Hip Ratio	5e-08
Mid_Zone (Chr 11)	rs7225002	17	44189067	44189067	HGVST4700	HGVRS13645	D049629	Waist-Hip Ratio	5e-08
Mid_Zone (Chr 11)	rs757608	17	59497277	59497277	HGVST3942	HGVRS8261	D049629	Waist-Hip Ratio	5e-08
Mid_Zone (Chr 11)	rs12940887	17	47402807	47402807	HGVST3775	HGVRS7813	D001794	Blood Pressure	7e-08
Mid_Zone (Chr 11)	rs1292056	17	57959047	57959047	HGVST3398	HGVRS6939	D002097	C-Reactive Protein	7e-08
Mid_Zone (Chr 11)	rs35895680	17	47060322	47060322	HGVST3468	HGVRS7094	D003924	Diabetes Mellitus, Type 2	7e-08
Mid_Zone (Chr 11)	rs1052553	17	44073889	44073889	HGVST2333	HGVRS4882	D003922	Diabetes Mellitus, Type 1	8e-08
Mid_Zone (Chr 11)	rs11870935	17	45732605	45732605	HGVST3597	HGVRS7414	D014280	Triglycerides	9e-08
Mid_Zone (Chr 11)	rs4794222	17	49383659	49383659	HGVST3468	HGVRS7098	D049629	Waist-Hip Ratio	9e-08
HDL_2b (Chr 11)	rs56000661	17	73878654	73878654	HGVST4684	HGVRS13610	D008078	Cholesterol, LDL	1e-23
HDL_2b (Chr 11)	rs2125345	17	73782191	73782191	HGVST4227	HGVRS9685	D008078	Cholesterol, LDL	3e-22
HDL_2b (Chr 11)	rs72868727	17	74208853	74208853	HGVST4318	HGVRS10606	D049629	Waist-Hip Ratio	4e-18
HDL_2b (Chr 11)	rs8079062	17	74255029	74255029	HGVST4145	HGVRS9360	D049629	Waist-Hip Ratio	1e-17
HDL_2b (Chr 11)	rs79702843	17	75894686	75894686	HGVST4426	HGVRS11096	D006442	Glycated Hemoglobin A	2e-17
HDL_2b (Chr 11)	rs7214563	17	74214276	74214276	HGVST3468	HGVRS7098	D049629	Waist-Hip Ratio	2e-16
HDL_2b (Chr 11)	rs10512606	17	74211208	74211208	HGVST3942	HGVRS8260	D049629	Waist-Hip Ratio	4e-16
HDL_2b (Chr 11)	rs148951821	17	74221685	74221686	HGVST4700	HGVRS13643	D049629	Waist-Hip Ratio	2e-15
HDL_2b (Chr 11)	rs1436138	17	75316880	75316880	HGVST3468	HGVRS7100	D001794	Blood Pressure	3e-15
HDL_2b (Chr 11)	rs148951821	17	74221685	74221686	HGVST4700	HGVRS13645	D049629	Waist-Hip Ratio	3e-15
HDL_2b (Chr 11)	rs1436138	17	75316880	75316880	HGVST4815	HGVRS14197	D001794	Blood Pressure	4e-14
HDL_2b (Chr 11)	rs9909443	17	73308346	73308346	HGVST4318	HGVRS10609	D055105	Waist Circumference	8e-14
HDL_2b (Chr 11)	rs3744010	17	73840243	73840243	HGVST3432	HGVRS6999	D001794	Blood Pressure	1e-13
HDL_2b (Chr 11)	rs73352129	17	73778609	73778609	HGVST4431	HGVRS11129	D008078	Cholesterol, LDL	1e-13
HDL_2b (Chr 11)	rs3744009	17	73839366	73839366	HGVST3468	HGVRS7100	D001794	Blood Pressure	4e-13
HDL_2b (Chr 11)	rs4788913	17	73950216	73950216	HGVST3643	HGVRS7523	D001794	Blood Pressure	2e-12
HDL_2b (Chr 11)	rs8079062	17	74255029	74255029	HGVST4145	HGVRS9357	D049629	Waist-Hip Ratio	2e-12
HDL_2b (Chr 11)	rs8079062	17	74255029	74255029	HGVST4145	HGVRS9361	D049629	Waist-Hip Ratio	2e-12
HDL_2b (Chr 11)	rs4788891	17	73391145	73391145	HGVST4700	HGVRS13648	D055105	Waist Circumference	7e-12
HDL_2b (Chr 11)	rs35504735	17	74686809	74686809	HGVST3614	HGVRS7454	D001794	Blood Pressure	8e-12
HDL_2b (Chr 11)	rs112334638	17	74265552	74265553	HGVST4700	HGVRS13650	D055105	Waist Circumference	8e-12
HDL_2b (Chr 11)	rs77244849	17	74281391	74281391	HGVST4383	HGVRS10880	D014280	Triglycerides	1e-11
HDL_2b (Chr 11)	rs2385263	17	73321117	73321117	HGVST3468	HGVRS7098	D049629	Waist-Hip Ratio	1e-11
HDL_2b (Chr 11)	rs2125345	17	73782191	73782191	HGVST4227	HGVRS9684	D008078	Cholesterol, LDL	2e-11
HDL_2b (Chr 11)	rs72868716	17	74163247	74163247	HGVST4700	HGVRS13643	D049629	Waist-Hip Ratio	8e-11
HDL_2b (Chr 11)	rs55762977	17	73309338	73309338	HGVST4318	HGVRS10606	D049629	Waist-Hip Ratio	1e-10
HDL_2b (Chr 11)	rs67017503	17	74280991	74280991	HGVST4700	HGVRS13643	D049629	Waist-Hip Ratio	1e-10
HDL_2b (Chr 11)	rs72868716	17	74163247	74163247	HGVST4700	HGVRS13645	D049629	Waist-Hip Ratio	1e-10
HDL_2b (Chr 11)	rs3744017	17	73871467	73871467	HGVST4145	HGVRS9358	D015992	Body Mass Index	2e-10
HDL_2b (Chr 11)	rs164011	17	74273165	74273165	HGVST4431	HGVRS11130	D014280	Triglycerides	2e-10
HDL_2b (Chr 11)	rs67017503	17	74280991	74280991	HGVST4700	HGVRS13645	D049629	Waist-Hip Ratio	2e-10
HDL_2b (Chr 11)	rs6501801	17	73447030	73447030	HGVST4233	HGVRS9729	D008076	Cholesterol, HDL	3e-10
HDL_2b (Chr 11)	rs7210574	17	73824121	73824121	HGVST4815	HGVRS14057	D006442	Glycated Hemoglobin A	3e-10
HDL_2b (Chr 11)	rs193220	17	74268619	74268619	HGVST3540	HGVRS7246	D014280	Triglycerides	3e-10
HDL_2b (Chr 11)	rs57927100	17	75317300	75317300	HGVST3204	HGVRS6526	D001794	Blood Pressure	4e-10
HDL_2b (Chr 11)	rs1436138	17	75316880	75316880	HGVST4815	HGVRS14049	D001794	Blood Pressure	5e-10
HDL_2b (Chr 11)	rs8065231	17	73439890	73439890	HGVST4233	HGVRS9729	D008076	Cholesterol, HDL	5e-10
HDL_2b (Chr 11)	rs3760128	17	73886888	73886888	HGVST3381	HGVRS6903	D015992	Body Mass Index	1e-09
HDL_2b (Chr 11)	rs77244849	17	74281391	74281391	HGVST4815	HGVRS14181	D014280	Triglycerides	2e-09
HDL_2b (Chr 11)	rs1656794	17	75386909	75386909	HGVST4997	HGVRS15035	D003922	Diabetes Mellitus, Type 1	4e-09
HDL_2b (Chr 11)	rs2286589	17	74684080	74684080	HGVST4815	HGVRS14076	D001794	Blood Pressure	8e-09
HDL_2b (Chr 11)	rs4788913	17	73950216	73950216	HGVST3643	HGVRS7524	D001794	Blood Pressure	8e-09
HDL_2b (Chr 11)	rs4559942	17	73309269	73309269	HGVST4383	HGVRS10880	D014280	Triglycerides	1e-08
HDL_2b (Chr 11)	rs141406180	17	73846317	73846321	HGVST4815	HGVRS14320	D015992	Body Mass Index	2e-08
HDL_2b (Chr 11)	rs1047743	17	73790093	73790093	HGVST3540	HGVRS7247	D008078	Cholesterol, LDL	2e-08
HDL_2b (Chr 11)	rs6501784	17	73377676	73377676	HGVST4700	HGVRS13647	D049629	Waist-Hip Ratio	2e-08
HDL_2b (Chr 11)	rs2467099	17	73949045	73949045	HGVST2068	HGVRS4440	D001794	Blood Pressure	3e-08
HDL_2b (Chr 11)	rs7219390	17	74684858	74684858	HGVST3432	HGVRS7000	D001794	Blood Pressure	3e-08
HDL_2b (Chr 11)	rs141406180	17	73846317	73846321	HGVST4815	HGVRS14093	D001835	Body Weight	3e-08
HDL_2b (Chr 11)	rs56000661	17	73878654	73878654	HGVST3432	HGVRS7000	D001794	Blood Pressure	4e-08
HDL_2b (Chr 11)	rs73352129	17	73778609	73778609	HGVST3685	HGVRS7632	D008078	Cholesterol, LDL	5e-08
HDL_2b (Chr 11)	rs372558	17	74418176	74418176	HGVST4997	HGVRS15031	D003922	Diabetes Mellitus, Type 1	5e-08
HDL_2b (Chr 11)	rs10512606	17	74211208	74211208	HGVST3942	HGVRS8261	D049629	Waist-Hip Ratio	5e-08
HDL_2b (Chr 11)	rs111365807	17	73825463	73825463	HGVST3468	HGVRS7087	D015992	Body Mass Index	8e-08
HDL_3_2a (Chr 12)	rs12893887	14	100111565	100111565	HGVST4849	HGVRS14538	D003327	Coronary Disease	2e-22
HDL_3_2a (Chr 12)	rs8003602	14	100148961	100148961	HGVST2895	HGVRS6012	D003324	Coronary Artery Disease	5e-16
HDL_3_2a (Chr 12)	rs11160538	14	100140370	100140370	HGVST4815	HGVRS14076	D001794	Blood Pressure	4e-15
HDL_3_2a (Chr 12)	rs2895811	14	100133942	100133942	HGVST2895	HGVRS6012	D003324	Coronary Artery Disease	1e-14
HDL_3_2a (Chr 12)	rs7158073	14	100141689	100141689	HGVST3432	HGVRS7000	D001794	Blood Pressure	2e-14
HDL_3_2a (Chr 12)	rs28470843	14	100742658	100742658	HGVST3614	HGVRS7454	D001794	Blood Pressure	1e-13
HDL_3_2a (Chr 12)	rs4082793	14	99700080	99700080	HGVST3468	HGVRS7087	D015992	Body Mass Index	7e-13
HDL_3_2a (Chr 12)	rs12888855	14	100830818	100830818	HGVST4595	HGVRS12883	D001786	Blood Glucose	6e-12
HDL_3_2a (Chr 12)	rs3783347	14	100839261	100839261	HGVST5024	HGVRS15151	D001786	Blood Glucose	2e-11
HDL_3_2a (Chr 12)	rs2693686	14	99672797	99672797	HGVST4145	HGVRS9358	D015992	Body Mass Index	6e-11
HDL_3_2a (Chr 12)	rs7152190	14	99681012	99681012	HGVST4815	HGVRS14093	D001835	Body Weight	1e-10
HDL_3_2a (Chr 12)	rs2895811	14	100133942	100133942	HGVST743	HGVRS1451	D003327	Coronary Disease	1e-10
HDL_3_2a (Chr 12)	rs11160546	14	100233353	100233353	HGVST3468	HGVRS7100	D001794	Blood Pressure	4e-10
HDL_3_2a (Chr 12)	rs61993685	14	100765823	100765823	HGVST4383	HGVRS10880	D014280	Triglycerides	4e-10
HDL_3_2a (Chr 12)	rs10149871	14	100111955	100111955	HGVST3432	HGVRS6999	D001794	Blood Pressure	5e-10
HDL_3_2a (Chr 12)	rs1475130	14	100225144	100225144	HGVST3643	HGVRS7524	D001794	Blood Pressure	7e-10
HDL_3_2a (Chr 12)	rs17562391	14	100133250	100133250	HGVST3468	HGVRS7100	D001794	Blood Pressure	1e-09
HDL_3_2a (Chr 12)	rs4082793	14	99700080	99700080	HGVST4815	HGVRS14320	D015992	Body Mass Index	1e-09
HDL_3_2a (Chr 12)	rs1475130	14	100225144	100225144	HGVST4815	HGVRS14197	D001794	Blood Pressure	2e-09
HDL_3_2a (Chr 12)	rs10139550	14	100145710	100145710	HGVST1891	HGVRS4076	D003324	Coronary Artery Disease	2e-09
HDL_3_2a (Chr 12)	rs1535464	14	100793431	100793431	HGVST3546	HGVRS7259	D001794	Blood Pressure	4e-09
HDL_3_2a (Chr 12)	rs12893887	14	100111565	100111565	HGVST4849	HGVRS14537	D003327	Coronary Disease	6e-09
HDL_3_2a (Chr 12)	rs33952550	14	100798142	100798145	HGVST4595	HGVRS12880	D006442	Glycated Hemoglobin A	9e-09
HDL_3_2a (Chr 12)	rs7158754	14	100583349	100583349	HGVST3468	HGVRS7100	D001794	Blood Pressure	1e-08
HDL_3_2a (Chr 12)	rs2614471	14	99673278	99673278	HGVST4318	HGVRS10611	D015992	Body Mass Index	1e-08
HDL_3_2a (Chr 12)	rs55869502	14	100825670	100825670	HGVST4815	HGVRS14066	D008076	Cholesterol, HDL	1e-08
HDL_3_2a (Chr 12)	rs10139550	14	100145710	100145710	HGVST3038	HGVRS6254	D003324	Coronary Artery Disease	1e-08
HDL_3_2a (Chr 12)	rs4905794	14	99479669	99479669	HGVST3730	HGVRS7725	D006973	Hypertension	1e-08
HDL_3_2a (Chr 12)	rs1535464	14	100793431	100793431	HGVST4815	HGVRS14029	D001786	Blood Glucose	2e-08
HDL_3_2a (Chr 12)	rs1257310	14	99810427	99810427	HGVST3563	HGVRS7306	D001794	Blood Pressure	2e-08
HDL_3_2a (Chr 12)	rs61993685	14	100765823	100765823	HGVST4383	HGVRS10879	D008076	Cholesterol, HDL	3e-08
HDL_3_2a (Chr 12)	rs61993685	14	100765823	100765823	HGVST4815	HGVRS14181	D014280	Triglycerides	3e-08
HDL_3_2a (Chr 12)	rs10131519	14	100359294	100359294	HGVST2895	HGVRS6012	D003324	Coronary Artery Disease	4e-08
HDL_3_2a (Chr 12)	rs12436072	14	100135306	100135306	HGVST4720	HGVRS13684	D003327	Coronary Disease	5e-08
HDL_3_2a (Chr 12)	rs8003602	14	100148961	100148961	HGVST4814	HGVRS14000	D003324	Coronary Artery Disease	6e-08
HDL_3_2a (Chr 12)	rs11850942	14	99384850	99384850	HGVST4918	HGVRS14816	D055105	Waist Circumference	7e-08
HDL_3_2a (Chr 17)	rs9480184	6	155987788	155987788	HGVST3468	HGVRS7087	D015992	Body Mass Index	2e-09
HDL_3_2a (Chr 17)	rs9322572	6	156689449	156689449	HGVST4318	HGVRS10611	D015992	Body Mass Index	1e-08
HDL_3_2a (Chr 17)	rs9480184	6	155987788	155987788	HGVST4318	HGVRS10611	D015992	Body Mass Index	1e-08
HDL_3_2a (Chr 17)	rs9384458	6	156689842	156689842	HGVST3468	HGVRS7087	D015992	Body Mass Index	3e-08
VLDL_lg & HDL_2b (Chr 19)	rs174550	11	61571478	61571478	HGVST1856	HGVRS3999	D043371	Fatty Acids, Omega-6	4e-274
VLDL_lg & HDL_2b (Chr 19)	rs102275	11	61557803	61557803	HGVST1060	HGVRS2013	D010743	Phospholipids	1e-203
VLDL_lg & HDL_2b (Chr 19)	rs174566	11	61592362	61592362	HGVST4383	HGVRS10879	D008076	Cholesterol, HDL	1e-174
VLDL_lg & HDL_2b (Chr 19)	rs174555	11	61579760	61579760	HGVST1856	HGVRS4001	D043371	Fatty Acids, Omega-6	5e-168
VLDL_lg & HDL_2b (Chr 19)	rs174547	11	61570783	61570783	HGVST882	HGVRS1699	D010743	Phospholipids	4e-154
VLDL_lg & HDL_2b (Chr 19)	rs102275	11	61557803	61557803	HGVST882	HGVRS1699	D010743	Phospholipids	8e-153
VLDL_lg & HDL_2b (Chr 19)	rs174535	11	61551356	61551356	HGVST882	HGVRS1699	D010743	Phospholipids	1e-151
VLDL_lg & HDL_2b (Chr 19)	rs174562	11	61585144	61585144	HGVST4584	HGVRS12575	D010742	Phospholipid Ethers	2e-149
VLDL_lg & HDL_2b (Chr 19)	rs102275	11	61557803	61557803	HGVST1856	HGVRS4000	D043371	Fatty Acids, Omega-6	7e-147
VLDL_lg & HDL_2b (Chr 19)	rs174550	11	61571478	61571478	HGVST1856	HGVRS4002	D043371	Fatty Acids, Omega-6	4e-140
VLDL_lg & HDL_2b (Chr 19)	rs4246215	11	61564299	61564299	HGVST882	HGVRS1699	D010743	Phospholipids	1e-139
VLDL_lg & HDL_2b (Chr 19)	rs174562	11	61585144	61585144	HGVST4584	HGVRS12579	D010742	Phospholipid Ethers	7e-129
VLDL_lg & HDL_2b (Chr 19)	rs174567	11	61593005	61593005	HGVST4815	HGVRS14066	D008076	Cholesterol, HDL	3e-128
VLDL_lg & HDL_2b (Chr 19)	rs174562	11	61585144	61585144	HGVST4584	HGVRS12791	D010742	Phospholipid Ethers	1e-121
VLDL_lg & HDL_2b (Chr 19)	rs174566	11	61592362	61592362	HGVST4383	HGVRS10880	D014280	Triglycerides	2e-120
VLDL_lg & HDL_2b (Chr 19)	rs174533	11	61549025	61549025	HGVST4584	HGVRS12825	D010742	Phospholipid Ethers	4e-98
VLDL_lg & HDL_2b (Chr 19)	rs174545	11	61569306	61569306	HGVST2266	HGVRS4759	D005227	Fatty Acids	8e-90
VLDL_lg & HDL_2b (Chr 19)	rs174537	11	61552680	61552680	HGVST3540	HGVRS7246	D014280	Triglycerides	2e-86
VLDL_lg & HDL_2b (Chr 19)	rs174545	11	61569306	61569306	HGVST4815	HGVRS14127	D002784	Cholesterol	5e-81
VLDL_lg & HDL_2b (Chr 19)	rs28456	11	61589481	61589481	HGVST3869	HGVRS8043	D002788	Cholesterol Esters	1e-77
VLDL_lg & HDL_2b (Chr 19)	rs174547	11	61570783	61570783	HGVST1856	HGVRS4003	D043371	Fatty Acids, Omega-6	2e-72
VLDL_lg & HDL_2b (Chr 19)	rs174546	11	61569830	61569830	HGVST4068	HGVRS9086	D005231	Fatty Acids, Unsaturated	3e-69
VLDL_lg & HDL_2b (Chr 19)	rs174566	11	61592362	61592362	HGVST3597	HGVRS7413	D014280	Triglycerides	5e-68
VLDL_lg & HDL_2b (Chr 19)	rs174566	11	61592362	61592362	HGVST3597	HGVRS7412	D014280	Triglycerides	6e-68
VLDL_lg & HDL_2b (Chr 19)	rs174547	11	61570783	61570783	HGVST882	HGVRS1703	D010743	Phospholipids	3e-64
VLDL_lg & HDL_2b (Chr 19)	rs102275	11	61557803	61557803	HGVST882	HGVRS1703	D010743	Phospholipids	7e-64
VLDL_lg & HDL_2b (Chr 19)	rs174536	11	61551927	61551927	HGVST882	HGVRS1701	D010743	Phospholipids	1e-63
VLDL_lg & HDL_2b (Chr 19)	rs174564	11	61588305	61588305	HGVST4431	HGVRS11129	D008078	Cholesterol, LDL	6e-63
VLDL_lg & HDL_2b (Chr 19)	rs102274	11	61557826	61557826	HGVST4584	HGVRS12491	D010742	Phospholipid Ethers	8e-62
VLDL_lg & HDL_2b (Chr 19)	rs102274	11	61557826	61557826	HGVST4584	HGVRS12753	D010742	Phospholipid Ethers	8e-62
VLDL_lg & HDL_2b (Chr 19)	rs4246215	11	61564299	61564299	HGVST882	HGVRS1703	D010743	Phospholipids	9e-60
VLDL_lg & HDL_2b (Chr 19)	rs174546	11	61569830	61569830	HGVST3685	HGVRS7632	D008078	Cholesterol, LDL	1e-58
VLDL_lg & HDL_2b (Chr 19)	rs174554	11	61579463	61579463	HGVST3685	HGVRS7632	D008078	Cholesterol, LDL	5e-58
VLDL_lg & HDL_2b (Chr 19)	rs174538	11	61560081	61560081	HGVST882	HGVRS1706	D010743	Phospholipids	5e-58
VLDL_lg & HDL_2b (Chr 19)	rs174535	11	61551356	61551356	HGVST882	HGVRS1700	D010743	Phospholipids	6e-58
VLDL_lg & HDL_2b (Chr 19)	rs174550	11	61571478	61571478	HGVST3685	HGVRS7632	D008078	Cholesterol, LDL	1e-57
VLDL_lg & HDL_2b (Chr 19)	rs174550	11	61571478	61571478	HGVST882	HGVRS1706	D010743	Phospholipids	1e-57
VLDL_lg & HDL_2b (Chr 19)	rs174546	11	61569830	61569830	HGVST4068	HGVRS8851	D005231	Fatty Acids, Unsaturated	7e-57
VLDL_lg & HDL_2b (Chr 19)	rs174551	11	61573684	61573684	HGVST3685	HGVRS7632	D008078	Cholesterol, LDL	2e-55
VLDL_lg & HDL_2b (Chr 19)	rs4246215	11	61564299	61564299	HGVST882	HGVRS1706	D010743	Phospholipids	6e-55
VLDL_lg & HDL_2b (Chr 19)	rs174550	11	61571478	61571478	HGVST3685	HGVRS7630	D014280	Triglycerides	3e-52
VLDL_lg & HDL_2b (Chr 19)	rs174529	11	61543961	61543961	HGVST3685	HGVRS7632	D008078	Cholesterol, LDL	4e-52
VLDL_lg & HDL_2b (Chr 19)	rs174554	11	61579463	61579463	HGVST3685	HGVRS7630	D014280	Triglycerides	4e-52
VLDL_lg & HDL_2b (Chr 19)	rs174546	11	61569830	61569830	HGVST3685	HGVRS7630	D014280	Triglycerides	6e-52
VLDL_lg & HDL_2b (Chr 19)	rs174566	11	61592362	61592362	HGVST3597	HGVRS7409	D008078	Cholesterol, LDL	4e-51
VLDL_lg & HDL_2b (Chr 19)	rs174566	11	61592362	61592362	HGVST3597	HGVRS7406	D008078	Cholesterol, LDL	8e-49
VLDL_lg & HDL_2b (Chr 19)	rs174529	11	61543961	61543961	HGVST3685	HGVRS7630	D014280	Triglycerides	1e-48
VLDL_lg & HDL_2b (Chr 19)	rs174568	11	61593816	61593816	HGVST3665	HGVRS7583	D008078	Cholesterol, LDL	2e-48
VLDL_lg & HDL_2b (Chr 19)	rs174564	11	61588305	61588305	HGVST4383	HGVRS10878	D008078	Cholesterol, LDL	3e-48
VLDL_lg & HDL_2b (Chr 19)	rs174551	11	61573684	61573684	HGVST3685	HGVRS7630	D014280	Triglycerides	5e-48
VLDL_lg & HDL_2b (Chr 19)	rs174566	11	61592362	61592362	HGVST3597	HGVRS7405	D014280	Triglycerides	5e-48
VLDL_lg & HDL_2b (Chr 19)	rs11320420	11	61542007	61542007	HGVST4584	HGVRS12629	D010742	Phospholipid Ethers	1e-47
VLDL_lg & HDL_2b (Chr 19)	rs174528	11	61543499	61543499	HGVST3272	HGVRS6646	D005229	Fatty Acids, Monounsaturated	3e-46
VLDL_lg & HDL_2b (Chr 19)	rs174553	11	61575158	61575158	HGVST4815	HGVRS14054	D008078	Cholesterol, LDL	2e-43
VLDL_lg & HDL_2b (Chr 19)	rs174550	11	61571478	61571478	HGVST2266	HGVRS4759	D005227	Fatty Acids	6e-43
VLDL_lg & HDL_2b (Chr 19)	rs174550	11	61571478	61571478	HGVST3121	HGVRS6392	D014280	Triglycerides	3e-41
VLDL_lg & HDL_2b (Chr 19)	rs57668028	11	61591997	61591998	HGVST4584	HGVRS12576	D010742	Phospholipid Ethers	1e-40
VLDL_lg & HDL_2b (Chr 19)	rs174546	11	61569830	61569830	HGVST2548	HGVRS5280	D008078	Cholesterol, LDL	2e-39
VLDL_lg & HDL_2b (Chr 19)	rs174554	11	61579463	61579463	HGVST4584	HGVRS12510	D010742	Phospholipid Ethers	2e-39
VLDL_lg & HDL_2b (Chr 19)	rs3834458	11	61594921	61594921	HGVST4584	HGVRS12769	D010742	Phospholipid Ethers	6e-39
VLDL_lg & HDL_2b (Chr 19)	rs28456	11	61589481	61589481	HGVST4233	HGVRS9734	D008078	Cholesterol, LDL	2e-38
VLDL_lg & HDL_2b (Chr 19)	rs174546	11	61569830	61569830	HGVST2548	HGVRS5278	D014280	Triglycerides	7e-38
VLDL_lg & HDL_2b (Chr 19)	rs174546	11	61569830	61569830	HGVST2548	HGVRS5279	D002784	Cholesterol	3e-37
VLDL_lg & HDL_2b (Chr 19)	rs174547	11	61570783	61570783	HGVST4260	HGVRS9947	D002788	Cholesterol Esters	5e-37
VLDL_lg & HDL_2b (Chr 19)	rs174545	11	61569306	61569306	HGVST4233	HGVRS9727	D008076	Cholesterol, HDL	3e-34
VLDL_lg & HDL_2b (Chr 19)	rs102274	11	61557826	61557826	HGVST4233	HGVRS9726	D008078	Cholesterol, LDL	4e-34
VLDL_lg & HDL_2b (Chr 19)	rs174568	11	61593816	61593816	HGVST4584	HGVRS12616	D005231	Fatty Acids, Unsaturated	7e-34
VLDL_lg & HDL_2b (Chr 19)	rs174545	11	61569306	61569306	HGVST4233	HGVRS9729	D008076	Cholesterol, HDL	3e-33
VLDL_lg & HDL_2b (Chr 19)	rs174566	11	61592362	61592362	HGVST3597	HGVRS7408	D008078	Cholesterol, LDL	3e-33
VLDL_lg & HDL_2b (Chr 19)	rs102274	11	61557826	61557826	HGVST3869	HGVRS8043	D002788	Cholesterol Esters	2e-32
VLDL_lg & HDL_2b (Chr 19)	rs7394579	11	61581450	61581450	HGVST4584	HGVRS12668	D010742	Phospholipid Ethers	6e-32
VLDL_lg & HDL_2b (Chr 19)	rs174536	11	61551927	61551927	HGVST3300	HGVRS6702	D006339	Heart Rate	2e-30
VLDL_lg & HDL_2b (Chr 19)	rs174550	11	61571478	61571478	HGVST3121	HGVRS6394	D008076	Cholesterol, HDL	6e-30
VLDL_lg & HDL_2b (Chr 19)	rs174548	11	61571348	61571348	HGVST4815	HGVRS14057	D006442	Glycated Hemoglobin A	4e-29
VLDL_lg & HDL_2b (Chr 19)	rs174557	11	61581368	61581368	HGVST4584	HGVRS12674	D005231	Fatty Acids, Unsaturated	5e-29
VLDL_lg & HDL_2b (Chr 19)	rs11320420	11	61542007	61542007	HGVST4584	HGVRS12518	D010742	Phospholipid Ethers	6e-29
VLDL_lg & HDL_2b (Chr 19)	rs174566	11	61592362	61592362	HGVST3597	HGVRS7414	D014280	Triglycerides	7e-29
VLDL_lg & HDL_2b (Chr 19)	rs174546	11	61569830	61569830	HGVST3685	HGVRS7633	D002784	Cholesterol	3e-28
VLDL_lg & HDL_2b (Chr 19)	rs174546	11	61569830	61569830	HGVST2548	HGVRS5277	D008076	Cholesterol, HDL	8e-28
VLDL_lg & HDL_2b (Chr 19)	rs174554	11	61579463	61579463	HGVST3685	HGVRS7633	D002784	Cholesterol	9e-28
VLDL_lg & HDL_2b (Chr 19)	rs174550	11	61571478	61571478	HGVST3685	HGVRS7633	D002784	Cholesterol	1e-27
VLDL_lg & HDL_2b (Chr 19)	rs174551	11	61573684	61573684	HGVST2700	HGVRS5583	D008078	Cholesterol, LDL	2e-27
VLDL_lg & HDL_2b (Chr 19)	rs174546	11	61569830	61569830	HGVST2885	HGVRS5991	D014280	Triglycerides	5e-27
VLDL_lg & HDL_2b (Chr 19)	rs174551	11	61573684	61573684	HGVST3685	HGVRS7633	D002784	Cholesterol	1e-26
VLDL_lg & HDL_2b (Chr 19)	rs11320420	11	61542007	61542007	HGVST4584	HGVRS12656	D010742	Phospholipid Ethers	8e-26
VLDL_lg & HDL_2b (Chr 19)	rs10897164	11	61277775	61277775	HGVST3683	HGVRS7626	D001794	Blood Pressure	2e-25
VLDL_lg & HDL_2b (Chr 19)	rs174529	11	61543961	61543961	HGVST3685	HGVRS7633	D002784	Cholesterol	2e-25
VLDL_lg & HDL_2b (Chr 19)	rs174551	11	61573684	61573684	HGVST4233	HGVRS9728	D014280	Triglycerides	3e-25
VLDL_lg & HDL_2b (Chr 19)	rs7125196	11	61272565	61272565	HGVST3683	HGVRS7626	D001794	Blood Pressure	5e-25
VLDL_lg & HDL_2b (Chr 19)	rs174537	11	61552680	61552680	HGVST4233	HGVRS9730	D014280	Triglycerides	1e-24
VLDL_lg & HDL_2b (Chr 19)	rs751984	11	61278246	61278246	HGVST3563	HGVRS7304	D001794	Blood Pressure	2e-24
VLDL_lg & HDL_2b (Chr 19)	rs174546	11	61569830	61569830	HGVST2885	HGVRS5993	D008076	Cholesterol, HDL	2e-24
VLDL_lg & HDL_2b (Chr 19)	rs102275	11	61557803	61557803	HGVST4068	HGVRS9099	D005229	Fatty Acids, Monounsaturated	4e-24
VLDL_lg & HDL_2b (Chr 19)	rs174554	11	61579463	61579463	HGVST2700	HGVRS5582	D002784	Cholesterol	5e-24
VLDL_lg & HDL_2b (Chr 19)	rs174547	11	61570783	61570783	HGVST2589	HGVRS5347	D008055	Lipids	7e-23
VLDL_lg & HDL_2b (Chr 19)	rs174549	11	61571382	61571382	HGVST1696	HGVRS3555	D006339	Heart Rate	1e-22
VLDL_lg & HDL_2b (Chr 19)	rs174537	11	61552680	61552680	HGVST3540	HGVRS7245	D008076	Cholesterol, HDL	2e-22
VLDL_lg & HDL_2b (Chr 19)	rs751984	11	61278246	61278246	HGVST4815	HGVRS14049	D001794	Blood Pressure	4e-22
VLDL_lg & HDL_2b (Chr 19)	rs174566	11	61592362	61592362	HGVST3597	HGVRS7407	D008078	Cholesterol, LDL	5e-22
VLDL_lg & HDL_2b (Chr 19)	rs174561	11	61582708	61582708	HGVST4584	HGVRS12498	D010742	Phospholipid Ethers	1e-21
VLDL_lg & HDL_2b (Chr 19)	rs3834458	11	61594921	61594921	HGVST4584	HGVRS12574	D010742	Phospholipid Ethers	1e-21
VLDL_lg & HDL_2b (Chr 19)	rs56189574	11	59933492	59933492	HGVST4087	HGVRS9178	D002097	C-Reactive Protein	3e-21
VLDL_lg & HDL_2b (Chr 19)	rs174554	11	61579463	61579463	HGVST4584	HGVRS12648	D010742	Phospholipid Ethers	5e-21
VLDL_lg & HDL_2b (Chr 19)	rs174554	11	61579463	61579463	HGVST4584	HGVRS12711	D010742	Phospholipid Ethers	5e-21
VLDL_lg & HDL_2b (Chr 19)	rs174548	11	61571348	61571348	HGVST4260	HGVRS9954	D002788	Cholesterol Esters	8e-21
VLDL_lg & HDL_2b (Chr 19)	rs751984	11	61278246	61278246	HGVST3775	HGVRS7814	D001794	Blood Pressure	4e-20
VLDL_lg & HDL_2b (Chr 19)	rs174549	11	61571382	61571382	HGVST3540	HGVRS7247	D008078	Cholesterol, LDL	4e-20
VLDL_lg & HDL_2b (Chr 19)	rs174529	11	61543961	61543961	HGVST2700	HGVRS5581	D014280	Triglycerides	4e-20
VLDL_lg & HDL_2b (Chr 19)	rs174559	11	61581656	61581656	HGVST4584	HGVRS12774	D010742	Phospholipid Ethers	5e-20
VLDL_lg & HDL_2b (Chr 19)	rs28456	11	61589481	61589481	HGVST3869	HGVRS8036	D008246	Lysophospholipids	7e-20
VLDL_lg & HDL_2b (Chr 19)	rs174544	11	61567753	61567753	HGVST4584	HGVRS12487	D010742	Phospholipid Ethers	8e-20
VLDL_lg & HDL_2b (Chr 19)	rs174551	11	61573684	61573684	HGVST3835	HGVRS7950	D014280	Triglycerides	1e-19
VLDL_lg & HDL_2b (Chr 19)	rs174541	11	61565908	61565908	HGVST2266	HGVRS4759	D005227	Fatty Acids	3e-19
VLDL_lg & HDL_2b (Chr 19)	rs174566	11	61592362	61592362	HGVST3597	HGVRS7415	D008076	Cholesterol, HDL	8e-19
VLDL_lg & HDL_2b (Chr 19)	rs174560	11	61581764	61581764	HGVST4584	HGVRS12726	D010742	Phospholipid Ethers	1e-18
VLDL_lg & HDL_2b (Chr 19)	rs174544	11	61567753	61567753	HGVST4641	HGVRS13073	D014280	Triglycerides	2e-18
VLDL_lg & HDL_2b (Chr 19)	rs174535	11	61551356	61551356	HGVST4068	HGVRS9025	D005231	Fatty Acids, Unsaturated	5e-18
VLDL_lg & HDL_2b (Chr 19)	rs174550	11	61571478	61571478	HGVST5024	HGVRS15151	D001786	Blood Glucose	9e-18
VLDL_lg & HDL_2b (Chr 19)	rs751984	11	61278246	61278246	HGVST3563	HGVRS7308	D001794	Blood Pressure	1e-17
VLDL_lg & HDL_2b (Chr 19)	rs35473591	11	61586328	61586329	HGVST4584	HGVRS12617	D010742	Phospholipid Ethers	1e-17
VLDL_lg & HDL_2b (Chr 19)	rs174546	11	61569830	61569830	HGVST3888	HGVRS8121	D014280	Triglycerides	1e-17
VLDL_lg & HDL_2b (Chr 19)	rs102275	11	61557803	61557803	HGVST4068	HGVRS9052	D005229	Fatty Acids, Monounsaturated	2e-17
VLDL_lg & HDL_2b (Chr 19)	rs7125196	11	61272565	61272565	HGVST3683	HGVRS7623	D001794	Blood Pressure	3e-17
VLDL_lg & HDL_2b (Chr 19)	rs412334	11	61560261	61560261	HGVST4426	HGVRS11090	D002784	Cholesterol	8e-17
VLDL_lg & HDL_2b (Chr 19)	rs174548	11	61571348	61571348	HGVST4260	HGVRS9819	D014280	Triglycerides	8e-17
VLDL_lg & HDL_2b (Chr 19)	rs3834458	11	61594921	61594921	HGVST4584	HGVRS12749	D010742	Phospholipid Ethers	9e-17
VLDL_lg & HDL_2b (Chr 19)	rs102275	11	61557803	61557803	HGVST3272	HGVRS6647	D005229	Fatty Acids, Monounsaturated	2e-16
VLDL_lg & HDL_2b (Chr 19)	rs4246215	11	61564299	61564299	HGVST4260	HGVRS9948	D008246	Lysophospholipids	2e-16
VLDL_lg & HDL_2b (Chr 19)	rs174538	11	61560081	61560081	HGVST4584	HGVRS12671	D010742	Phospholipid Ethers	2e-16
VLDL_lg & HDL_2b (Chr 19)	rs102275	11	61557803	61557803	HGVST4068	HGVRS8919	D005229	Fatty Acids, Monounsaturated	3e-16
VLDL_lg & HDL_2b (Chr 19)	rs174530	11	61546592	61546592	HGVST4815	HGVRS14266	D014280	Triglycerides	3e-16
VLDL_lg & HDL_2b (Chr 19)	rs174556	11	61580635	61580635	HGVST4260	HGVRS9965	D014280	Triglycerides	3e-16
VLDL_lg & HDL_2b (Chr 19)	rs174548	11	61571348	61571348	HGVST4068	HGVRS9081	D002788	Cholesterol Esters	7e-16
VLDL_lg & HDL_2b (Chr 19)	rs174548	11	61571348	61571348	HGVST4260	HGVRS10025	D008246	Lysophospholipids	7e-16
VLDL_lg & HDL_2b (Chr 19)	rs751984	11	61278246	61278246	HGVST3643	HGVRS7525	D001794	Blood Pressure	8e-16
VLDL_lg & HDL_2b (Chr 19)	rs412334	11	61560261	61560261	HGVST4426	HGVRS11088	D008076	Cholesterol, HDL	1e-15
VLDL_lg & HDL_2b (Chr 19)	rs174550	11	61571478	61571478	HGVST463	HGVRS895	D001786	Blood Glucose	2e-15
VLDL_lg & HDL_2b (Chr 19)	rs751984	11	61278246	61278246	HGVST3468	HGVRS7100	D001794	Blood Pressure	2e-15
VLDL_lg & HDL_2b (Chr 19)	rs5792172	11	59946320	59946320	HGVST4815	HGVRS14033	D002097	C-Reactive Protein	4e-15
VLDL_lg & HDL_2b (Chr 19)	rs174547	11	61570783	61570783	HGVST4357	HGVRS10794	D005231	Fatty Acids, Unsaturated	4e-15
VLDL_lg & HDL_2b (Chr 19)	rs174546	11	61569830	61569830	HGVST3888	HGVRS8115	D008078	Cholesterol, LDL	5e-15
VLDL_lg & HDL_2b (Chr 19)	rs174548	11	61571348	61571348	HGVST2366	HGVRS4929	D044242	Trans Fatty Acids	5e-15
VLDL_lg & HDL_2b (Chr 19)	rs174549	11	61571382	61571382	HGVST2366	HGVRS4929	D044242	Trans Fatty Acids	5e-15
VLDL_lg & HDL_2b (Chr 19)	rs174555	11	61579760	61579760	HGVST2366	HGVRS4929	D044242	Trans Fatty Acids	6e-15
VLDL_lg & HDL_2b (Chr 19)	rs174547	11	61570783	61570783	HGVST2993	HGVRS6173	D008076	Cholesterol, HDL	7e-15
VLDL_lg & HDL_2b (Chr 19)	rs174551	11	61573684	61573684	HGVST2483	HGVRS5160	D014280	Triglycerides	8e-15
VLDL_lg & HDL_2b (Chr 19)	rs174547	11	61570783	61570783	HGVST4794	HGVRS13951	D008076	Cholesterol, HDL	9e-15
VLDL_lg & HDL_2b (Chr 19)	rs174546	11	61569830	61569830	HGVST3888	HGVRS8122	D008076	Cholesterol, HDL	2e-14
VLDL_lg & HDL_2b (Chr 19)	rs11320420	11	61542007	61542007	HGVST4584	HGVRS12565	D010742	Phospholipid Ethers	2e-14
VLDL_lg & HDL_2b (Chr 19)	rs174547	11	61570783	61570783	HGVST235	HGVRS476	D014280	Triglycerides	2e-14
VLDL_lg & HDL_2b (Chr 19)	rs174556	11	61580635	61580635	HGVST2366	HGVRS4929	D044242	Trans Fatty Acids	3e-14
VLDL_lg & HDL_2b (Chr 19)	rs174548	11	61571348	61571348	HGVST626	HGVRS1247	D014280	Triglycerides	5e-14
VLDL_lg & HDL_2b (Chr 19)	rs174546	11	61569830	61569830	HGVST2366	HGVRS4929	D044242	Trans Fatty Acids	6e-14
VLDL_lg & HDL_2b (Chr 19)	rs174547	11	61570783	61570783	HGVST2366	HGVRS4929	D044242	Trans Fatty Acids	6e-14
VLDL_lg & HDL_2b (Chr 19)	rs174550	11	61571478	61571478	HGVST2366	HGVRS4929	D044242	Trans Fatty Acids	6e-14
VLDL_lg & HDL_2b (Chr 19)	rs174545	11	61569306	61569306	HGVST2366	HGVRS4929	D044242	Trans Fatty Acids	7e-14
VLDL_lg & HDL_2b (Chr 19)	rs174537	11	61552680	61552680	HGVST2366	HGVRS4929	D044242	Trans Fatty Acids	8e-14
VLDL_lg & HDL_2b (Chr 19)	rs174547	11	61570783	61570783	HGVST4068	HGVRS9048	D008079	Lipoproteins, VLDL	1e-13
VLDL_lg & HDL_2b (Chr 19)	rs174535	11	61551356	61551356	HGVST2366	HGVRS4929	D044242	Trans Fatty Acids	1e-13
VLDL_lg & HDL_2b (Chr 19)	rs174536	11	61551927	61551927	HGVST2366	HGVRS4929	D044242	Trans Fatty Acids	1e-13
VLDL_lg & HDL_2b (Chr 19)	rs751985	11	61278590	61278590	HGVST3546	HGVRS7262	D001794	Blood Pressure	2e-13
VLDL_lg & HDL_2b (Chr 19)	rs102275	11	61557803	61557803	HGVST2366	HGVRS4929	D044242	Trans Fatty Acids	2e-13
VLDL_lg & HDL_2b (Chr 19)	rs174559	11	61581656	61581656	HGVST4595	HGVRS12880	D006442	Glycated Hemoglobin A	3e-13
VLDL_lg & HDL_2b (Chr 19)	rs174546	11	61569830	61569830	HGVST3327	HGVRS6788	D014280	Triglycerides	3e-13
VLDL_lg & HDL_2b (Chr 19)	rs174547	11	61570783	61570783	HGVST3327	HGVRS6788	D014280	Triglycerides	3e-13
VLDL_lg & HDL_2b (Chr 19)	rs174551	11	61573684	61573684	HGVST3327	HGVRS6788	D014280	Triglycerides	3e-13
VLDL_lg & HDL_2b (Chr 19)	rs174554	11	61579463	61579463	HGVST3327	HGVRS6788	D014280	Triglycerides	3e-13
VLDL_lg & HDL_2b (Chr 19)	rs174541	11	61565908	61565908	HGVST2366	HGVRS4929	D044242	Trans Fatty Acids	4e-13
VLDL_lg & HDL_2b (Chr 19)	rs174564	11	61588305	61588305	HGVST3869	HGVRS8039	D014280	Triglycerides	4e-13
VLDL_lg & HDL_2b (Chr 19)	rs174547	11	61570783	61570783	HGVST3327	HGVRS6792	D008078	Cholesterol, LDL	5e-13
VLDL_lg & HDL_2b (Chr 19)	rs174551	11	61573684	61573684	HGVST3327	HGVRS6792	D008078	Cholesterol, LDL	5e-13
VLDL_lg & HDL_2b (Chr 19)	rs174550	11	61571478	61571478	HGVST463	HGVRS897	D050417	Insulin-Secreting Cells	5e-13
VLDL_lg & HDL_2b (Chr 19)	rs4246215	11	61564299	61564299	HGVST2366	HGVRS4929	D044242	Trans Fatty Acids	5e-13
VLDL_lg & HDL_2b (Chr 19)	rs10792318	11	61531443	61531443	HGVST4426	HGVRS11097	D014280	Triglycerides	5e-13
VLDL_lg & HDL_2b (Chr 19)	rs174546	11	61569830	61569830	HGVST3327	HGVRS6792	D008078	Cholesterol, LDL	6e-13
VLDL_lg & HDL_2b (Chr 19)	rs412334	11	61560261	61560261	HGVST4426	HGVRS11097	D014280	Triglycerides	6e-13
VLDL_lg & HDL_2b (Chr 19)	rs174554	11	61579463	61579463	HGVST3327	HGVRS6792	D008078	Cholesterol, LDL	7e-13
VLDL_lg & HDL_2b (Chr 19)	rs174546	11	61569830	61569830	HGVST4068	HGVRS9063	D008075	Lipoproteins, HDL	7e-13
VLDL_lg & HDL_2b (Chr 19)	rs174535	11	61551356	61551356	HGVST4068	HGVRS8972	D005231	Fatty Acids, Unsaturated	8e-13
VLDL_lg & HDL_2b (Chr 19)	rs10792318	11	61531443	61531443	HGVST4426	HGVRS11090	D002784	Cholesterol	1e-12
VLDL_lg & HDL_2b (Chr 19)	rs174548	11	61571348	61571348	HGVST626	HGVRS1246	D008076	Cholesterol, HDL	1e-12
VLDL_lg & HDL_2b (Chr 19)	rs174538	11	61560081	61560081	HGVST2366	HGVRS4929	D044242	Trans Fatty Acids	1e-12
VLDL_lg & HDL_2b (Chr 19)	rs174547	11	61570783	61570783	HGVST235	HGVRS475	D008076	Cholesterol, HDL	2e-12
VLDL_lg & HDL_2b (Chr 19)	rs174535	11	61551356	61551356	HGVST2266	HGVRS4759	D005227	Fatty Acids	2e-12
VLDL_lg & HDL_2b (Chr 19)	rs11320420	11	61542007	61542007	HGVST4584	HGVRS12752	D010742	Phospholipid Ethers	3e-12
VLDL_lg & HDL_2b (Chr 19)	rs751984	11	61278246	61278246	HGVST4815	HGVRS14197	D001794	Blood Pressure	4e-12
VLDL_lg & HDL_2b (Chr 19)	rs174529	11	61543961	61543961	HGVST3685	HGVRS7631	D008076	Cholesterol, HDL	4e-12
VLDL_lg & HDL_2b (Chr 19)	rs11320420	11	61542007	61542007	HGVST4584	HGVRS12692	D010742	Phospholipid Ethers	4e-12
VLDL_lg & HDL_2b (Chr 19)	rs174528	11	61543499	61543499	HGVST2366	HGVRS4929	D044242	Trans Fatty Acids	4e-12
VLDL_lg & HDL_2b (Chr 19)	rs174546	11	61569830	61569830	HGVST3685	HGVRS7631	D008076	Cholesterol, HDL	5e-12
VLDL_lg & HDL_2b (Chr 19)	rs174550	11	61571478	61571478	HGVST3685	HGVRS7631	D008076	Cholesterol, HDL	5e-12
VLDL_lg & HDL_2b (Chr 19)	rs174554	11	61579463	61579463	HGVST3685	HGVRS7631	D008076	Cholesterol, HDL	7e-12
VLDL_lg & HDL_2b (Chr 19)	rs412334	11	61560261	61560261	HGVST4426	HGVRS11104	D008078	Cholesterol, LDL	7e-12
VLDL_lg & HDL_2b (Chr 19)	rs420957	11	61504183	61504183	HGVST4087	HGVRS9178	D002097	C-Reactive Protein	1e-11
VLDL_lg & HDL_2b (Chr 19)	rs174529	11	61543961	61543961	HGVST2700	HGVRS5580	D008076	Cholesterol, HDL	1e-11
VLDL_lg & HDL_2b (Chr 19)	rs174547	11	61570783	61570783	HGVST4794	HGVRS13948	D002784	Cholesterol	2e-11
VLDL_lg & HDL_2b (Chr 19)	rs174541	11	61565908	61565908	HGVST4997	HGVRS15031	D003922	Diabetes Mellitus, Type 1	2e-11
VLDL_lg & HDL_2b (Chr 19)	rs10792318	11	61531443	61531443	HGVST4426	HGVRS11088	D008076	Cholesterol, HDL	3e-11
VLDL_lg & HDL_2b (Chr 19)	rs174564	11	61588305	61588305	HGVST4463	HGVRS11280	D010742	Phospholipid Ethers	3e-11
VLDL_lg & HDL_2b (Chr 19)	rs174534	11	61549458	61549458	HGVST2366	HGVRS4929	D044242	Trans Fatty Acids	4e-11
VLDL_lg & HDL_2b (Chr 19)	rs174533	11	61549025	61549025	HGVST4584	HGVRS12811	D010742	Phospholipid Ethers	5e-11
VLDL_lg & HDL_2b (Chr 19)	rs108499	11	61547237	61547237	HGVST2366	HGVRS4929	D044242	Trans Fatty Acids	5e-11
VLDL_lg & HDL_2b (Chr 19)	rs3741259	11	61282350	61282350	HGVST3869	HGVRS8043	D002788	Cholesterol Esters	6e-11
VLDL_lg & HDL_2b (Chr 19)	rs28456	11	61589481	61589481	HGVST4584	HGVRS12741	D010742	Phospholipid Ethers	6e-11
VLDL_lg & HDL_2b (Chr 19)	rs174560	11	61581764	61581764	HGVST4584	HGVRS12764	D010742	Phospholipid Ethers	7e-11
VLDL_lg & HDL_2b (Chr 19)	rs174546	11	61569830	61569830	HGVST4068	HGVRS8988	D008076	Cholesterol, HDL	1e-10
VLDL_lg & HDL_2b (Chr 19)	rs108499	11	61547237	61547237	HGVST4068	HGVRS8898	D008075	Lipoproteins, HDL	1e-10
VLDL_lg & HDL_2b (Chr 19)	rs174548	11	61571348	61571348	HGVST3327	HGVRS6788	D014280	Triglycerides	1e-10
VLDL_lg & HDL_2b (Chr 19)	rs751985	11	61278590	61278590	HGVST3546	HGVRS7259	D001794	Blood Pressure	2e-10
VLDL_lg & HDL_2b (Chr 19)	rs174548	11	61571348	61571348	HGVST4260	HGVRS9871	D002788	Cholesterol Esters	2e-10
VLDL_lg & HDL_2b (Chr 19)	rs174551	11	61573684	61573684	HGVST3685	HGVRS7631	D008076	Cholesterol, HDL	2e-10
VLDL_lg & HDL_2b (Chr 19)	rs174548	11	61571348	61571348	HGVST3327	HGVRS6792	D008078	Cholesterol, LDL	2e-10
VLDL_lg & HDL_2b (Chr 19)	rs174549	11	61571382	61571382	HGVST2266	HGVRS4759	D005227	Fatty Acids	2e-10
VLDL_lg & HDL_2b (Chr 19)	rs2017861	11	61481928	61481928	HGVST4815	HGVRS14033	D002097	C-Reactive Protein	3e-10
VLDL_lg & HDL_2b (Chr 19)	rs174529	11	61543961	61543961	HGVST3327	HGVRS6792	D008078	Cholesterol, LDL	3e-10
VLDL_lg & HDL_2b (Chr 19)	rs174535	11	61551356	61551356	HGVST4068	HGVRS8873	D014280	Triglycerides	4e-10
VLDL_lg & HDL_2b (Chr 19)	rs174564	11	61588305	61588305	HGVST3432	HGVRS7000	D001794	Blood Pressure	6e-10
VLDL_lg & HDL_2b (Chr 19)	rs1582763	11	60021948	60021948	HGVST3398	HGVRS6939	D002097	C-Reactive Protein	6e-10
VLDL_lg & HDL_2b (Chr 19)	rs174547	11	61570783	61570783	HGVST4068	HGVRS9097	D002784	Cholesterol	6e-10
VLDL_lg & HDL_2b (Chr 19)	rs174538	11	61560081	61560081	HGVST4068	HGVRS8900	D008076	Cholesterol, HDL	6e-10
VLDL_lg & HDL_2b (Chr 19)	rs509360	11	61548559	61548559	HGVST2366	HGVRS4929	D044242	Trans Fatty Acids	6e-10
VLDL_lg & HDL_2b (Chr 19)	rs174541	11	61565908	61565908	HGVST4997	HGVRS15035	D003922	Diabetes Mellitus, Type 1	9e-10
VLDL_lg & HDL_2b (Chr 19)	rs174533	11	61549025	61549025	HGVST3121	HGVRS6393	D008078	Cholesterol, LDL	1e-09
VLDL_lg & HDL_2b (Chr 19)	rs79538630	11	60729294	60729294	HGVST4602	HGVRS12900	D003922	Diabetes Mellitus, Type 1	1e-09
VLDL_lg & HDL_2b (Chr 19)	rs4246215	11	61564299	61564299	HGVST2266	HGVRS4759	D005227	Fatty Acids	1e-09
VLDL_lg & HDL_2b (Chr 19)	rs174546	11	61569830	61569830	HGVST4068	HGVRS9103	D008075	Lipoproteins, HDL	1e-09
VLDL_lg & HDL_2b (Chr 19)	rs174550	11	61571478	61571478	HGVST3808	HGVRS7898	D001786	Blood Glucose	2e-09
VLDL_lg & HDL_2b (Chr 19)	rs751984	11	61278246	61278246	HGVST3204	HGVRS6528	D001794	Blood Pressure	2e-09
VLDL_lg & HDL_2b (Chr 19)	rs174533	11	61549025	61549025	HGVST3121	HGVRS6395	D002784	Cholesterol	2e-09
VLDL_lg & HDL_2b (Chr 19)	rs10792318	11	61531443	61531443	HGVST4426	HGVRS11104	D008078	Cholesterol, LDL	2e-09
VLDL_lg & HDL_2b (Chr 19)	rs174547	11	61570783	61570783	HGVST568	HGVRS1117	D006339	Heart Rate	2e-09
VLDL_lg & HDL_2b (Chr 19)	rs174550	11	61571478	61571478	HGVST5024	HGVRS15148	D001786	Blood Glucose	3e-09
VLDL_lg & HDL_2b (Chr 19)	rs11601370	11	60834043	60834043	HGVST3563	HGVRS7303	D001794	Blood Pressure	3e-09
VLDL_lg & HDL_2b (Chr 19)	rs174541	11	61565908	61565908	HGVST1564	HGVRS3073	D002788	Cholesterol Esters	3e-09
VLDL_lg & HDL_2b (Chr 19)	rs198426	11	61490486	61490486	HGVST882	HGVRS1699	D010743	Phospholipids	3e-09
VLDL_lg & HDL_2b (Chr 19)	rs174555	11	61579760	61579760	HGVST463	HGVRS3269	D001786	Blood Glucose	3.824e-09
VLDL_lg & HDL_2b (Chr 19)	rs174549	11	61571382	61571382	HGVST463	HGVRS3269	D001786	Blood Glucose	3.964e-09
VLDL_lg & HDL_2b (Chr 19)	rs751984	11	61278246	61278246	HGVST3775	HGVRS7813	D001794	Blood Pressure	4e-09
VLDL_lg & HDL_2b (Chr 19)	rs174547	11	61570783	61570783	HGVST2993	HGVRS6172	D002784	Cholesterol	4e-09
VLDL_lg & HDL_2b (Chr 19)	rs11230728	11	61277698	61277698	HGVST3546	HGVRS7258	D006973	Hypertension	5e-09
VLDL_lg & HDL_2b (Chr 19)	rs174548	11	61571348	61571348	HGVST463	HGVRS3269	D001786	Blood Glucose	5.313e-09
VLDL_lg & HDL_2b (Chr 19)	rs174535	11	61551356	61551356	HGVST4260	HGVRS9845	D002788	Cholesterol Esters	6e-09
VLDL_lg & HDL_2b (Chr 19)	rs174547	11	61570783	61570783	HGVST4794	HGVRS13949	D008078	Cholesterol, LDL	6e-09
VLDL_lg & HDL_2b (Chr 19)	rs174556	11	61580635	61580635	HGVST463	HGVRS3269	D001786	Blood Glucose	6.707e-09
VLDL_lg & HDL_2b (Chr 19)	rs174550	11	61571478	61571478	HGVST5024	HGVRS15152	D001786	Blood Glucose	1e-08
VLDL_lg & HDL_2b (Chr 19)	rs174548	11	61571348	61571348	HGVST3869	HGVRS8043	D002788	Cholesterol Esters	1e-08
VLDL_lg & HDL_2b (Chr 19)	rs1692120	11	61417472	61417472	HGVST882	HGVRS1703	D010743	Phospholipids	1e-08
VLDL_lg & HDL_2b (Chr 19)	rs174550	11	61571478	61571478	HGVST463	HGVRS3269	D001786	Blood Glucose	1.479e-08
VLDL_lg & HDL_2b (Chr 19)	rs174545	11	61569306	61569306	HGVST463	HGVRS3269	D001786	Blood Glucose	1.531e-08
VLDL_lg & HDL_2b (Chr 19)	rs174541	11	61565908	61565908	HGVST463	HGVRS3269	D001786	Blood Glucose	1.613e-08
VLDL_lg & HDL_2b (Chr 19)	rs174547	11	61570783	61570783	HGVST463	HGVRS3269	D001786	Blood Glucose	1.719e-08
VLDL_lg & HDL_2b (Chr 19)	rs4246215	11	61564299	61564299	HGVST463	HGVRS3269	D001786	Blood Glucose	1.986e-08
VLDL_lg & HDL_2b (Chr 19)	rs174535	11	61551356	61551356	HGVST4000	HGVRS8411	D001786	Blood Glucose	2e-08
VLDL_lg & HDL_2b (Chr 19)	rs7125196	11	61272565	61272565	HGVST3432	HGVRS6999	D001794	Blood Pressure	2e-08
VLDL_lg & HDL_2b (Chr 19)	rs35473591	11	61586328	61586329	HGVST4641	HGVRS13069	D008076	Cholesterol, HDL	2e-08
VLDL_lg & HDL_2b (Chr 19)	rs28456	11	61589481	61589481	HGVST4815	HGVRS14059	D008078	Cholesterol, LDL	2e-08
VLDL_lg & HDL_2b (Chr 19)	rs174529	11	61543961	61543961	HGVST3327	HGVRS6788	D014280	Triglycerides	2e-08
VLDL_lg & HDL_2b (Chr 19)	rs174536	11	61551927	61551927	HGVST463	HGVRS3269	D001786	Blood Glucose	2.24e-08
VLDL_lg & HDL_2b (Chr 19)	rs174535	11	61551356	61551356	HGVST463	HGVRS3269	D001786	Blood Glucose	2.437e-08
VLDL_lg & HDL_2b (Chr 19)	rs102275	11	61557803	61557803	HGVST463	HGVRS3269	D001786	Blood Glucose	2.505e-08
VLDL_lg & HDL_2b (Chr 19)	rs174546	11	61569830	61569830	HGVST463	HGVRS3269	D001786	Blood Glucose	2.701e-08
VLDL_lg & HDL_2b (Chr 19)	rs174537	11	61552680	61552680	HGVST463	HGVRS3269	D001786	Blood Glucose	2.833e-08
VLDL_lg & HDL_2b (Chr 19)	rs751984	11	61278246	61278246	HGVST3643	HGVRS7523	D001794	Blood Pressure	4e-08
VLDL_lg & HDL_2b (Chr 19)	rs11230728	11	61277698	61277698	HGVST4849	HGVRS14538	D003327	Coronary Disease	4e-08
VLDL_lg & HDL_2b (Chr 19)	rs174550	11	61571478	61571478	HGVST4260	HGVRS10005	D014280	Triglycerides	5e-08
VLDL_lg & HDL_2b (Chr 19)	rs174541	11	61565908	61565908	HGVST4260	HGVRS10016	D014280	Triglycerides	6e-08
HDL_3_2a (Chr 19)	rs67269808	9	81907986	81907986	HGVST4997	HGVRS15031	D003922	Diabetes Mellitus, Type 1	1e-20
HDL_3_2a (Chr 19)	rs17791513	9	81905590	81905590	HGVST4158	HGVRS9404	D003924	Diabetes Mellitus, Type 2	3e-14
HDL_3_2a (Chr 19)	rs725959	9	81349608	81349608	HGVST3468	HGVRS7087	D015992	Body Mass Index	2e-12
HDL_3_2a (Chr 19)	rs17791513	9	81905590	81905590	HGVST4997	HGVRS15035	D003922	Diabetes Mellitus, Type 1	2e-12
HDL_3_2a (Chr 19)	rs17791483	9	81898980	81898980	HGVST3511	HGVRS7185	D003924	Diabetes Mellitus, Type 2	3e-12
HDL_3_2a (Chr 19)	rs1634350	9	81334684	81334684	HGVST4318	HGVRS10611	D015992	Body Mass Index	8e-12
HDL_3_2a (Chr 19)	rs1634350	9	81334684	81334684	HGVST4145	HGVRS9358	D015992	Body Mass Index	3e-11
HDL_3_2a (Chr 19)	rs1328412	9	81917127	81917127	HGVST4092	HGVRS9184	D003924	Diabetes Mellitus, Type 2	6e-11
HDL_3_2a (Chr 19)	rs1929883	9	81344701	81344701	HGVST4997	HGVRS15035	D003922	Diabetes Mellitus, Type 1	5e-10
HDL_3_2a (Chr 19)	rs11138313	9	82240968	82240968	HGVST4145	HGVRS9358	D015992	Body Mass Index	6e-10
HDL_3_2a (Chr 19)	rs10116186	9	80532374	80532374	HGVST4145	HGVRS9358	D015992	Body Mass Index	2e-09
HDL_3_2a (Chr 19)	rs13292136	9	81952128	81952128	HGVST2815	HGVRS5807	D003924	Diabetes Mellitus, Type 2	2e-09
HDL_3_2a (Chr 19)	rs147429629	9	81913181	81913184	HGVST4815	HGVRS14201	D003922	Diabetes Mellitus, Type 1	3e-09
HDL_3_2a (Chr 19)	rs11137826	9	81369470	81369470	HGVST4815	HGVRS14320	D015992	Body Mass Index	5e-09
HDL_3_2a (Chr 19)	rs72738288	9	81382438	81382438	HGVST4318	HGVRS10611	D015992	Body Mass Index	5e-09
HDL_3_2a (Chr 19)	rs13291723	9	80510077	80510077	HGVST3468	HGVRS7087	D015992	Body Mass Index	6e-09
HDL_3_2a (Chr 19)	rs11138313	9	82240968	82240968	HGVST3468	HGVRS7087	D015992	Body Mass Index	2e-08
HDL_3_2a (Chr 19)	rs11138311	9	82229981	82229981	HGVST4087	HGVRS9178	D002097	C-Reactive Protein	2e-08
HDL_3_2a (Chr 19)	rs11137820	9	81359113	81359113	HGVST4158	HGVRS9404	D003924	Diabetes Mellitus, Type 2	3e-08
HDL_3_2a (Chr 19)	rs13292136	9	81952128	81952128	HGVST555	HGVRS1096	D003924	Diabetes Mellitus, Type 2	3e-08
HDL_3_2a (Chr 19)	rs17791513	9	81905590	81905590	HGVST2728	HGVRS5628	D003924	Diabetes Mellitus, Type 2	3e-08
HDL_3_2a (Chr 19)	rs7028424	9	80635499	80635499	HGVST4318	HGVRS10611	D015992	Body Mass Index	4e-08
HDL_3_2a (Chr 19)	rs1929883	9	81344701	81344701	HGVST4997	HGVRS15031	D003922	Diabetes Mellitus, Type 1	4e-08
HDL_3_2a (Chr 19)	rs11138325	9	82294364	82294364	HGVST4595	HGVRS12874	D007328	Insulin	5e-08
HDL_2b (Chr 19)	rs41274050	10	52573772	52573772	HGVST4426	HGVRS11097	D014280	Triglycerides	2e-25
HDL_2b (Chr 19)	rs41274050	10	52573772	52573772	HGVST4815	HGVRS14181	D014280	Triglycerides	4e-23
HDL_2b (Chr 19)	rs41274050	10	52573772	52573772	HGVST4431	HGVRS11130	D014280	Triglycerides	4e-19
HDL_2b (Chr 19)	rs41274050	10	52573772	52573772	HGVST4227	HGVRS9687	D014280	Triglycerides	5e-19
HDL_2b (Chr 19)	rs41274050	10	52573772	52573772	HGVST4426	HGVRS11104	D008078	Cholesterol, LDL	1e-14
HDL_2b (Chr 19)	rs41274050	10	52573772	52573772	HGVST4426	HGVRS11090	D002784	Cholesterol	3e-14
HDL_2b (Chr 19)	rs41274050	10	52573772	52573772	HGVST4431	HGVRS11129	D008078	Cholesterol, LDL	4e-13
HDL_2b (Chr 19)	rs41274050	10	52573772	52573772	HGVST3540	HGVRS7248	D002784	Cholesterol	6e-13
HDL_2b (Chr 19)	rs4595495	10	53673286	53673286	HGVST4318	HGVRS10611	D015992	Body Mass Index	7e-12
HDL_2b (Chr 19)	rs10823893	10	53677313	53677313	HGVST4145	HGVRS9358	D015992	Body Mass Index	2e-10
HDL_2b (Chr 19)	rs10823893	10	53677313	53677313	HGVST4145	HGVRS9363	D015992	Body Mass Index	2e-10
HDL_2b (Chr 19)	rs4595495	10	53673286	53673286	HGVST3468	HGVRS7087	D015992	Body Mass Index	2e-10
HDL_2b (Chr 19)	rs41274050	10	52573772	52573772	HGVST3540	HGVRS7247	D008078	Cholesterol, LDL	6e-10
HDL_2b (Chr 19)	rs11000060	10	53668890	53668890	HGVST3468	HGVRS7100	D001794	Blood Pressure	4e-09
HDL_2b (Chr 19)	rs41274050	10	52573772	52573772	HGVST3540	HGVRS7246	D014280	Triglycerides	4e-09
HDL_2b (Chr 19)	rs41274050	10	52573772	52573772	HGVST3597	HGVRS7413	D014280	Triglycerides	4e-09
HDL_2b (Chr 19)	rs41274050	10	52573772	52573772	HGVST4227	HGVRS9688	D014280	Triglycerides	4e-09
HDL_2b (Chr 19)	rs41274050	10	52573772	52573772	HGVST4815	HGVRS14054	D008078	Cholesterol, LDL	5e-09
HDL_2b (Chr 19)	rs4595495	10	53673286	53673286	HGVST4815	HGVRS14320	D015992	Body Mass Index	8e-09
HDL_2b (Chr 19)	rs79782488	10	53683971	53683971	HGVST4318	HGVRS10611	D015992	Body Mass Index	1e-08
HDL_2b (Chr 19)	rs7075575	10	52643078	52643078	HGVST4815	HGVRS14029	D001786	Blood Glucose	2e-08
HDL_2b (Chr 19)	rs113532758	10	53322703	53322704	HGVST4349	HGVRS10774	D001794	Blood Pressure	9e-08
VLDL_sm (Chr 19)	rs34872471	10	114754071	114754071	HGVST4815	HGVRS14201	D003922	Diabetes Mellitus, Type 1	1e-234
VLDL_sm (Chr 19)	rs7903146	10	114758349	114758349	HGVST2815	HGVRS5807	D003924	Diabetes Mellitus, Type 2	1e-219
VLDL_sm (Chr 19)	rs7903146	10	114758349	114758349	HGVST3468	HGVRS7094	D003924	Diabetes Mellitus, Type 2	3e-203
VLDL_sm (Chr 19)	rs35198068	10	114754784	114754784	HGVST4815	HGVRS14057	D006442	Glycated Hemoglobin A	7e-184
VLDL_sm (Chr 19)	rs7903146	10	114758349	114758349	HGVST4815	HGVRS14087	D044882	Glucose Metabolism Disorders	6e-175
VLDL_sm (Chr 19)	rs7903146	10	114758349	114758349	HGVST2558	HGVRS5294	D003924	Diabetes Mellitus, Type 2	1e-139
VLDL_sm (Chr 19)	rs34872471	10	114754071	114754071	HGVST2443	HGVRS5042	D003924	Diabetes Mellitus, Type 2	1e-94
VLDL_sm (Chr 19)	rs7903146	10	114758349	114758349	HGVST3271	HGVRS6644	D003924	Diabetes Mellitus, Type 2	4e-94
VLDL_sm (Chr 19)	rs34872471	10	114754071	114754071	HGVST4815	HGVRS14029	D001786	Blood Glucose	3e-85
[truncated: 284 more rows]
