# Supplementary material for: Identification of genetic drivers of plasma lipoprotein size in the Diversity Outbred mouse population
Source: J Lipid Res. 2023 Nov 7;64(12):100471. doi: 10.1016/j.jlr.2023.100471 (PMC10750189; doi:10.1016/j.jlr.2023.100471)
Supplement: Supplemental data 3 [file mmc4.csv]

Mouse.ID	Run Date	Batch	Wave	Sex	HDL_3_2a	HDL_2b	Mid_zone	LDL_IVc	LDL_IVb	LDL_IVa	LDL_IIIb	LDL_IIIa	LDL_IIb	LDL_IIa	LDL_I	IDL_2	IDL_1	VLDL_sm	VLDL_med	VLDL_lg	LDL_pk_diam
DO024	10/16/2018	1	1	F	37940.5	3686	1098.9	131.9	76.7	43.8	19.3	28.2	21.2	16.8	25.4	28.5	35.1	8.8	5.1	1.2	192.6
DO025	10/16/2018	1	1	F	41517.9	5849.3	1515.7	112.4	53.4	24.4	11.2	13.9	10.8	8	10.9	12.1	14	3.8	5.1	3.9	192
DO026	10/16/2018	1	1	F	29078.9	3967.3	1625.1	122	54.9	27.3	10.2	15.6	12.2	7.6	10.1	10	8.8	1.7	2.5	1.8	191.5
DO027	10/16/2018	1	1	F	22355.1	3698.9	1372.5	92.7	46.5	22.6	8	11.9	8	6.7	8.6	10.5	9.8	2.3	3.3	1.5	191
DO028	10/16/2018	1	1	F	40475.8	6021.8	1745.6	109.8	45.7	25.1	9.7	12.4	9.6	6.8	9	11.1	10.8	2.1	2.1	1	192
DO030	10/16/2018	1	1	F	44341.6	5774.7	2336.4	213.7	107.4	56.6	24.9	32.6	23.4	16.9	22.7	22.4	20.5	3.6	4.3	2.6	191
DO031	10/16/2018	1	1	F	41581.5	5321.1	2593.1	236.3	113.6	49.3	22.6	29.8	19.5	14.1	17.4	17.9	17	4.1	2.7	0.9	191
DO032	10/16/2018	1	1	F	34529.2	4724.6	1944.3	178.5	91.2	47.7	21.3	28.2	21.5	13.7	19.1	18.1	17.8	3.5	3.5	2.7	191.2
DO033	10/16/2018	1	1	F	39866.3	4854	1656.1	221.8	121.7	64.2	27.9	37.6	26.8	20.1	26.4	29	27.7	5.1	2.9	0.7	190.4
DO034	10/16/2018	1	1	F	47052.5	7879.8	2547.3	188.2	101.7	51.6	23.7	32.8	25.1	18	27.3	31.7	35	6.1	4.3	1.9	190.4
DO035	10/16/2018	1	1	F	41106.1	5607.8	1393.8	145.8	80.7	42.1	19.8	27.6	20.4	15.6	21.2	21.9	18.9	3.5	2.3	0.8	191.2
DO036	10/16/2018	1	1	F	49069.5	7329.1	2392.3	312.7	175.3	90.8	39.7	55.9	41.7	31.2	40.4	45.9	47.6	9.5	6.2	1.7	191.5
DO037	10/16/2018	1	1	F	63690.6	10456.2	3044.7	251	122.2	60.7	28.1	37.3	27	18.7	26.4	28.9	28.2	5.3	5.3	3.8	191
DO038	10/16/2018	1	1	F	41968.7	5823.7	2087.6	218.4	114.2	58	27	33.9	23	17.2	22.2	22.3	18.5	3.4	4.3	3.1	191.2
DO039	10/16/2018	1	1	F	38284	5353.5	1837.5	133.9	67	33.9	15.7	22	16.7	12.3	18.5	17.5	13.9	3.2	3.3	1.9	191.2
DO040	10/16/2018	1	1	F	47213.7	6613.8	2199.5	201.8	97.8	47.3	21.8	26.3	20.9	15.2	19.9	21.9	22.2	3.3	2.6	2.2	191.5
DO041	10/16/2018	1	1	F	43345.5	5686.1	2134.8	220.3	118.3	61.7	26	38.4	26.3	19.7	26.8	31.8	37.3	6.9	5.3	2.9	191.2
DO042	10/16/2018	1	1	F	40672.1	5076.8	2314.7	241	127.7	61.9	27.2	36.7	27.4	19.7	25	24.7	22.4	4.3	5.6	3	190.7
DO043	10/16/2018	1	1	F	54741.3	9805	3784.1	367.7	206.6	105.1	45.4	61.7	48.8	34.1	45.1	53.9	48.4	8.1	4.5	2.2	193.1
DO044	10/16/2018	1	1	F	41435.6	6124.2	2369.4	194.9	98.8	47	21.1	32.2	21.5	14.6	20.8	22.4	19.7	3.6	4.1	3.2	193.4
DO046	10/16/2018	1	1	F	16501.9	3879.1	1484.3	118.8	65.3	33.3	14.9	22.7	16.6	12.5	15.7	15.2	14	3.5	3.4	2.2	193.9
DO047	10/16/2018	1	1	F	37760	5546.8	1981.9	209.7	113.5	55.8	27.1	36.6	26.8	18.6	26.1	29.7	28.7	5.2	4.3	1.8	191.2
DO048	10/16/2018	1	1	F	50904.2	8538.5	3617.8	313.8	171.6	82.3	38.4	50.1	39.2	27.1	37.1	36.9	30.4	4.8	4	1.5	190.4
DO049	10/16/2018	1	1	F	35848.6	5729.4	2447.3	184.7	91.4	44.7	20.4	27.6	20.1	15	20.2	20.2	17.1	4.4	5.2	2.8	191
DO050	10/16/2018	1	1	F	23553.6	4940.5	1540.5	120.9	60.5	33.9	14.5	19.4	13.7	10.4	16.1	25.4	27.6	4.8	5.7	5	197.2
DO051	10/16/2018	1	1	F	38813.6	5795.4	2356.5	280.8	158.2	79	38.2	53.4	38.9	28.4	38.3	44.3	44.1	7.7	4.4	1.9	191.2
DO052	10/16/2018	1	1	F	21874.9	7071.7	3119.3	303.1	139.7	68.9	30.1	40.7	31.3	23.3	31	37.1	37.6	7.2	5.9	3.8	190.4
DO053	10/16/2018	1	1	F	63540.3	9230	2973.3	360.9	201.8	107.6	49	72.3	50.7	37.8	51.9	57.3	57.4	10.5	7.5	3.6	191.8
DO100	10/18/2018	2	1	M	13083.1	7712.5	2015.5	153.2	79.1	40.9	19.3	23.8	18.6	11.7	21.1	23.9	24.4	7.7	7.6	6.3	191.5
DO101	10/18/2018	2	1	M	13946.8	8472.7	3099.3	285.2	143.7	75.3	33.5	48.1	30	23.7	34.6	35.8	38.6	10.2	8.6	5.3	191.2
DO102	10/18/2018	2	1	M	33190.2	5888.5	3131.1	332.8	177.9	93	43.2	57.2	39.5	29.6	39	40	36.3	7.7	8.3	3.2	192
DO103	10/18/2018	2	1	M	13249.9	3895.6	1896.3	195.6	108.3	56.7	27.4	38.7	29.5	22	29.7	29.2	29.3	5.6	4.9	2	192
DO104	10/18/2018	2	1	M	17367.4	8620	3032.8	298.7	160.3	88.3	41.4	62.6	45.8	33.7	48.8	56	60.7	12.3	10.9	4.9	191
DO105	10/18/2018	2	1	M	19508	10274.4	4084.8	458.5	274.9	138.7	55.1	72.1	44.6	29.8	41.4	46.1	41.2	11.8	10	4.6	190.4
DO106	10/18/2018	2	1	M	14732.6	5226.4	2615.4	233.2	122.2	57.2	27.4	35.4	24.4	18.1	27.6	30.1	30.2	7.8	6.2	3.1	192
DO107	10/18/2018	2	1	M	14192.4	6359.1	1839.7	153.1	80	40.5	19.7	28.4	20	13.8	20.1	25	22.3	6.5	7.6	3.5	193.1
DO108	10/18/2018	2	1	M	16071.2	7943.4	2385.3	207.8	110.9	57.4	24	37	26	19.2	27.9	33	34.7	10.4	14.1	9.5	190.4
DO109	10/18/2018	2	1	M	38859.6	7157.9	3240.6	329.7	185.6	96.2	45.7	60.3	45.9	29.8	39.1	45.9	44.9	7.5	9.2	5.2	191.8
DO111	10/18/2018	2	1	M	15797.6	6157	2960.3	341.1	175.1	81.2	35.5	47.4	36.3	24.8	35.6	41.2	44.8	11.1	9	4.7	190.4
DO112	10/18/2018	2	1	M	6367.8	3251.3	924.6	59.5	33.2	16.7	9.9	13.7	10.3	8.7	11.3	14.2	14.3	3.9	3.4	1.9	191.5
DO113	10/18/2018	2	1	M	7638.8	3806.7	1482.7	122.6	71.4	37.4	17.7	23.1	17.3	12.9	18.4	21.2	20.4	5	4.7	2.2	192.3
DO114	10/18/2018	2	1	M	5832.7	3806.3	1200.2	73	40.3	20.8	9.5	14.9	8.8	7.8	9.7	12.5	13.7	4.2	4.1	2	193.9
DO115	10/18/2018	2	1	M	6039.5	3909.5	1186.7	88.7	48.3	25	10.6	13.2	10.1	6.8	11	13	17.4	5.5	4.7	2	193.1
DO116	10/18/2018	2	1	M	8759.5	2773.2	1311.3	111.4	60.5	34.2	17	22.3	14.5	10.8	16.6	18.8	18.1	3.6	3.2	2.8	191.5
DO118	10/18/2018	2	1	M	30317.7	14965.7	5399.5	527.6	292.4	142.4	65.8	94.5	67.1	49.1	65.3	68.9	63.1	16.1	14.7	6.2	190.7
DO119	10/18/2018	2	1	M	31082.2	8239.7	4011	437.3	253.7	135.6	61.4	88.8	65	47.9	64.2	67.3	57.3	9.5	8.3	4.5	191.8
DO120	10/18/2018	2	1	M	33195.3	7186.2	2783	229.6	138.1	75.9	34.2	46.2	33.3	24.4	31.6	33.5	30.2	5.9	4.9	2.5	191.5
DO121	10/18/2018	2	2	F	10846.4	8971.2	1489.9	144.7	80.2	40.5	19.9	28.3	21.3	17.9	26.7	33	29.4	9.1	9.3	5.5	191.5
DO122	10/18/2018	2	2	F	13865.3	8295.2	1983.6	207.2	113.4	63.3	28.5	39.2	28.6	20.6	32.1	42.2	47.7	10.1	10.6	5.6	194.4
DO123	10/18/2018	2	2	F	11782.6	7176.5	2831.6	349.3	207.7	109.8	48	67.6	54	38.1	57.7	68.6	59.3	11.1	9.8	5.7	192.6
DO124	10/18/2018	2	2	F	11007.1	6443.9	1683.3	173.9	94.2	53.4	22.8	34.6	27.9	22.7	32	39.9	40.7	9.6	9.6	5.6	191.2
DO125	10/18/2018	2	2	F	13302	12796.2	2327.9	262.1	151.9	80.9	36.4	51.4	40.9	28.8	40.7	47	43.6	9.1	8.6	4.9	190.7
DO126	10/18/2018	2	2	F	14534.1	10542.8	2817.7	372.6	214.7	117.5	58.2	82.4	59.4	42.3	63	72.3	73.4	17.1	16.4	10.1	190.4
DO128	10/18/2018	2	2	F	13608.9	12119.7	2414.9	292.3	156	86	37.9	54.7	40	29.5	45.2	53.9	54.6	11.5	11.3	10.2	191.5
DO129	10/18/2018	2	2	F	20451.9	7251.1	1916.5	183.6	105	55.6	25.2	35.9	27.2	20.9	31.7	43.3	40.8	7.5	7.2	2.5	191.5
DO130	10/18/2018	2	2	F	14177.9	6632.8	2559.3	305	172.3	94.2	45	64.5	46.8	36.6	49.7	62.4	59.8	10.7	11.5	6.8	191.5
DO131	10/18/2018	2	2	F	11757.7	6437.4	2146.1	211.2	114.9	57.3	25.8	36	26.9	20.1	29.1	37.2	41.8	8.4	6.9	3	191.8
DO132	10/18/2018	2	2	F	12143.1	10202.4	2328.4	255.3	131.7	61.5	30.7	39.5	29.5	22.4	33.4	47.2	51.1	12.1	13.4	4.6	191
DO133	10/18/2018	2	2	F	15463.8	9110.3	2207.8	219.7	119.5	59.7	26	37.3	27.2	20.1	31.9	48.2	50.7	10.4	13.6	9.2	191.2
DO137	10/18/2018	2	2	F	9668.4	5605.7	1961.8	216.6	128	70.6	31.8	43.8	32.3	25	32.3	40.5	44.5	10.9	10.8	6.5	190.7
DO138	10/18/2018	2	2	F	36472.1	7963.4	2527.4	255.2	135.4	71.1	33.1	44.3	32.9	26.1	35.5	41	40.2	7.8	7.1	3.3	190.7
DO141	10/18/2018	2	2	F	9277	4657.2	718.6	64.7	39.1	25.8	12.6	18.8	16.1	15	23.5	27.2	21.1	5.8	6.1	3.3	197.2
DO142	10/18/2018	2	2	F	12770.4	9905	930.3	144.5	77.7	41.3	20.5	29.4	24.8	19.7	30.2	38.2	35.1	8.2	9.1	5.7	192.3
DO143	10/18/2018	2	2	F	12330.2	5616.7	628.5	63	36.9	25.1	14.3	21.9	20.4	14.6	24	29.9	27.4	9.9	14.1	7.9	202.7
DO144	10/18/2018	2	2	F	10901.8	6143.7	577.2	69.1	42.1	24.7	11.7	19.9	18.2	16.4	25	34.6	29.5	8.3	11.3	8.6	195.5
DO145	10/18/2018	2	2	F	13055.9	9437.3	772.2	84.1	53.2	32.7	16.8	26.4	24.7	20.4	32.8	51.4	47.6	11.7	16.1	11.9	194.7
DO083	10/18/2018	2	1	M	37395	8035.6	2953.8	220.5	120.9	59.6	24.6	35.3	24.8	17.8	23.7	28.1	24.7	6.1	6.3	2.4	191
DO084	10/18/2018	2	1	M	21628	3803.8	1592.4	159.6	87.9	42.9	18.5	30	19.9	15.1	20.1	21	18.5	4.2	3.9	1.9	191.8
DO085	10/18/2018	2	1	M	12208.8	5532	2368.4	214.6	107.3	48.9	22.9	28.8	20.8	15.6	22.2	27	30.8	7.2	6.7	2.6	191.8
DO086	10/18/2018	2	1	M	25892	3708.1	1578.5	178.8	94.1	49.1	20.7	31.7	20.5	13.9	20.8	22	18.8	3.1	3.4	1.5	191
DO087	10/18/2018	2	1	M	17998.8	2670.8	1596.2	196.4	113.5	63.8	27.9	42.4	29.9	22.3	30.5	34.9	30	6.4	4.6	2	192.8
DO088	10/18/2018	2	1	M	26852.1	5872.7	2080	147.1	83.8	42.1	18.6	26.7	18.4	13.9	19	20.6	23.1	5.5	5.5	3.2	191
DO089	10/18/2018	2	1	M	12516.9	4589.9	2807.8	314.4	170.1	80.8	36.2	47.2	32.2	22	29.7	28.5	28.7	7.4	6	3.1	191.2
DO090	10/18/2018	2	1	M	13785.1	4404.2	1449	99.6	48.6	29.4	12.5	18.7	11.8	10.2	11.3	12.4	14.1	4.1	5.1	2.1	193.9
DO091	10/18/2018	2	1	M	14311.7	5523.4	1900.9	138.2	83.2	40.6	19.6	26.6	19.3	14.9	18.4	21.1	20.5	5.1	5.5	2.9	191.5
DO092	10/18/2018	2	1	M	18948.2	4709.3	1938.8	146.7	76.5	38.5	16.2	21.6	16.7	11.8	15.2	15.7	15.5	4	4.5	2.5	193.1
DO093	10/18/2018	2	1	M	20877	8427	2611.2	224.8	115.8	53.1	23.4	32.7	23.1	18.4	25.5	27.8	31.7	6.9	6.7	2.8	191
DO094	10/18/2018	2	1	M	23945.5	4655.8	1858.1	189.9	103.5	54.8	25.3	33.8	24.2	16.3	22	22.2	19	3	3.2	1.1	192.8
DO095	10/18/2018	2	1	M	15259.5	4995.6	1565.1	95.1	47.6	23.6	11.7	14.1	11.7	7.3	11	12	14.4	4.4	4.2	2.6	191
DO096	10/18/2018	2	1	M	13482.8	4576	1757.6	132.4	71.7	34.9	16.6	21.5	16.4	12.6	16.9	18.8	21.1	3.5	4.8	2.8	192.6
DO097	10/18/2018	2	1	M	21125.7	4137.6	2218.8	187.8	98.7	51.3	24.1	35.3	25.1	17.4	24.3	25.3	21.6	5.1	3.9	1.6	193.4
DO098	10/18/2018	2	1	M	20748.2	2996.7	1848.3	199.7	114.5	69.1	34.9	48.5	38.2	26.8	40	45.5	44.2	8.4	6.3	1.9	191.8
DO099	10/18/2018	2	1	M	10777.5	4443.5	2082.5	199.4	110	57.6	26.3	36.1	25.1	18.9	25.1	27.5	26.7	7.3	7.2	2.9	192.3
DO146	10/19/2018	3	2	F	8382.5	3654.2	1220	109.8	64.5	35.5	17.9	25	20.1	14.6	20.8	27.6	30.2	6.7	5.9	2.7	192.3
DO147	10/19/2018	3	2	F	8784.5	5256	1363.8	153.5	87.1	48.6	23.7	31.1	27.2	19.4	34	51	65.6	15.4	13.7	8.4	193.1
DO148	10/19/2018	3	2	F	10796.8	3948.8	1118.1	101	58.8	31.7	14.9	20.3	16.7	12	18.3	23.1	24.4	4.9	5.6	4	193.4
DO149	10/19/2018	3	2	F	10840.4	6883.7	2297.8	265.7	164.1	92	43.3	59.2	44.1	30.6	42.9	57.2	58.4	11.6	13	5.9	191.5
DO150	10/19/2018	3	2	F	12540.1	6686.5	2026.9	249.8	142.6	76.9	37.6	55	44.6	37.6	63.3	89.2	83.6	13	9.7	3.5	191
DO151	10/19/2018	3	2	F	10117.6	5190.3	1994.9	188.9	108.1	56.1	25.1	38	28.6	21.8	30.5	36.8	38.5	7.7	6	2.6	191.8
DO152	10/19/2018	3	2	F	8988.1	6390.3	1823	188.4	112.2	63.3	27.3	43.7	34	26.8	37.7	43	43.8	9	8.4	3.7	192.8
DO153	10/19/2018	3	2	F	22421	3926.3	1627.7	215.1	126.1	71.3	32.7	49.4	36.4	27.9	36.1	38.3	39.1	7.9	5.3	2.3	192
DO154	10/19/2018	3	2	F	10154.5	6071.3	1824.4	202.9	115.6	62.2	27.5	41	32.3	24.4	37.5	40.9	42	9.1	10.9	6.6	192
DO155	10/19/2018	3	2	F	8358.3	4095.3	1381.8	138.1	78.6	45.3	20.9	29.9	23.6	18.4	25.8	31.3	33.3	6.7	4.4	2	191.5
DO156	10/19/2018	3	2	F	11146.5	6319.3	2127	249.6	139.4	72.3	33	46.3	35	25.5	34.3	44.3	45.8	12.3	12.2	7.2	191.2
DO157	10/19/2018	3	2	F	11643.4	5052.1	2079	236.5	131.1	76	35	46.4	33.2	24.9	28.7	35.9	35.8	8.5	8.3	3.8	191.8
DO158	10/19/2018	3	2	F	8749.7	3657.4	1515.6	154.6	87.2	48	21.5	28.7	22	16.8	22.3	31	38	7.8	7.7	3.2	191
DO159	10/19/2018	3	2	F	10860.3	3951	2369.9	317.2	194.7	107.7	53.2	71	53.3	38.2	51.9	62.8	68.6	13.7	13.2	6.1	191.2
DO160	10/19/2018	3	2	F	14152.1	9911.5	2683.2	311	178.8	96.1	45.5	68	51.1	42.1	63.4	77.3	64.2	13.6	14.5	7.4	190.7
DO161	10/19/2018	3	2	F	29212.5	4906.2	1709.6	207	121.8	66.6	30.8	43.9	35.6	26.2	38.2	43.2	42.7	8.5	4.6	1	191.8
DO162	10/19/2018	3	2	F	12182.8	9522.8	1946.7	224.7	128.6	67.6	29.7	42.6	32.1	24.3	34.6	44.6	38.3	7.8	6.5	3.5	191.8
DO163	10/19/2018	3	2	F	12137.5	5763	1814.9	164.1	91.7	49	23.3	30.7	22.3	17.8	23	28.2	29.3	5.8	6.1	3.1	191.5
DO164	10/19/2018	3	2	F	10872.4	5028.5	2077.3	225.3	116.4	59.2	28.9	39.6	29.5	20.9	28.5	40.8	45.2	11.4	9.9	2.9	190.4
DO165	10/19/2018	3	2	F	10697.1	5823.5	1512.1	152.3	88.2	44.4	21.1	30.7	24.3	18.6	27.1	37.6	45	9.9	10.3	6.5	193.4
DO166	10/19/2018	3	2	F	9771.1	5621.3	2157.6	263.9	150	78.1	39.6	53.9	40.9	30.5	40.5	46	41.1	8.7	8.5	4.2	191
DO167	10/19/2018	3	2	F	12629	8643.5	2559.4	305.6	184.8	105.5	52.5	73.7	59.3	45.2	62.2	78	69.3	12	8.3	2.9	193.7
DO168	10/19/2018	3	2	F	9401.5	4631.6	1756.5	199.9	111.4	63.9	30.3	44.4	36.1	25.7	39.1	46.4	37.1	8.6	8.5	4.2	191
DO169	10/19/2018	3	2	F	22613.7	4300.1	1846.5	208.4	114.6	62.7	29.5	38.7	31.1	24	31.5	33.7	30.7	5.6	5	1.4	191.5
DO170	10/19/2018	3	2	F	19923.5	6643.7	2337.1	250.4	138.2	75.1	36.2	49.5	35.5	27.8	42.3	52.8	46.9	8.4	7	4.5	190.7
DO171	10/19/2018	3	2	M	16705.5	11596.5	2455.9	242.9	127.9	65.7	29.5	40.8	31.7	25.7	38.7	46.8	44	11.9	13.9	4.7	192.6
DO172	10/19/2018	3	2	M	17691.1	13255.5	2736.1	290.9	152.2	76	36.1	48.8	38.9	33.3	50.3	61.9	55.4	12.8	13.2	7.9	190.7
DO173	10/19/2018	3	2	M	15077	12553.4	2051.3	183.8	92.1	47.9	23.7	32.9	23.3	16.5	27.9	33.9	35.5	11.9	12.1	4.5	191
DO174	10/19/2018	3	2	M	10601.2	6973.5	2095.3	194	109.5	56	27.3	37.8	27.4	21.3	32.8	37.9	39	9.8	10.2	2.8	191
DO175	10/19/2018	3	2	M	14314.7	12110.8	2581	275.1	147.8	74.8	34.4	49.1	34.4	26.3	41.8	53	53.6	16.1	20.1	6	191
DO176	10/19/2018	3	2	M	12036.8	8818.5	2243.9	237.6	123.5	61.3	26.5	39	30	22	28.1	29.2	31.8	10.2	10.4	3.6	191
DO177	10/19/2018	3	2	M	14192.1	10447.1	2773.4	268.6	150.5	80.3	37	54.3	44.1	33.9	48.8	59.2	55.9	13.8	14.3	6.8	193.4
DO178	10/19/2018	3	2	M	11983.5	6353.2	2713.1	291.3	168.6	96.5	46	61.4	44.6	34.6	48.5	55.8	55.2	15	16.5	10.1	190.7
DO179	10/19/2018	3	2	M	15031.2	12435.2	3669.6	450.9	277.2	153.1	71.2	105.9	81.7	67.7	97.5	120.3	128.7	28.9	31.3	11.7	191
DO180	10/19/2018	3	2	M	13273.9	10299.8	1483.9	123.6	65.7	41	21.9	33.2	27.6	21.9	30.3	31.6	34.2	10.4	9.6	4.3	191
DO181	10/19/2018	3	2	M	20199.4	16358.2	2852.5	286	151.4	80.8	39	56	43	34.2	51.2	61.6	56.4	16.6	18.3	6.8	191
DO182	10/19/2018	3	2	M	11270.5	8620.9	1806.9	192.9	110	62.7	29.1	38.2	28	22	32.9	41.6	42.7	12.3	11.8	5.3	192.6
DO183	10/19/2018	3	2	M	14764.9	9836.7	2268.3	236.5	133.7	73	30.9	44.4	34.5	26.6	34.7	37.6	38.1	10.4	11.2	4.9	191
DO184	10/19/2018	3	2	M	15268.3	8184.7	856.4	93	57.3	37.2	19.9	28.5	23.1	17.2	25.9	29.2	31	9.2	11.5	7.4	200.3
DO185	10/19/2018	3	2	M	16510.7	14516.4	3053.1	323	170.8	82	37.1	54.8	39.7	28.8	41.7	51.2	50.4	13.7	14	6.5	192
DO186	10/19/2018	3	2	M	18049.1	13640.9	3582	392.9	219.2	113.3	54	77.7	62.1	45.4	64.8	71.6	73.8	20	23.3	10	191.2
DO187	10/19/2018	3	2	M	14045.5	7431.5	826	88.4	52.9	43.9	20.3	34.9	28.1	20.6	26.8	30.6	35.2	10.3	11.9	7.7	204.4
DO188	10/19/2018	3	2	M	14129.6	7108.2	724.4	75	50.4	41.1	19.5	31.5	24.1	18.4	26	30.4	32.3	14.5	19.9	6.8	200.2
DO189	10/19/2018	3	2	M	13085.3	6707.2	740.9	86.2	57.8	34.3	17.1	25.1	19.2	15.7	23.5	30	38.8	17.5	22.9	9.5	198.5
DO190	10/19/2018	3	2	M	14868.1	12575.4	1274.3	129.6	77.9	55	26.4	42.8	32.2	23.8	36.5	43.4	46.1	16.3	24.5	12.2	201.3
DO191	10/19/2018	3	2	F	17247.2	7130.7	1881.3	189.9	106.7	56.4	24.1	34.5	26.3	19.3	29.9	40.2	45.8	10.5	8.6	3.1	191
DO192	10/19/2018	3	2	M	13882.3	11917	2580.6	298.2	166.4	89.4	38.8	55.2	44.8	33.3	45.6	49	51.6	15.6	18.9	8.6	191
DO193	10/19/2018	3	2	M	16132.5	13791.2	2041.1	230.5	139.6	73.8	36	43.9	34.6	28.3	38.1	43.5	52.6	21.1	30	16.7	191
DO194	10/19/2018	3	2	M	12546.1	8631.2	1804.7	174.1	97.7	54.9	25.4	38.8	29.7	24.3	35.1	41.5	40.9	15	19	7.7	193.1
DO195	10/19/2018	3	2	M	15244.5	8883.9	896.3	79.2	44	29.3	19.8	30.5	27.9	23.7	30.5	32.9	32.8	10.6	12.4	5.4	212.3
DO196	10/19/2018	3	2	M	14169.5	9417.7	1489.8	116.8	61.4	33	17.7	32.3	30.8	28.3	38.7	37.5	38.9	12	13.7	7.6	190.7
DO197	10/19/2018	3	2	M	14024.7	9157.3	1972.5	179.5	100.8	57.6	27.8	36	25.7	19.5	24.3	27.3	37.8	13.6	14.4	6.5	194.2
DO199	10/19/2018	3	2	M	13597.1	11571.9	2380	227.2	128.1	66.3	32.8	45.9	34.7	26.4	42.9	61.4	59.6	16.4	17.2	8.7	191.8
DO200	10/19/2018	3	2	M	13365.7	12985.8	1378	139.2	83.9	42.7	24.4	32.6	26.4	22.7	32.2	35.6	38.9	11.3	12.7	6.9	192.3
DO201	10/19/2018	3	2	M	15612.9	11697.9	2252.1	230	102.9	53.6	25.3	35.1	32.4	26.5	42.8	63.5	57.8	17.2	19.7	8.1	191.5
DO202	10/19/2018	3	2	M	16526.2	12002	1449.7	137.7	71.8	40.3	19.1	24.6	20.8	14.3	23	29.1	36.6	13.4	15.9	9.8	192.8
DO054	10/22/2018	4	1	F	14413.4	1949.4	875.7	100.4	59.6	33.1	13.5	18.7	13.8	11.1	13.1	15.6	13.9	2.3	2.1	1.2	191
DO055	10/22/2018	4	1	F	5691.9	1134.7	671.5	93.6	60.4	32.4	16.6	22.9	19.7	15.9	20.4	23.9	26.5	5.9	3.9	0.9	193.9
DO056	10/22/2018	4	1	F	30035.2	4357.8	1988.8	170.3	87.6	43.9	19.6	29.6	20.6	16.2	18.7	22	21	4.9	4.6	2.3	191.2
DO057	10/22/2018	4	1	F	32268.8	4808.7	2209	208.2	109.3	53.1	26.7	34.6	26.6	20.7	29.8	33.6	33.5	6	4.9	1.6	192
DO058	10/22/2018	4	1	F	52923	7578.3	1877.8	235.7	126.6	66.9	30.9	41	32.8	20.9	31.5	33.2	34.1	6.9	4.8	0.7	192
DO059	10/22/2018	4	1	F	29024.7	6408.6	2392	182.5	102.7	56.3	24.3	37.7	24.6	19.8	27.4	35.9	42.8	9.1	7.1	2.4	191
DO060	10/22/2018	4	1	F	33275.4	6416.1	2298.5	300.3	180.3	102.1	49.7	71.4	52.3	38.9	56.1	64	68.2	13.5	8.2	2.9	190.7
DO061	10/22/2018	4	1	F	46784.8	8814.9	3678.4	329.4	169.2	90.8	42.9	56.9	41.4	30.7	41.1	54.8	56.1	12	11.5	4.1	190.4
DO062	10/22/2018	4	1	F	14721.5	3576.6	2073.5	205.5	115.2	58.5	26.3	40.6	27.8	22.6	30.6	35.8	35.8	8	5.1	1.4	192.6
DO063	10/22/2018	4	1	F	38227.5	5404.6	1450	203.7	123.6	70.6	33.3	48.1	35.7	26.6	39.4	44.3	47.2	9.9	5.4	1.2	191.2
DO064	10/22/2018	4	1	F	20022.9	5148	2494.5	200.6	107.9	58.6	23.7	35	24.3	20.4	25	29.5	30.6	6.4	5	2.9	191.5
DO065	10/22/2018	4	1	F	40679.3	5712.2	2285.9	365.2	217.3	117.8	53.1	79.2	59.9	43.8	60	71.3	65.9	12	6.3	1.6	191.8
DO066	10/22/2018	4	1	F	38320.7	6298	2114.9	216.4	120.1	67.4	31.1	42.8	34.1	24.7	32.6	36.9	35.9	6.9	3.8	1.3	190.7
DO067	10/22/2018	4	1	F	26418	5911	2729.2	247	133.8	69.1	32.2	47.2	33.2	23.4	30.8	35	36.4	7.2	7	3.8	192
DO068	10/22/2018	4	1	F	38003.4	7097.8	2416.3	266.1	147.9	78.4	38.6	53	38.4	31.5	45.2	52.7	49	7.7	6.1	2.4	190.4
DO069	10/22/2018	4	1	F	43202.4	6163.2	2230.9	293.9	165.9	85.1	43.8	57.8	43.2	32.1	42.9	48.4	48.6	8.9	6.4	2.1	191.8
DO070	10/22/2018	4	1	F	41780.1	6055	2686.3	256.5	139.4	77.6	33.1	47.2	33	21.4	31.9	33.2	31.3	6.1	6.9	3.3	190.4
DO071	10/22/2018	4	1	M	29819.3	6428.7	3142.1	286.8	156.2	77	34.9	47.4	30.3	20.9	30	29.8	29.7	8.9	9	2.9	191.8
DO072	10/22/2018	4	1	M	15703.5	5899.5	1644.4	153.3	84.2	47.1	21.1	29.6	23.8	17	25	30.2	31.2	6.7	6.2	1.4	192.3
DO073	10/22/2018	4	1	M	32511.7	7693.2	3203.1	287.8	150.9	76.7	36.5	49.7	35.7	25.1	33.7	35.6	32.6	7.2	4.8	1.3	191.5
DO074	10/22/2018	4	1	M	27547.2	8723.4	2752.4	345.7	227.7	112.8	47	58.1	40.3	29.1	41.2	40.8	40	9.7	8.7	3.1	190.4
DO075	10/22/2018	4	1	M	29498.2	8198.9	3033.6	288.1	159.5	83.9	39.7	54.5	39.6	27.6	37.8	38.4	37.8	9.2	8.9	3.6	190.7
DO076	10/22/2018	4	1	M	31849.8	5256.9	2770.9	298	150.9	79	35.8	50.3	38.1	27.1	35.3	34.4	32	7	5.5	2	190.7
DO078	10/22/2018	4	1	M	36046.2	6842.1	3618.5	330.2	180	92.9	41.8	56.8	39.5	30.1	37.9	42.4	40.5	9.1	9	4.1	191.2
DO079	10/22/2018	4	1	M	18622.5	7165.3	2075.7	178.8	97.9	53.2	23.6	34.6	25	21.6	28.2	35.5	33.7	8.3	8.9	4.7	191.2
DO080	10/22/2018	4	1	M	19913.7	5777.7	2124.5	163.5	84.7	45.3	19.9	25.8	20.5	16.7	21.9	24.9	26.6	7.2	7.9	3.9	190.4
DO081	10/22/2018	4	1	M	27127.1	9286.1	3342.7	281.5	158.9	80.9	35.6	49.5	37.1	26.5	38.3	39.6	42.8	10.5	11.3	4.4	191.2
DO082	10/22/2018	4	1	M	42463.6	7057.1	2929.7	338.3	198.8	109	50.8	73.9	54.4	39.6	55	60.2	55	8.7	4.7	1	190.7
DO203	10/23/2018	5	2	M	10124.3	7612.4	1991.1	178.9	101.2	53.9	25.7	37.7	29.1	22.5	31.8	37.1	35.1	9.7	9.5	4.2	190.4
DO204	10/23/2018	5	2	M	13825	6933.8	3040.7	360.6	197.3	101.5	45.4	57.6	40.2	27.9	36	43.1	39.2	9.5	10.8	3.5	190.4
DO205	10/23/2018	5	2	M	14047.6	12405.7	3425.9	385.2	229.2	119.2	48.5	70.9	47.5	36.8	51.1	55.6	53.5	14.1	12.6	4.4	190.7
DO206	10/23/2018	5	2	M	14523	10814.7	1899.8	174.7	87.6	47.6	21	31.5	25.3	19.3	26.9	30.1	36.1	15.1	16.2	6.3	192
DO207	10/23/2018	5	2	M	10806.4	6746	2870.5	283.2	163.6	84.1	39.2	54.3	42.6	33.6	42.5	49.6	50.6	12.8	13.1	4.6	193.4
DO208	10/23/2018	5	2	M	16981.7	12178.9	1696.7	158.3	76	40.4	18.9	26.5	21.5	19.2	26.7	31.6	30.9	10.2	11.3	4.8	191.8
DO209	10/23/2018	5	2	M	10731	8814.4	1956.2	225.7	121.4	68.4	32.4	43.2	31.1	22.9	34.6	39.4	40	11.1	13.1	6.2	191.8
DO210	10/23/2018	5	2	M	13731.4	10432.4	2302.7	270.4	152.2	82.4	39.4	56	43.5	30.6	44.5	47.6	50.3	15.4	17.4	8.7	191.5
DO211	10/23/2018	5	2	M	11717.8	9945.5	1785.7	188.6	97.1	43.2	18.7	25	19.3	17.2	22.8	25.5	26.7	9.2	14.4	9.1	191.8
DO212	10/23/2018	5	2	M	9869.3	5712.3	1968.7	196.3	115.8	62.1	29.3	38.6	31.5	21.7	32.9	37.9	35.1	9.1	9.3	5.1	190.4
DO213	10/23/2018	5	2	M	13069.4	11476.8	2468.3	276.9	147.1	78.1	33.7	49.1	35	26.4	42.6	50.8	44.6	10.8	10.8	5.9	192
DO214	10/23/2018	5	2	M	14481.5	11802.9	4119.4	421.3	226.6	107.6	47.8	63.8	44.1	31.4	41.7	47.5	46.4	11.7	13.5	6.3	192.3
DO215	10/23/2018	5	2	M	17267.4	18410.1	2620.3	258.6	139.7	68.9	29.6	42.8	31.9	24.8	37.8	48.9	41	12.5	14.5	7.9	191.8
DO216	10/23/2018	5	2	M	19097	13415.5	2400.6	214	105.5	52.1	24.9	38	30.9	25.6	37.9	46.7	40.9	14.1	21.2	9.3	191.5
DO217	10/23/2018	5	2	M	17953.3	16178.5	2843.1	282.4	145.2	71.8	32.8	44.8	35.1	30.5	45.2	52.1	46.8	12.5	15.5	9.4	191.5
DO218	10/23/2018	5	2	M	18363.9	10898.1	3143.1	289.6	152.4	74.3	33.8	43.9	31.4	24.7	34.8	34.3	42.1	16.3	18.7	5.8	191.8
DO219	10/23/2018	5	2	M	15952.7	12052.4	2017.3	178.9	83.4	40.9	21.6	30	27.8	22.1	38.4	45	34.8	11	13	7.3	190.4
DO220	10/23/2018	5	2	M	13853.4	9090.3	2153.9	198.8	107.8	55.6	23.1	33.9	26.9	19.4	25.5	31.5	32.9	11.5	14.2	7.4	191.8
DO221	10/23/2018	5	3	F	11503	6242.4	1823.9	206.2	112.5	58.3	26.4	37.4	27.6	20.8	31.3	42.7	39.4	9.1	9.4	4.4	190.4
DO222	10/23/2018	5	3	F	10457	7909.1	1970	236.8	135.5	74.9	34.4	48.6	37.6	28.5	43.7	65.6	71.8	12	10.5	7.4	192
DO223	10/23/2018	5	3	F	7651.3	2738	1382.8	152.8	85.3	42.3	17	26.7	21	15.2	20.1	24.5	28.1	7.4	7.9	2.8	191.2
DO224	10/23/2018	5	3	F	12885	7711.9	1340.2	122.8	62.7	32.9	17.8	25.7	20.3	20.5	29.9	37.4	31.6	7.6	9	4.3	191.5
DO225	10/23/2018	5	3	F	21487.9	4642.2	2340.2	242.8	133.3	69.1	30.3	42.1	30.2	22.1	31.8	33.5	31.6	5.2	6.5	2.3	191.8
DO226	10/23/2018	5	3	F	12789	6988.7	1644.6	171.6	95.2	48.3	24.2	32.2	23	17.5	28.8	35.1	30.9	8.7	8.5	4.4	191.2
DO227	10/23/2018	5	3	F	11169.7	5194.1	1885.9	177.8	96.5	51.3	22.9	29.8	22.5	16.2	25	33.7	38.4	8.7	10.6	3.8	190.4
DO228	10/23/2018	5	3	F	11091.3	6709.8	1969.3	192.5	110.9	59.1	26.8	37.8	27.2	22.4	30.4	40.5	41.9	10.2	9.8	4.1	191.8
DO229	10/23/2018	5	3	F	14177.1	9826.2	2221.7	232.1	124.3	67.1	30.9	41.7	31.6	25	36.3	55	49.3	13	12	7.2	195
DO230	10/23/2018	5	3	F	15535.2	8692.2	2279.3	194.3	104.1	51.3	22.8	33.4	28.9	24.3	36.9	54	45.8	13.8	11	3.6	191.5
DO231	10/24/2018	6	3	F	7198.6	3054.5	931.9	78	38.4	21.3	9.9	15.4	12	8.9	12.6	15	18.2	5.1	4.7	1.2	191.2
DO232	10/24/2018	6	3	F	9907.8	5704.3	1352.6	127.1	66.1	36.3	15.9	23.9	16.8	13.4	19.9	28.3	31.4	10.7	13.3	4.7	191.5
DO233	10/24/2018	6	3	F	14637.8	5849.5	617.5	61.5	33.4	20.4	12.7	23.8	25.3	21.4	37	64.3	43.8	9.8	12.4	8.2	237.5
DO234	10/24/2018	6	3	F	14537.9	7080	848.9	93	38	21.7	12.5	19.4	17.1	14.8	20.5	20.7	22.9	8.4	13.1	7.9	190.7
DO235	10/24/2018	6	3	F	11722	7037.3	1048.1	95.7	50.2	27.5	12.6	19.8	17.2	13.1	18.9	23.1	24.2	8.7	12.7	7.1	192
DO236	10/24/2018	6	3	F	11984.8	5939.8	498	48.7	31.1	29.2	16.9	25.5	24.7	19.4	27.2	29.2	23.6	8.7	12.7	5.5	204.1
DO237	10/24/2018	6	3	F	9886.9	4921.2	1282.2	112.8	63.5	34	15.3	24.3	21.2	16.5	22.6	27.9	29.4	7	7.3	2.8	190.7
DO238	10/24/2018	6	3	F	10915	6694.7	1396.6	143.6	82.1	43.5	21.2	28.1	21.1	16.8	23.9	30.9	33.1	8.5	8.6	4.4	193.9
DO239	10/24/2018	6	3	F	8861	3836.4	1072.1	97.2	57.8	28.8	13.2	18	13.6	11.7	15.8	20.4	22.1	6.2	4.1	1.7	192.3
DO240	10/24/2018	6	3	F	10760.2	7620.1	1561.4	151.8	82.7	42.5	18.8	25.9	22.8	16.9	27.5	33.1	33.7	7.8	8.3	5.9	191
DO241	10/24/2018	6	3	F	10646.1	10385.1	1620.8	149.3	79.4	46.8	20.7	31.9	23.8	18.9	25.6	31.8	31.2	7.5	7.4	3.6	194.5
DO242	10/24/2018	6	3	F	8322.6	3991.6	1569.1	156.6	85.4	47.8	19.9	28.5	20.1	13.8	20.2	27.8	29.5	7.4	10.1	5	192.8
DO243	10/24/2018	6	3	F	7909.5	3982.9	1377.7	122.2	69.3	34	16	22.6	15.7	11.8	17.2	23.3	27.8	7.7	9.8	3.7	193.6
DO244	10/24/2018	6	3	F	10088.7	7851.6	1671.6	168.5	95.2	52.3	23.8	38.6	29.1	18.9	29.4	38.6	38.8	9.2	10.9	5.1	193.9
DO245	10/24/2018	6	3	F	21887.5	5579.3	1890.6	164.8	95	54.4	23.4	33.5	23.8	16.5	21.6	29.6	31.6	6.5	6	4.3	191
DO246	10/24/2018	6	3	F	11216.4	4162.3	2094.9	228.8	130.7	68.7	28.9	39.4	31.5	20.1	27.8	39.6	42.1	8.5	6.7	2.5	191.8
DO247	10/24/2018	6	3	F	11994.3	9828.7	2232.3	278	140.9	66.1	29.7	42	28.2	23.5	32.8	41.9	44.1	9.6	8	4.5	191.5
DO248	10/24/2018	6	3	F	11409.8	5813.9	1812.5	170	93.8	49.8	23.8	30.1	21.8	17	27	35.1	48.4	12.5	11.5	5.6	190.7
DO249	10/24/2018	6	3	F	11944.5	9009.3	1934.9	200.5	109.9	59.2	27.8	37.7	30.1	21.3	29.3	34.1	32.3	8.6	7.8	5.5	190.7
DO250	10/24/2018	6	3	F	10159.8	6846	1172.9	125.2	66.4	35.4	16.2	24.6	20.3	15.3	22.9	31.4	31.1	8.5	8.3	4.6	190.7
DO251	10/24/2018	6	3	F	12380.4	7906.3	2061.4	200.9	107.2	55.3	25.4	36.3	28.9	22.6	30.5	42.8	45.9	8.6	8.2	3.7	190.4
DO252	10/24/2018	6	3	F	11104.5	6927.7	1640.8	160.1	86.1	44.5	21.8	28.7	22.8	18.2	26.8	35.5	33.7	10.4	11.6	4.3	191.8
DO253	10/24/2018	6	3	F	13921.2	7903.4	2156.7	195	98.8	51.8	21.7	34.4	28.4	21.7	31.6	38.6	35.4	9.5	9.8	5.8	192.8
DO254	10/24/2018	6	3	F	32665.3	8728.4	2838.4	224	112.8	56.2	24.8	34.6	22	15.9	24	28.8	29.4	5.8	4.9	3.4	192
DO255	10/24/2018	6	3	F	15476.7	9762.5	3712.6	398.2	199.2	99.7	42.9	59.6	45.2	29.7	40	47.7	45.3	13.5	11.1	3.5	192.6
DO256	10/24/2018	6	3	F	15753.2	9402.2	2212.4	224.7	105.7	52.9	23.5	35	27.9	22.1	34.3	47.1	45.2	11.6	12.5	8.4	191
DO257	10/24/2018	6	3	F	13134.5	8886.6	2129.6	233.4	130.6	71.4	34.7	46.6	36.9	29.3	44.5	61.9	61.8	12.5	11.7	6.1	190.7
DO258	10/24/2018	6	3	F	15139	9140.3	1698.1	142.2	70	36.1	17.1	26.3	18.7	16.7	20.8	27.8	28.2	8.7	8.2	4.7	191.5
DO259	10/24/2018	6	3	F	9083.5	5188	1820.6	169	101.5	51	23.7	35.4	24.7	18.6	26.6	30.8	36.5	7.9	6.6	2.6	190.7
DO260	10/24/2018	6	3	F	9734.5	4827.3	1341.1	117.7	62.9	34.2	13.6	19.9	14.1	11.1	17.3	23	28.2	7.5	7	3.7	191.8
DO261	10/24/2018	6	3	F	12808.9	6492.7	2443.6	246.5	145.6	89.1	42.8	57.9	41.3	31.2	45.9	59.2	57.5	13.8	13.6	7.5	191.2
DO262	10/24/2018	6	3	F	8343.3	3109.7	1400.9	113.9	56.5	28.7	15	18.5	12.3	10.6	16.2	22.2	23.7	5.7	6.8	2.9	191.2
DO263	10/24/2018	6	3	F	15327.2	8256.6	1768.5	193.8	108	56.6	28	39	28.7	22.2	33.4	37	40.8	10	9.3	4.2	191
DO264	10/24/2018	6	3	F	9541.9	5321.8	1440.7	143.3	79.6	43.1	18.9	26.4	21.1	15.6	23.7	32	37.3	8.5	9.5	4.2	191
DO265	10/24/2018	6	3	F	11028.1	6338.5	2334.4	255.5	141.7	70.7	33.2	46.3	33.7	23.5	35.1	41.3	42.1	8.7	9.8	4.9	193.6
DO266	10/24/2018	6	3	F	12741.9	6807.1	1970	158.7	85.5	48.2	22.7	31.2	21.2	17.2	25.9	35.2	39	8.9	10.7	5.3	191.5
DO267	10/24/2018	6	3	F	9683	4537.6	1775.2	161.9	83.3	45.8	21.1	30.2	21.9	16.9	26	33	34.8	9.1	9	3.5	190.7
DO268	10/24/2018	6	3	F	8392.2	2481.4	945.1	89.5	41.3	20.8	10.2	12.6	9.8	7.4	10.8	13	14.3	4	4.7	2.9	192
DO269	10/24/2018	6	3	F	12579.1	9285.4	2451.7	265.9	142.6	74.2	33.9	46.1	34.5	25.9	38.4	50.5	52.9	10.7	7.7	3.2	192
DO270	10/24/2018	6	3	F	13504.5	7224.4	1877	198.9	115.9	60.3	27.7	37	28.2	20.4	28.5	38.8	37.6	8.6	9.6	4.8	191.8
DO271	10/24/2018	6	3	M	15660.1	14184.9	2729.3	323.1	168	74.9	30.8	44.9	34	23.1	37.1	47.3	48.8	10.4	9.8	7.7	191.2
DO272	10/24/2018	6	3	M	10263.9	6513.4	1733.1	130.8	67.1	33.5	15.4	23.4	18.2	13.7	21.4	25.5	26.6	6.7	6.1	1.9	190.7
DO273	10/24/2018	6	3	M	14933.8	7630.3	3187.6	332.7	188.8	91.1	39.9	55.5	39.8	30	42.1	49	50.1	14	15.3	8.2	192
DO274	10/24/2018	6	3	M	17238.3	9463.8	1777.2	147.8	77.2	40.9	19.4	25.4	20.4	17	23.5	24.8	34.7	16	17.3	6.9	191.2
DO275	10/24/2018	6	3	M	18074.2	13031.7	1467.8	123.6	57.2	30.3	15.3	25.4	23	19.5	27.4	32.7	34.1	8.1	9.6	4.9	191.8
DO276	10/24/2018	6	3	M	15532.2	7463	2821.7	263.7	142.4	73.3	33.8	49.7	33.7	24.6	35.8	40.4	39.7	8.3	7.9	2.1	190.4
DO277	10/24/2018	6	3	M	15189.6	8402.1	3221.4	356.9	198.7	104	48.7	70.3	54	43.8	62.2	78.3	63.2	12.5	9.9	2.9	191.2
DO278	10/24/2018	6	3	M	16904.6	11192.2	2818.3	285.7	152.2	78.3	36.8	51.9	39.1	27.9	40.1	43.5	41.6	10.7	10.7	3.2	192
DO279	10/24/2018	6	3	M	13603.4	16647.5	1223.2	147.3	67.8	35.3	16.1	26.2	22.1	19.2	26.4	33.5	34.2	11.1	14.9	6.3	190.7
DO280	10/24/2018	6	3	M	18989.7	12449.6	3206.1	325.6	171.3	94.1	43	62.4	48.5	35.6	47.8	53.5	51.7	14.1	17.7	8	191
DO281	10/24/2018	6	3	M	12262	7415.4	2141.9	223.9	129.7	71.5	32.1	49.2	35.7	26	36.6	45.3	41.5	11.4	11.5	6.6	191.8
DO282	10/24/2018	6	3	M	17063.8	12393.5	1388	127.9	64.7	35.6	16.5	27.1	22.1	17.1	25.7	28	33.7	9.9	11.4	6.4	190.7
DO283	10/24/2018	6	3	M	14208.9	9461.4	1498.4	107.1	52.6	27.5	12	16.9	13.8	12.3	19.6	34.1	44.4	15.3	20.9	9.6	191.2
DO284	10/24/2018	6	3	M	16757.3	13031.8	1693.4	179.6	83.5	46.1	23.1	35.3	31.2	25.6	38.1	44.3	41.1	13	15.2	6.5	190.7
DO285	10/24/2018	6	3	M	16930.7	10042.2	1463	112.4	58.3	28.9	14.8	19.8	14.3	13	18.5	24.7	26.8	8.3	8.7	2.1	191.2
DO286	10/24/2018	6	3	M	21157.2	12377.8	1501	118.9	65.2	36.9	17.1	27.9	25.7	22.3	27.4	28.3	33.4	14.2	19.6	8.1	190.7
DO287	10/25/2018	7	3	M	9878.1	6946.1	2149.3	206.1	113.9	59.1	28.8	38.2	27.3	21.9	30.8	36.5	35.1	7.6	7.2	1.9	191.2
DO288	10/25/2018	7	3	M	10228.4	2389.5	1179.4	120.5	67.7	35.9	17.1	23.4	17.8	13.4	18.2	19.3	18.7	3.4	2.8	1.2	191.5
DO289	10/25/2018	7	3	M	13766.6	10769.5	1665.3	140.2	70.4	36.2	18.1	25.5	18.1	17.2	27.5	30.8	30.3	9.6	11	6.1	190.7
DO290	10/25/2018	7	3	M	9846.3	8075.8	2030.3	189.4	99	54.1	27	35.6	27.5	20	29.6	38.4	41.1	11.3	11.3	4.3	190.4
DO291	10/25/2018	7	3	M	7932.4	3882.6	1589.6	175	92.5	45.8	18.8	27.3	20.3	15.4	20.4	24.4	22.9	6.4	7.2	3.9	194.4
DO292	10/25/2018	7	3	M	8137.1	5788.4	1323.8	117.2	67	33.7	17	23	18	12.8	17.1	23.6	23.2	5.1	5.4	3	191.2
DO293	10/25/2018	7	3	M	7579.9	4511.8	1281.9	120.9	66.9	38.5	17.9	25.3	19.3	14.7	21	24.3	28.7	9.7	8.9	4.2	191.5
DO294	10/25/2018	7	3	M	11338.2	9897.1	2019	210.3	117.1	64.4	29.5	42.4	30.8	23.6	36.4	47.5	51.3	14.1	17.2	6.7	191.8
DO295	10/25/2018	7	3	M	16342.4	11132.9	3483.3	394.4	225.1	108.1	45.5	63.7	46.6	36.2	54.8	69.8	62.8	13	13.1	6.2	191.8
DO296	10/25/2018	7	3	M	15115.5	11180.4	1834.8	208.1	118.3	61.1	29.4	39.7	31	22.5	34.1	34.5	34.3	8.7	7.4	3.4	190.4
DO297	10/25/2018	7	3	M	14426.8	10951.4	2217.9	194.4	107.3	52.5	24.7	36.2	30.6	24.8	42.4	57.9	55.9	13.8	19.4	9.6	191.2
DO298	10/25/2018	7	3	M	12655.7	9230.4	1873.2	200.8	108.5	52.7	25.5	33.8	25	18.8	24.9	29.7	31.6	10.9	14.2	5.4	191
DO299	10/25/2018	7	3	M	15794	10764.1	2579.7	326.4	178.2	81.9	37	51.2	37.8	25.8	35.5	39.9	38.6	11.7	14.1	4.9	192
DO300	10/25/2018	7	3	M	14964.9	10341.2	2467.5	277.4	162.7	91.9	39.9	58.9	40.9	32.1	45.7	56.8	51.8	10.3	10.6	5.1	192.6
DO301	10/25/2018	7	3	M	10993.7	6009.3	1906.5	160.9	92.4	48.3	23.8	32.1	24.9	18.9	24.7	29.1	26.7	6.1	5.3	2	191.2
DO302	10/25/2018	7	3	M	10987.5	3917.6	1918.3	171.8	94.4	53.4	22.8	30.9	23.6	16.8	23.6	28.4	29.9	9.8	10.1	3	193.4
DO303	10/25/2018	7	3	M	14020.2	10010.6	2331.8	227.6	122.5	64.6	32.1	43.1	35.6	25.9	37.3	45.3	43.7	10.9	14	6.5	194.7
DO304	10/25/2018	7	3	M	18644.5	11351.3	2421.8	255.2	134.9	68.9	31.3	41.7	33.9	25.1	35.2	39.5	40.5	10.8	10.4	4.9	190.7
DO305	10/25/2018	7	3	M	12721.1	8053.3	1978.9	173.9	92.3	48.8	22.8	34.2	25.2	20.3	31.7	35.6	30	7.8	9.3	4.4	191.5
DO306	10/25/2018	7	3	M	15215.1	10851.8	2930.1	376	210.8	114.7	50.1	77.3	60.8	44.2	64.7	76.7	74.5	20	25.8	11.3	191.5
DO307	10/25/2018	7	3	M	11065.1	6327.6	2024.7	168.8	87.7	46.9	21.2	30.1	23.1	18.2	24.4	28.1	33	9.9	9.4	2.7	192.3
DO308	10/25/2018	7	3	M	16208.5	11583.5	2885	318.4	179.9	94.4	45.6	62.3	48.7	36.2	48.9	53.1	49.8	12.5	15.7	9.2	192.8
DO309	10/25/2018	7	3	M	16091.2	10442.2	1936.6	179.6	92.5	46.5	21.7	28.2	26.8	22.3	34.2	38.3	33.6	13.2	13.3	4.2	191.2
DO310	10/25/2018	7	3	M	16817.6	10197.8	3195.2	312.6	167.5	91.4	41.1	53.7	37.6	30.6	40.9	43.6	45.5	11.4	11.4	3.9	191.2
DO311	10/25/2018	7	3	M	16811.1	7009.4	2492.5	227.3	116.1	56.9	26.7	35.5	26.1	21.4	30.2	36.8	38.6	8.7	9.3	5.4	190.4
DO312	10/25/2018	7	3	M	7006.3	4603.3	1418	114.5	64.3	35.8	15.4	23	16.6	14.2	20.7	24.3	24.8	6.6	5.1	1.7	191.8
DO314	10/25/2018	7	3	M	19178	15245.8	2524.3	243.7	132.4	65.4	28.5	36.3	26.4	21	28.8	35.3	43.5	13.8	16.9	6.1	191.2
DO339	10/25/2018	7	4	F	23397.2	5892.7	2124.2	197	104	52.4	25.1	31.8	24.7	17.3	23.1	25.2	20.4	4.8	4	3.4	190.7
DO315	10/26/2018	8	3	M	7282.4	4878.8	1270	91.1	45.2	28.2	15	17.4	11.6	9.6	13.2	18.4	22.1	6	5.3	1.5	195.3
DO316	10/26/2018	8	3	M	12462.7	9768.4	2284.7	216.1	127	69.4	33.8	48.7	34.2	23.7	35	41.8	43.1	12.5	13.3	5	191.2
DO317	10/26/2018	8	3	M	9667.4	10086.2	2552.9	261	146.5	67.3	25.8	33	23.6	17	23.2	26.3	30.9	8.4	8.3	3.2	191.2
DO318	10/26/2018	8	3	M	11921.9	8892.4	2005.5	181.3	94	46.9	23.5	33	25.1	18.9	25.6	32.1	32.8	10.6	11.6	4.6	191.2
DO319	10/26/2018	8	3	M	8581.6	6724.7	1930.8	151.9	83.4	45.8	22.6	30	23.1	16.5	23.7	29.7	33.8	10.6	10.4	3.1	193.9
DO320	10/26/2018	8	3	M	10739	8905.3	1783.6	188.8	106.8	55.4	25.8	34.1	25.5	19.4	25.7	32	32.5	10	9.8	2.2	190.4
DO321	10/26/2018	8	4	F	10124	8308.5	552.1	50	29	18.6	10	18.1	17.4	13.8	25.1	32.4	23	6.8	7.6	5.1	192.6
DO322	10/26/2018	8	4	F	8242.6	5304.7	1105.1	98.2	55.2	32.4	15.7	20.4	15.1	11.9	16.5	23.4	30.1	8.4	8.5	5.4	191.2
DO323	10/26/2018	8	4	F	15351.3	9533.7	1065.3	107.4	56.4	31.6	13.8	22.4	17.2	14.8	25.8	39.6	55.2	14.2	21.1	10.5	192
DO324	10/26/2018	8	4	F	11329.4	6461.8	761	88.3	47	24	12.1	16.5	14.1	12	21.6	43.8	62.6	13.3	10.8	5.7	194.7
DO325	10/26/2018	8	4	F	12893.7	5586.8	1727.8	128.7	73.7	38.8	17.5	26.9	18.1	14.2	21.7	30.5	37.7	11	8	3.6	191
DO326	10/26/2018	8	4	F	9673.8	2948.1	885.2	76.3	41.4	23.4	12	17.6	12.9	11.1	15.8	18.2	20.8	4.6	4	1.9	192.8
DO327	10/26/2018	8	4	F	8036.7	4472.5	1093.5	99.3	51.8	30.9	15.5	21.7	17	11.4	17.4	23.1	29.6	8.4	9.4	5.8	200
DO328	10/26/2018	8	4	F	10752.7	6370.9	1569.7	155.2	85.3	49	19.7	30.6	21	17.9	25.7	35.9	42.6	12.4	13.2	6.1	191.8
DO329	10/26/2018	8	4	F	12975.8	8219.3	1091	103.1	46.7	25.1	11.9	17.4	14.5	12.8	20.2	29.6	32.8	7.7	7.6	2.8	191.2
DO330	10/26/2018	8	4	F	9365.6	5028.5	1426.3	110.4	56.6	30.3	13.1	19	14	11.2	17.8	25.2	29.1	7.6	5.9	2.1	191
DO331	10/26/2018	8	4	F	14259.9	11579.5	1492.5	158.7	78.9	38.2	18.1	27.9	25.1	22.6	36	54.9	64	14.2	14.7	10	191.8
DO332	10/26/2018	8	4	F	11440.9	8597.8	862.4	80.2	44.2	30.9	17.8	28.1	25.3	23.4	32.3	41.8	38.5	10.6	10	5.8	213.8
DO333	10/26/2018	8	4	F	13235.8	12931.6	1163.8	147.4	80.7	46	24.1	36.6	32	22.8	33.3	37.6	39.4	11.2	10.3	6.4	192
DO335	10/26/2018	8	4	F	12390.7	11266.7	949.9	112.1	65.8	44	22.2	33.5	29.3	22.9	31.3	40.7	39.8	10.3	8.6	3.5	195.9
DO336	10/26/2018	8	4	F	12828.9	7685.4	1287.1	122.1	66.9	37.3	19.4	30.9	25.7	23.7	38.4	59.4	48.5	11	13.3	5.7	194.7
DO337	10/26/2018	8	4	F	9693.9	4748.1	1265.2	120.7	67.7	37.1	18.1	24.7	18.2	15.3	23.6	32.6	34.4	9.1	8.1	2.7	194.5
DO338	10/26/2018	8	4	F	13105.1	8584	1889.9	183.4	100.6	55	24.1	35	26.6	19.6	31	39.7	41.6	11	14.1	5.6	190.7
DO349	10/26/2018	8	4	F	9774.6	5551.7	730.7	57.7	28.9	19.5	11.6	19.1	20.8	18.7	25	27.1	28.3	8.7	8.1	3.6	204.6
DO313	10/30/2018	9	3	M	15924.2	8325.5	2040.2	183.8	97.3	48.8	24.2	33.7	23.9	19.8	28	29.9	29.6	9.2	9.3	3	190.4
DO340	10/30/2018	9	4	F	11957.4	8255.4	2062.5	194.3	104.7	53.1	26.2	39.9	31	23.4	38.8	50.9	45.9	13	17	9.8	193.1
DO342	10/30/2018	9	4	F	12505.7	7547.5	1796.2	188.2	109.8	56.6	26.9	41	30.2	24.6	37.6	49.6	50.9	11.1	10.1	5.6	192
DO343	10/30/2018	9	4	F	16069.4	11269.5	1715	185.7	101.7	58.3	27.5	38.8	31.4	27.4	42.2	52.3	46	15.2	27	17.8	193.1
DO344	10/30/2018	9	4	F	8937.2	4157.1	2071.2	291	170.3	92.6	42.9	60.8	42.4	32	44.4	52.4	50.9	11.5	10.7	4.1	191.8
DO345	10/30/2018	9	4	F	11550.3	5379.8	805.4	71.7	36.5	21.8	12.2	17.2	17.8	13.5	24.7	40.7	38.8	7.2	7	3.9	199
DO346	10/30/2018	9	4	F	9877.7	5071.8	2212.7	244.3	130.2	71.4	33.4	41.6	31.4	23	30.3	38	38	9.4	9.6	4.3	191.8
DO347	10/30/2018	9	4	F	9406.6	5400.7	677.3	81.4	50.9	28.8	16	24.6	22.4	19.2	32.4	47.2	44.4	13.7	19.2	10.3	192
DO348	10/30/2018	9	4	F	13266.6	9547.5	1517.1	175	93.6	41.6	21	28.6	27.2	21.4	32.1	39.8	39.5	10.2	8.4	2.8	190.7
DO350	10/30/2018	9	4	F	12897	7764	1217.2	120.5	65.1	35.5	16.4	26.4	24.1	21.7	33.5	44.8	42.4	10.3	11.1	6.9	193.6
DO352	10/30/2018	9	4	F	9778.8	7905.1	1600.6	188.4	117.7	72	35.9	48	34.5	27.6	38.4	45.1	50.9	13.4	11.7	4.7	191.8
DO353	10/30/2018	9	4	F	13910.7	10894.9	1677.1	171.2	94.8	54.8	27.3	39.4	29.6	25.6	42.3	50.3	49.8	15.3	16.9	8.9	194.4
DO354	10/30/2018	9	4	F	11583.2	14654.2	1259.5	212.3	127.4	66.3	27.4	38.9	29	23.8	35.8	48.9	48.6	13.1	15.8	11.5	191
DO355	10/30/2018	9	4	F	12928.2	9388.4	889.2	94.5	59.2	36.3	17.9	26.5	22.9	18.2	25.8	30.2	34.5	9.8	13.2	7.2	192.8
DO356	10/30/2018	9	4	F	15064.1	10207.7	1269.7	190.6	103	49.2	22.2	32.2	25.1	18.6	29.5	32.2	33.2	10	9.3	7.7	191
DO357	10/30/2018	9	4	F	14159.7	8657.3	1098	110.5	64.4	38.2	20	37.1	41.7	39.5	59	80.3	69.5	17.8	25.4	8.4	220.3
DO358	10/30/2018	9	4	F	11605.4	6471.7	1188.5	114.8	63.5	31.6	14.9	21.8	16.3	14.6	25.6	49.3	52.3	12.4	12.1	6.5	191.5
DO359	10/30/2018	9	4	F	11724.4	9467.2	1198.8	125.5	64.1	34.2	16.2	23.4	20.8	19.9	32.9	55.3	52.9	12.9	14	9.6	191.8
DO360	10/30/2018	9	4	F	14814.4	10944.3	1366	130.7	70.2	37.1	19.3	28.1	23.3	19.9	30.7	43.3	50.8	16.3	17.3	11.1	192
DO361	10/30/2018	9	4	F	15222.9	6858.3	789.8	81.2	42.9	23.9	12.2	19.1	18.7	16.7	29.3	34.8	35.2	11.6	13.1	9	194.8
DO362	10/30/2018	9	4	F	11504.8	9413.3	902.4	78.6	43.8	25.4	14.2	22.6	22.4	18.8	27.3	35.9	38.2	11.3	13.9	9.2	191.8
DO363	10/30/2018	9	4	F	15727.3	11804.7	2288	240.1	133.8	78.1	35.8	51.4	38.1	27.1	38.3	46.3	47.4	14.8	18.1	10.2	191.5
DO364	10/30/2018	9	4	F	14243	9071.6	1433.8	143.4	75.3	38.9	19	29.7	24	21.3	33.3	51.6	49.3	10.9	15.6	6.8	191.2
DO365	10/30/2018	9	4	F	16349.8	10003	2901.7	310.1	179.8	93.9	46.2	59.7	42.8	32.4	49.7	60.1	69.4	15.2	13.2	5.8	191.2
DO366	10/30/2018	9	4	F	15254.3	7933.8	3003.8	367.9	216.3	124.8	56.3	83.6	62.7	46.4	67.2	85.3	84.9	17.6	13	4.6	190.7
DO367	10/30/2018	9	4	F	15660.4	10282.4	956.8	83.9	43.7	22.9	12.3	18.7	15.7	14.8	24.4	41.9	40.9	9	10.1	4.9	191.2
DO368	10/30/2018	9	4	F	12695.8	13747.4	1089.5	92.4	54.7	31.8	15.6	25.3	22	19.7	32.6	50.7	40.3	9.8	11.7	3.6	191.5
DO369	10/30/2018	9	4	F	13401.3	7361.7	1763.6	171.9	94	50.8	24.6	34.4	29.4	25.5	42.7	62.7	59.6	14.7	18.8	10.2	192
DO370	10/30/2018	9	4	F	9172.6	5758	1301.8	121.2	68.4	36.2	17.7	22.9	18.8	14.8	23.8	33	36.7	10.9	10.9	4.2	193.1
DO371	10/30/2018	9	4	M	12478.6	10643.7	1464	166.1	89.8	46	22.4	30.9	27	21.4	34.7	52.1	51.6	14.4	13.7	4.5	191.2
DO372	10/30/2018	9	4	M	13876.6	8867.2	1276.8	132.2	68.8	33.3	14.9	19.7	16.1	14.2	21.6	28	35.9	15.5	21.2	10.9	191.5
DO373	10/30/2018	9	4	M	16388.1	14881	1125.4	128	70	46.8	25.8	38.8	35.4	26.5	35.4	39.7	43.2	14.9	13.6	6.5	202.1
DO374	10/30/2018	9	4	M	13289.3	10695.6	2114.7	213.1	123.2	67.9	30.8	42.8	30.3	22.1	31.7	41.4	49.5	15.3	14.1	3.9	191.2
DO375	10/30/2018	9	4	M	15069.2	7782.2	606.3	70.7	50.1	36.4	18.7	32.4	28.8	19.7	26.2	29.3	28.8	8.8	10.9	5.5	209.9
DO376	10/30/2018	9	4	M	10677	9159.1	1737.9	168.1	87.4	45.8	23.4	33.5	26.4	20.9	29.9	44.3	45.1	11.5	11.9	3.8	190.4
DO377	10/30/2018	9	4	M	16024.5	5830.8	556.6	61.6	38.6	29.7	16.4	27.5	21.8	15.6	20.9	24.1	29.1	11.7	17.3	8.4	203
DO378	10/30/2018	9	4	M	8076.6	4255.9	1420.1	126.5	64.8	33	15	20.7	14.7	9.9	16.1	20.7	25.9	9.1	11.6	3.2	191.2
DO379	10/30/2018	9	4	M	14321.4	6464.2	746.4	89.3	50.7	31.6	17	26.5	23.8	18.9	27.2	30.6	32.8	9.7	15	11.6	193.9
DO380	10/30/2018	9	4	M	15429.6	6482.6	752.2	70	40.5	25	10.9	16.6	13.4	10.5	14.6	16.4	18.9	4.9	4.5	1.7	197.6
DO381	10/30/2018	9	4	M	14665.4	10489.6	1261.7	109.6	66.6	39.5	19.3	32.5	29.6	24.1	44.1	50.8	54.8	11	9.6	2.3	192.6
DO382	10/30/2018	9	4	M	14491.6	7907.2	756.8	114	68	38.6	17.5	25.5	21.5	14.7	21.2	23.8	31.3	11	13.8	8.4	191
DO383	10/30/2018	9	4	M	13210.2	8486.9	1688.6	146.5	77	42.8	19	28	21.6	18.7	27.6	37	36.6	9.1	11.2	5.6	191.2
DO384	10/30/2018	9	4	M	16493.6	15080.3	2344.4	298.4	151.7	66.6	29.2	40	33.7	29.1	45.8	54.5	51.2	13.1	12.3	8.8	190.7
DO385	10/30/2018	9	4	M	16316	4517.5	414.6	44.7	29.7	26.2	17.7	32.7	27.7	21.8	26.5	23.6	28.1	12	14.7	4.7	209.6
DO386	10/30/2018	9	4	M	14302.2	7493	630.7	65	42.2	28.2	17.5	29.1	27.9	22.8	29.7	32.6	34.5	11.5	15.9	8.4	210.2
DO387	10/30/2018	9	4	M	15934.9	15569.5	1307.4	144.5	77.7	45.1	22.2	33.7	29.4	23.6	36.3	53	56.4	13.8	14.9	7.8	190.4
DO388	10/30/2018	9	4	M	16584.9	9608.2	1328.8	109.1	52.2	31.5	13.3	20.1	14.5	12.8	19.9	20.4	25.1	8.8	7.9	3	191.5
DO389	10/30/2018	9	4	M	14200.2	7785.3	984.8	105	55.4	31.1	16.1	25.2	19.8	16	21.5	29.6	32.7	11	12.4	5.9	198.8
DO390	10/30/2018	9	4	M	12323.4	4856.5	618.9	62.8	37	25.6	14.2	24.5	19	16.1	22.1	21.7	28.1	8.4	7.3	2.3	199.5
DO391	10/30/2018	9	4	M	13995.8	10155.2	1689	148	80.5	45	21.4	29.7	23.6	20.2	30.7	40	42.2	11.4	10.1	3.8	191.2
DO392	10/30/2018	9	4	M	11046.7	4902	439.6	59.7	37.8	21.4	11.7	19.7	16	12.8	21.8	32.3	37.9	11.8	12.3	4.2	192
DO393	10/30/2018	9	4	M	13958.4	7031.6	684.9	77.8	42.1	27.9	18.9	27.7	24.8	18.7	28.1	34.9	32.3	10.5	17.2	12.9	211.6
DO394	10/30/2018	9	4	M	11845	11791.5	1041.5	140.1	69.8	33.8	16.6	20.7	19.3	14.7	22.6	31.4	34.3	12.1	21.2	12.8	192.8
DO395	10/30/2018	9	4	M	14284.8	8062.1	748.8	114.1	75	45.2	24	31.2	23.5	15.8	22.7	23.1	26.4	10.5	13.6	5.8	192.8
DO396	10/30/2018	9	4	M	16093.4	10987.5	1092.5	128.2	89.8	50.6	26.3	34.7	28.4	20.7	27.8	34.3	35	9.2	9.5	4.5	192.6
DO397	10/30/2018	9	4	M	10974.3	2976.1	253.7	32.9	32.7	29.6	16.4	25.4	22.5	14.9	21.1	24.7	30.3	12.5	28	18.6	207.6
DO398	10/30/2018	9	4	M	12477.2	11607.3	1003.3	131	71.4	42.8	22.9	34.1	27.3	21.6	36.4	49.7	51.5	15.9	19.2	5.4	192.3
DO399	10/30/2018	9	4	M	18948.9	18764.1	3066.8	298.5	154	78.2	36.2	49.5	38.4	32.9	48	74.5	70.2	16.8	18.5	7.8	191.8
DO400	10/30/2018	9	4	M	16185	10014.8	1179.1	83.9	46.1	28.6	17.2	25.9	24.1	19.1	27.5	33.8	39.2	13.2	14.8	6.5	201.3
DO401	10/30/2018	9	4	M	18785.8	14491	1834.4	162.6	81.1	40.8	18.7	29.7	23.9	19.4	32.4	42	46	15.4	20.7	9.6	190.4
DO402	10/30/2018	9	4	M	15974.7	13383.9	1145.3	132.3	84.1	61	32.8	47.6	35.1	27.1	35	38.4	36.1	11.5	13.8	8.4	201.3
DO403	10/30/2018	9	4	M	20533.4	12016.6	1677.1	146.8	77.4	41.5	19.7	33.5	24.1	21.1	27.5	33.2	34.2	11	12.2	6.4	190.4
DO404	10/30/2018	9	4	M	12411	10597.4	1211.2	139	62.1	32.4	18.7	28.1	24.5	19.4	27.2	27.9	32.1	10	13.5	8.9	190.4
DO405	10/30/2018	9	4	M	12737	7218.3	647.9	74.2	45.7	36.1	17.6	27.1	19.8	15.8	21.9	25.3	30	8.8	12.3	7.9	198.8
DO406	10/30/2018	9	4	M	15959.3	10933.8	2900.8	308.1	170.9	89	40.2	54.8	44	35.2	47.4	59.4	53	14	19.6	7.7	190.7
DO407	10/30/2018	9	4	M	20652.5	16551.8	2380.7	212.7	110.4	57.6	28.8	41.8	36.4	29.8	48.2	58.8	47.8	12.9	11.7	4.4	190.7
DO408	10/30/2018	9	4	M	11743.9	10483	838.6	78.2	44.5	27.5	13.8	20.8	19.3	14.1	22.3	28.7	32.7	10	11.3	4.6	191.8
DO409	10/30/2018	9	4	M	19671.1	13924.7	1951.4	147.2	70.5	40	18.8	31.6	27.4	25.8	37.5	43.3	36.7	12	14.9	4.6	193.7
DO410	10/30/2018	9	4	M	17536.8	13110.7	1351.6	118.9	61.6	40.8	22.4	37.9	31.7	26.1	38.9	53.2	50.6	14	21.3	11.8	191
DO411	10/30/2018	9	4	M	16174.4	7962.4	876.9	78.5	49.7	36.8	24.8	44.6	38.9	33.5	40.1	38.8	30.3	10.1	9.7	5.1	210.2
DO412	10/30/2018	9	4	M	16956.3	8890.9	925.3	104.8	61.1	37.8	18.7	26.7	22.7	18	25.1	27.3	26.8	9.9	17.9	14.9	193.1
DO413	10/30/2018	9	4	M	15536	8794.7	942	83.6	43.4	28.6	13.9	22.2	19.2	16.3	23.8	31.6	36.5	10.7	16.7	11.1	190.7
DO414	10/30/2018	9	4	M	14944.5	6684.5	732.5	74.2	39.5	28.4	20.7	40.8	38.5	30.1	34.2	31.6	28.3	7.9	8.7	6.6	215.8
DO415	10/30/2018	9	4	M	18110.4	14614.6	1623	150.1	78.6	41.1	19.4	31.6	24.9	22.6	31.6	46.3	64.7	15.2	17.2	5.2	192.3
DO416	10/30/2018	9	4	M	16496.9	11469.4	1134.5	114	61.1	33.6	17.9	27.3	23.4	20.6	25.7	24.7	23.7	6.8	6.9	3.8	191.5
DO417	10/30/2018	9	4	M	15945	14389.7	1255	136.2	71.3	47.7	26.7	44	40.1	31.6	44.8	53.4	55.7	15.3	18.3	5.8	197.8
DO420	10/30/2018	9	4	M	23716.8	16427.6	2958.9	230.3	113.8	61.7	28.1	40.3	33.8	23.4	34	36	35.6	11.6	12.9	4.4	191.8
DO461	10/30/2018	9	5	F	15322.5	10845.3	2295.5	259	142	81	37	55.7	39.8	29.6	43.3	60	68.5	16.3	16.3	8	192
DO462	10/30/2018	9	5	F	13688.5	7762.8	1604.5	144	71.4	36.9	16.7	24.6	21.5	17.5	29.8	38.1	42.1	10.8	13.6	6.8	190.7
DO463	10/30/2018	9	5	F	12080	9001.6	1194.1	106.5	57	33.2	17.9	25	22.1	17.7	28.4	31.2	26.8	6.9	6.8	2.6	192
DO464	10/30/2018	9	5	F	11991.2	6071.1	583.7	69.2	39.2	22.9	10	15.9	13.7	11.2	17	22.2	20.4	6.2	8.4	5.3	191
DO465	10/30/2018	9	5	F	34905	9979.8	2852.2	287.3	162.4	89	42.1	56.7	42.4	31.7	45.7	49.3	47.7	7.6	6.8	3	190.7
DO466	10/30/2018	9	5	F	14967.2	10383.9	3003.2	385.9	236.2	133.4	60.7	91.7	66.6	47.8	72.5	89.3	90.2	18.6	16.7	5.8	190.4
DO467	10/30/2018	9	5	F	14966	9439.6	2764.2	292.4	155.5	79.8	36.7	50.7	36.1	27.3	39	46.8	47	11.7	12.1	4.4	191.5
DO496	10/31/2018	10	5	F	16750.4	11056	1209.1	128.9	65.3	31.7	14.4	20.6	17.3	15.6	24.5	35.5	40.6	13.4	16.9	11.6	191
DO497	10/31/2018	10	5	F	19545.4	8911.6	1284	101.3	59.5	33.4	15.6	24.7	20.9	21.1	45.8	92.1	232.7	76.2	85.5	47.1	222
DO498	10/31/2018	10	5	F	16519.7	13278.3	1227	99.8	50.3	29.9	16	22.1	18.3	16.2	24.5	42.6	45.5	13.2	16.3	8.1	191.2
DO499	10/31/2018	10	5	F	15825.5	8571.4	1013.6	93.6	45	30	15.3	25.5	23.2	18.6	30.3	55.5	52.4	12.2	15.3	8	196.2
DO500	10/31/2018	10	5	F	14095.5	6842.6	1144.1	114.4	64.7	38.8	18.9	28.1	26.2	21.8	36.5	45.8	47.7	20	31.7	24.9	192.3
DO501	10/31/2018	10	5	F	15831.6	7510.5	980.1	79.9	41.2	24.9	12.9	20.2	17.1	13.8	22.8	42.1	37.7	7.2	7.8	4.2	195.3
DO502	10/31/2018	10	5	F	16550.2	10484.4	1659.4	157.7	81.2	44.1	19.2	29.3	21	18.8	27.3	44.7	51.3	14.1	22.5	13.7	192.3
DO503	10/31/2018	10	5	F	15205.5	8679.2	1822.9	168.8	92.9	50.8	27.2	36.6	29.5	24.7	40.9	64.6	54.7	11.6	10.5	4.5	192.3
DO504	10/31/2018	10	5	F	19004.5	9807.6	1003.9	95.4	47.6	23	11.3	16.3	12.4	12.7	19.5	35.5	42.8	8.6	7.8	4.2	192.3
DO505	10/31/2018	10	5	F	13915.8	9293.4	1966.8	242.1	138.4	74.9	35.3	52.4	38.2	32.5	46.9	66.7	66.7	12.9	9.5	4.1	191.5
DO506	10/31/2018	10	5	F	12182.7	6689.4	915.7	74.5	38.4	25.8	13.4	25.9	27.8	24.8	39.9	66.8	54.2	12.3	12.8	8.9	231.8
DO507	10/31/2018	10	5	F	15241.3	8638.2	2220.5	236.6	137.8	78.4	37	55.9	47.1	39.3	59.3	77.9	68	16.4	20.8	10.8	191.5
DO508	10/31/2018	10	5	F	17539.4	14555.4	1252.4	149.5	77.8	38.7	18.1	26.8	23.8	21.7	38.7	52.9	47.4	11.6	13.5	10	190.7
DO510	10/31/2018	10	5	F	16025	6116.4	759.6	70.7	41.8	27.2	11.6	21.9	25.2	29.8	57.6	62.9	93.8	32.4	38.8	24.7	226.2
DO511	10/31/2018	10	5	M	22084.1	11737	1554.9	129.7	66.1	40	22.8	32.8	29	24.7	35.2	41.1	38.5	11.7	16.1	5.6	192
DO512	10/31/2018	10	5	M	14485.9	7038.3	769.3	68.8	43	25.9	12.1	18.2	15	11.7	17.6	23.2	23	8.1	9.1	3.3	193.4
DO513	10/31/2018	10	5	M	16683.5	9934	1468.2	123.4	66.3	35.4	16.9	29.4	27.2	25.9	40.7	53.4	49.8	13.1	14.5	3.9	191.5
DO514	10/31/2018	10	5	M	16024.2	8585.2	916.2	107.4	53.3	39.5	22.7	40.5	31.5	23.9	31.2	30.8	31	9.1	11.6	6.7	207
DO515	10/31/2018	10	5	M	17732.3	15265.1	1596.1	162.6	83.3	45.9	25.2	42.9	35.6	30.5	46	53.5	47.2	12.4	13.6	8.2	190.7
DO516	10/31/2018	10	5	M	19969.6	10806.2	1100.9	123.1	86.4	51.3	23.4	34.2	27.2	19.1	28.8	34	39.7	12.1	17.7	9.7	192.3
DO517	10/31/2018	10	5	M	16849.3	11798	1251.5	194	121	67.3	30.2	43.8	33.3	25	34.8	40.8	45	12.9	17.4	7.9	192.6
DO518	10/31/2018	10	5	M	16408.5	7558.9	715.5	79.9	53.7	40.8	20.8	31.9	24.2	18.8	23.6	29.1	39.5	17.1	22.6	10.5	201.3
DO519	10/31/2018	10	5	M	21594.5	11122	1118.8	87.5	48.1	29	15.4	24.9	21.7	17.2	26.4	37.9	35.1	11.2	14	5.9	192.8
DO520	10/31/2018	10	5	M	17018.2	10438.6	1152.6	143.5	70.1	38.6	17.4	28.3	22.2	17.9	26.2	33.8	40.4	16.4	17.8	7.3	192.3
DO521	10/31/2018	10	5	M	19659.9	10967.8	1064.8	86.9	47.7	31.8	17.8	25.1	23.9	18.6	29.6	36.2	35.8	10.9	12.1	4.5	199.5
DO522	10/31/2018	10	5	M	17189.5	7394.2	616	65.7	37.2	25.5	14.5	22.3	19.8	14.9	21.2	23.5	31.3	12.4	21.2	10.9	202.7
DO523	10/31/2018	10	5	M	17529	9937.5	817.9	88.1	48.9	34.8	18.2	29.3	21.4	16.5	25.8	33.1	37.7	13.3	16.6	12.8	197.5
DO524	10/31/2018	10	5	M	17850.5	7879.5	1228	95.8	53.4	40.6	24.7	40.8	33.3	24	34.6	36.2	32.9	10.2	10.3	4.2	207
DO525	11/1/2018	11	5	M	13860.1	11525.7	1383.7	143	81	45.7	21.4	31.6	25.3	20.2	34.8	43.8	47.8	18.5	28.2	12.6	191
DO526	11/1/2018	11	5	M	15627.1	12501.2	1921.9	213.1	99.7	46.1	22.4	31.7	26.6	21.4	35.7	40.2	38.2	11.9	15.7	8.2	190.4
DO527	11/1/2018	11	5	M	17784	10893.7	1151.3	105.9	52.9	34.1	17.2	30.4	27	23.2	40.4	36.1	32.3	9.1	10.4	4.3	198.3
DO528	11/1/2018	11	5	M	13048.4	11834.7	1140.5	103.5	58.5	32.3	15.3	27.3	22.3	18.4	33.9	31.7	33.9	11.5	16.8	13.1	193.1
DO529	11/1/2018	11	5	M	18532.7	11813.4	1671	191	101.7	49.8	24.1	34.2	28.7	23.8	36.4	42.2	44.2	15.8	23.1	10.9	190.4
DO530	11/1/2018	11	5	M	12877.8	17751.6	1042.4	149	86.6	46	19.3	27.7	22.9	18.5	27	37.3	41.7	12.5	15.7	8.7	190.4
DO531	11/1/2018	11	5	M	15728.6	8924	1762.9	185.9	98.8	51.6	24.2	34.9	27.3	21.5	33.6	34.5	32.3	11.3	16.4	8.6	192.8
DO532	11/1/2018	11	5	M	17158	6256.9	700.5	75.8	46.2	29.2	18.2	31.8	27.7	24.8	39.9	30.6	30.3	10.4	14.1	8	216.7
DO533	11/1/2018	11	5	M	19069.7	15519.9	1722.3	177.7	96.8	48.6	24.9	38.7	32.1	25.9	44.1	42.7	39.7	10.2	11.5	6.9	191.5
DO534	11/1/2018	11	5	M	18012.5	11926.2	1326.8	152	80.7	41.7	21.3	33.2	28.6	24.8	35.8	36.6	40	13.4	19.3	8.1	190.4
DO535	11/1/2018	11	5	M	17398.1	13726.6	1749.2	153.9	72.7	43.8	25.4	43	38.4	35.4	60.9	70	61.3	14.7	18.7	11.3	208.8
DO536	11/1/2018	11	5	M	20597.1	13453.1	1526.7	137.5	70.8	39.5	18.8	31.4	25.9	24	36.5	40.5	41.7	12.1	18.4	9	190.4
DO537	11/1/2018	11	5	M	14495.1	11919.5	1370.1	139.1	65.3	38	20.1	30.6	26.1	22.4	32.2	36.1	37.3	13.2	16.5	10.2	193.1
DO538	11/1/2018	11	5	M	13090.1	9510.5	2109.8	256.3	147.3	76.5	37	54.8	39.1	28.7	43.1	56.1	56.8	16.7	21.8	10.9	190.7
DO539	11/1/2018	11	5	M	18253.5	12459.7	1906.4	172.2	92.4	51.6	25.2	38.4	34.1	28.6	45.6	44.5	39.4	11.2	12.1	6.7	192
DO540	11/1/2018	11	5	M	13706.2	12016.3	808.2	98.1	55.1	34.9	17	28.1	23	17.8	27.7	33.9	36.3	11.6	15.6	8.3	191.5
DO541	11/1/2018	11	5	M	16451.3	13409.3	1534.6	135.7	69.8	39.1	18.3	29.2	25.5	20.3	32.5	34.3	40.8	10.8	13.9	6.6	192.3
DO542	11/1/2018	11	5	M	14115.9	15864.9	1228.3	153.2	81.6	43.3	21	30.2	26	19.4	32.9	52.2	54.2	14.7	20.9	14	193.1
DO543	11/1/2018	11	5	M	20161.4	11729	1429.3	162.8	87.3	44.9	21.2	33.5	29.2	24.7	40.6	42.8	35.2	7.6	9.3	6.2	193.1
DO544	11/1/2018	11	5	M	15714.3	16953.1	1912.1	267.4	140.6	67.8	30	44.8	36.8	30.5	47.3	63.9	56.9	12.3	16.1	9.1	190.4
DO545	11/1/2018	11	5	M	16838	12947.7	1389	205.8	104.5	52.2	26.7	41.2	36	31.2	40.5	38.5	42.4	11.6	12.8	8	191.8
DO546	11/1/2018	11	5	M	15738	5220.6	595.6	72.3	48.3	30.5	16.9	25.1	17.9	12.9	18.3	19.9	23.7	11.2	16.5	8.2	192.3
DO547	11/1/2018	11	5	M	18637.4	12364.3	2570.4	272.7	151.1	75.4	34.8	48.7	33.5	26.2	36.5	40.4	34.9	10.1	11.8	5.6	191.2
DO548	11/1/2018	11	5	M	13566.2	13716.7	1042.5	142.2	80.9	46	21.1	29.4	23.5	16.2	24.1	27.4	28.3	8.8	10.5	6	193.6
DO549	11/1/2018	11	5	M	22159.9	14920.3	1881.5	146.3	70.8	35.4	17.2	24.1	21.2	16	25.5	32.8	38.1	11.1	14.5	7.3	192.3
DO550	11/1/2018	11	5	M	17867.5	9427.5	1039.2	104.9	58.3	30.6	15.3	23.9	20.2	17.2	23.6	28.4	31.8	10	11.7	6.2	190.7
DO552	11/1/2018	11	5	M	19594.7	18192.8	2310.7	213.4	100.5	52.5	27.2	40.9	32.8	25.6	40.9	45.7	43.7	12.3	16.9	9.4	191.5
DO553	11/1/2018	11	5	M	18359.5	9695.4	1212	93	48.9	32.3	19.6	29.8	26.5	20.2	27.3	29	33.5	10.3	13.7	11.9	190.4
DO554	11/1/2018	11	5	M	22310.3	13928.8	1417.6	127.3	71.4	36.9	22.3	33.6	30.6	27	46.7	46	36.9	11.2	10.4	4.5	190.4
DO555	11/1/2018	11	5	M	20420.2	11880.2	1246	99.1	53.4	29.9	17.6	30.3	29.1	24.2	37	34.8	31.4	9.6	11.7	8.1	199.3
DO556	11/1/2018	11	5	M	18960.2	15147	2294.7	209.7	104.1	50.2	24.5	33.5	27.2	22.7	38.6	43.5	41.3	11	10.8	7.9	191
DO557	11/1/2018	11	5	M	24537.9	12273.7	5283.9	650.4	389.3	207.7	95	128.3	90.8	61.8	83.8	88.2	75.1	15.3	13.9	3.7	192
DO558	11/1/2018	11	5	M	15274.9	8438.4	809.4	72.4	46.5	30.5	18.1	27.9	22.5	19.4	26	31.6	29.5	10.1	13.7	7.3	199.5
DO559	11/1/2018	11	5	M	23202.3	14874.8	2579.4	208.2	109.9	63.4	28.4	36.7	28	24.2	38	56.4	51.8	11.6	13.2	4.3	190.7
DO560	11/1/2018	11	5	M	24413.7	14138.1	2579.7	216.8	117.8	55.3	26.3	36.3	30.8	30.2	49.5	66.5	57.8	13.1	15.9	7.4	192
DO468	11/6/2018	12	5	F	10260.3	8121.3	1854.7	193.8	106.8	53.5	24.5	34.5	25.9	20.1	31.3	47.7	46.7	9.9	10.6	4.6	190.4
DO469	11/6/2018	12	5	F	12063.6	7196.2	965.4	84.4	44	24.5	11.3	18.6	19.2	19.2	36.1	54.4	45.1	9.9	13.1	8.6	191.5
DO470	11/6/2018	12	5	F	11534.9	9655.2	1562	134.3	70.2	35.7	17.6	24.5	20.2	19.8	34.8	54.7	36.9	7.4	6.4	1.5	191.2
DO471	11/6/2018	12	5	F	9767	6804.2	718.4	101.4	45	28	13.8	21.2	17.3	13.7	20	21.8	24.8	9.9	9.8	2.9	198.6
DO472	11/6/2018	12	5	F	9000.6	6094.1	1718.6	191.7	110.5	59.7	27	39.8	29	23.9	35.2	48.6	50.1	11.4	10.7	6.1	191.2
DO473	11/6/2018	12	5	F	11109.7	9615.3	2024.3	208.3	116	57.2	27.5	38	31.6	20.7	34.8	57.5	67.9	12.7	14.7	5.4	191
DO474	11/6/2018	12	5	F	10535.4	6926.1	1062.4	86.6	46.4	26.3	12.5	23.4	21.3	15.4	25.7	39.1	34.7	9.3	11	3.4	191
DO475	11/6/2018	12	5	F	12230.4	11453.9	2939.2	347.4	203.9	108.8	52.2	72	53.6	39.7	62.1	86.8	87.2	15.4	15	5.7	191.2
DO476	11/6/2018	12	5	F	10237.2	11841.6	1464.3	135	68.6	31.9	15.1	20	17	14	25	36.8	37.2	8.2	9.8	4.8	191.8
DO477	11/6/2018	12	5	F	14680.2	11532.4	1284.3	157.4	94.1	50.2	22.6	32.5	26.3	20.9	32.8	52.2	65.5	18	23.8	12.8	192.3
DO478	11/6/2018	12	5	F	10429.1	8188.6	1105.2	110.5	52.3	28.6	12.5	22.4	18.6	16.5	26	38.4	29	7.7	9.7	3.9	191.5
DO479	11/6/2018	12	5	F	11279.7	13378.3	2558.7	269.9	142.3	73.8	33	49.8	35.5	25.1	35.1	46.2	44.8	10.1	11.2	6.8	191
DO480	11/6/2018	12	5	F	12350.1	12123.4	2013.7	280.9	164	78.7	29.8	37.2	28	23	35.8	47.6	44.1	12.6	18.7	9.9	191.2
DO481	11/6/2018	12	5	F	10831.5	8140.3	1678.3	190.3	100.3	51.9	23	30.6	22.6	18	30	44.7	47	11.3	14.3	6.9	191.5
DO482	11/6/2018	12	5	F	13219.5	11046.6	1910	179.1	88.3	42.5	19.4	27.6	19.2	16.8	25.1	30	30	8.7	11.9	5	190.4
DO483	11/6/2018	12	5	F	10522.7	7932.4	2108.9	220.6	119.1	63.4	30.5	42.5	36	29.4	44.4	57	54.5	12.5	11.3	4.5	191.2
DO484	11/6/2018	12	5	F	12819.6	12020.3	1890.4	207.4	117.9	54.8	27.6	35	30.5	25	40.4	54.6	41.8	9.4	10.3	4.9	191.8
DO485	11/6/2018	12	5	F	12482.2	10167.2	1515.8	126.1	61.5	34.9	17.7	30.1	28	25.4	40.6	43.2	31.6	7.1	7.3	2.4	198.3
DO486	11/6/2018	12	5	F	12458.2	10123.4	912.9	84.7	48.9	30	15	23.1	18.7	16.4	28	41.2	39.4	7.8	10.8	7.8	193.6
DO487	11/6/2018	12	5	F	11542.2	8377.6	1946.8	206.1	113.2	61.6	29.5	46.3	40.4	31.8	48.3	53.4	45.3	10.3	12.3	5.6	192.3
DO488	11/6/2018	12	5	F	10744.9	8654.5	2610	318.6	184	99.8	47	65.8	48.4	34.7	52.9	60.7	52.8	10.5	8	2.2	191.2
DO489	11/6/2018	12	5	F	9944.7	9022.9	881	107.9	63.7	32.8	12.8	18.3	16.2	13	21	35.1	41.5	7.9	7.6	2.4	191.2
DO490	11/6/2018	12	5	F	12033.8	7707.2	899.2	96.5	49.8	31.7	17.9	25.7	22.4	17.9	24.4	23.9	25.2	8.4	13.2	8.3	194.2
DO491	11/6/2018	12	5	F	14666.5	12175.7	1765.1	164.9	80.7	39.6	17.7	25.5	22	20.3	37.9	72	71.8	11	9	2.6	191.2
DO492	11/6/2018	12	5	F	10852	9561.9	1944.8	227.8	135.6	71	31.4	41	26.9	18.3	25.2	30.9	30.5	7.4	6.7	3.8	192
DO493	11/6/2018	12	5	F	10632.2	8234.4	1523.8	141.6	73.8	36.2	16	20.4	14.9	12	19.2	30.6	36.5	7.9	6.2	2.1	190.4
DO494	11/6/2018	12	5	F	11740.6	9639.4	1016.5	78.9	42.2	25.8	12.9	18.6	21.6	19.2	34.3	64.2	57	9.9	8.3	2.9	204.3
DO495	11/6/2018	12	5	F	13778.5	11515.8	1549.7	158.7	96.3	53.3	26.4	36.6	27.1	27.5	45.3	68.9	53.4	10.5	11.4	7.1	190.4
