# Supplementary material for: Identification of genetic drivers of plasma lipoprotein size in the Diversity Outbred mouse population
Source: J Lipid Res. 2023 Nov 7;64(12):100471. doi: 10.1016/j.jlr.2023.100471 (PMC10750189; doi:10.1016/j.jlr.2023.100471)
Supplement: Supplemental data 4 [file mmc5.csv]

MouseID	Sex	Strain	StrainSex	Description	Diet	strainsexdiet	Krauss_Lab_No.	HDL_3_2a	HDL_2b	Mid_Zone	LDL_Ivc	LDL_Ivb	LDL_Iva	LDL_IIIb	LDL_IIIa	LDL_Iib	LDL_Iia	LDL_I	IDL_2	IDL_1	VLDL_sm	VLDL_int	VLDL_lg	LDL_pk_diam	Total	Total_HDL	Total_LDL	Total_IDL	Total_VLDL
11	F	PWK	PWK_F	Founder chow	chow	PWK_F_chow	X3594-01	36940.4	5969.4	1352.3	136.3	76	41	19.7	29.8	23.4	18.3	25.7	28.3	28.6	6	4.7	1.8	191.5	44701.7	42909.8	370.2	56.9	12.5
12	F	PWK	PWK_F	Founder chow	chow	PWK_F_chow	X3594-02	49669.2	7870	1485.8	147.5	81.2	41.2	19.9	28.2	21.6	14.8	20.3	25.1	24.2	4.9	3.8	1.1	193.1	59458.8	57539.2	374.7	49.3	9.8
13	F	PWK	PWK_F	Founder chow	chow	PWK_F_chow	X3594-03	13356	7824.3	1309.6	139.8	77.8	41	19.1	29.9	26.3	22.1	37	43.6	48.7	14.8	15.2	6.8	191.5	23012	21180.3	393	92.3	36.8
14	F	PWK	PWK_F	Founder chow	chow	PWK_F_chow	X3594-04	15462.8	9706.7	1495.3	139.4	79.3	38.5	18.2	25.7	22.6	22.4	34.4	43.9	44.5	11.5	12.2	5.1	193.9	27162.5	25169.5	380.5	88.4	28.8
15	F	PWK	PWK_F	Founder chow	chow	PWK_F_chow	X3594-05	12853.7	4887.3	514.6	60.8	42.7	25.7	13.5	20.8	20.7	20.4	30.7	36.4	38.7	10	10.9	4.8	207.2	18591.7	17741	235.3	75.1	25.7
16	M	PWK	PWK_M	Founder chow	chow	PWK_M_chow	X3594-06	11648.3	3352.9	363.7	33.7	22.3	13.4	7.1	12.1	10.7	9.6	14.3	16.3	23.5	9.3	12.4	4	191.5	15553.6	15001.2	123.2	39.8	25.7
17	M	PWK	PWK_M	Founder chow	chow	PWK_M_chow	X3594-07	18166.2	4637	371.2	33.9	24.1	13.7	8.9	13.5	12.7	12	16.2	19	30.8	13.3	19.6	8.6	199.1	23400.7	22803.2	135	49.8	41.5
18	M	PWK	PWK_M	Founder chow	chow	PWK_M_chow	X3594-08	12634.8	3689.6	421.5	43.1	27.1	16.2	8.3	13.9	11.2	10	15.5	19.4	26.9	11.2	13.7	5.4	191.8	16967.8	16324.4	145.3	46.3	30.3
19	M	PWK	PWK_M	Founder chow	chow	PWK_M_chow	X3594-09	9706.1	2950	357.6	34.2	21.2	12.7	5.5	10.7	8.8	7.5	13.2	15.1	21.6	8.6	11.4	5	193.9	13189.2	12656.1	113.8	36.7	25
20	M	PWK	PWK_M	Founder chow	chow	PWK_M_chow	X3594-10	9590.3	2338.8	276.4	29.8	19.2	12.7	8.1	10.5	10.3	7.8	11.7	15.9	24.3	11.5	20	9.6	199.7	12396.9	11929.1	110.1	40.2	41.1
9	M	NOD	NOD_M	Founder chow	chow	NOD_M_chow	X3594-11	12691.6	5021.4	712.4	65.1	35.8	21.1	10.9	17.2	14.8	12.6	17	20.2	25.8	12.3	16.2	8.3	193.4	18702.7	17713	194.5	46	36.8
10	M	NOD	NOD_M	Founder chow	chow	NOD_M_chow	X3594-12	12464.6	3737.4	449.7	52	28.9	16.8	9.3	14.4	14	13.5	19.6	22.5	24	8.1	8.5	4.6	191	16887.9	16202	168.5	46.5	21.2
11	F	NOD	NOD_F	Founder chow	chow	NOD_F_chow	X3594-13	12639.5	3633.1	373.4	46.6	27.6	18.7	10.7	16.9	15.6	13.3	20.7	27.7	29.1	13.1	20	9.5	195.6	16915.5	16272.6	170.1	56.8	42.6
12	F	NOD	NOD_F	Founder chow	chow	NOD_F_chow	X3594-14	27959.1	7821.1	1098.8	164.4	125.8	93.8	51.1	79.4	67	51.5	84.1	114.5	143.2	57.1	79.8	56.6	202.3	38047.3	35780.2	717.1	257.7	193.5
13	F	NOD	NOD_F	Founder chow	chow	NOD_F_chow	X3594-15	17568.2	5120.3	749.7	108	94.2	68.8	37.3	55.7	44.4	30.9	46.8	58	72.6	30.7	40.7	20.3	203	24146.6	22688.5	486.1	130.6	91.7
14	F	NOD	NOD_F	Founder chow	chow	NOD_F_chow	X3594-16	12066.1	2937.1	316	38.1	25	17.9	8.8	15	12.6	10.8	15.6	16.1	24	13.2	19.9	8.4	195.8	15544.6	15003.2	143.8	40.1	41.5
15	F	NOD	NOD_F	Founder chow	chow	NOD_F_chow	X3594-17	19758	4935.9	646.2	106.9	96.1	68.3	37.3	60.8	46.3	39	58	71.4	90.4	37.6	43.5	22.7	204.1	26118.4	24693.9	512.7	161.8	103.8
16	M	NOD	NOD_M	Founder chow	chow	NOD_M_chow	X3594-18	15309.9	4332.7	398.8	49	27.4	20.1	13.5	20.5	19.9	15.3	21.9	24	28.9	12.7	17	6.4	206.4	20318	19642.6	187.6	52.9	36.1
17	M	NOD	NOD_M	Founder chow	chow	NOD_M_chow	X3594-19	13432.6	3650.4	366.3	48.3	29.5	19.6	11.2	17.8	16.3	13.4	19.5	18.8	24.7	9.4	9.9	5.2	200.4	17692.9	17083	175.6	43.5	24.5
19	M	NOD	NOD_M	Founder chow	chow	NOD_M_chow	X3594-20	16776.1	4560.1	459.6	60.7	36.3	22.5	11.3	19.8	16.1	14.4	21	25.9	29.1	11.6	13.7	7.8	191.8	22086	21336.2	202.1	55	33.1
12	F	WSB	WSB_F	Founder chow	chow	WSB_F_chow	X3594-21	9841.8	4666.4	683.1	57.3	31.3	18.9	9.6	17.1	16.1	12	19.7	19.6	18.4	5.5	7.4	2.9	190.7	15427.1	14508.2	182	38	15.8
13	F	WSB	WSB_F	Founder chow	chow	WSB_F_chow	X3594-22	8141.7	3776.3	377.2	34.8	19.5	14.5	9	13.2	11.5	8.5	14.2	19.7	21.9	6	7.3	3.5	210.5	12478.8	11918	125.2	41.6	16.8
14	M	WSB	WSB_M	Founder chow	chow	WSB_M_chow	X3594-23	10455.6	4422.7	410.3	35.5	21.9	13.2	7.2	12.6	10	8.6	13.1	13.9	17.6	8.1	12.7	6.1	199.9	15469.1	14878.3	122.1	31.5	26.9
15	M	WSB	WSB_M	Founder chow	chow	WSB_M_chow	X3594-24	9846.8	3754.1	341.8	29.3	21.8	13.2	8.1	11.7	9	6.7	9.9	11.3	17.5	7.5	13.7	6.5	200.6	14108.9	13600.9	109.7	28.8	27.7
16	M	WSB	WSB_M	Founder chow	chow	WSB_M_chow	X3594-25	11372.2	4782.7	439.4	40.8	22	15.1	7.4	13.1	11.1	7.9	12	13.1	16.6	6.5	9.1	4.5	203	16773.5	16154.9	129.4	29.7	20.1
17	M	WSB	WSB_M	Founder chow	chow	WSB_M_chow	X3594-26	10289.9	4324.1	397.2	38.9	22.6	14.3	7.8	13.5	11	8.1	12.1	13.7	17.3	6.8	9.6	5	207.9	15191.9	14614	128.3	31	21.4
18	M	WSB	WSB_M	Founder chow	chow	WSB_M_chow	X3594-27	10972.3	4996.3	358.5	35.5	22.7	16.5	9.4	14.4	12	9.5	13.8	16.8	19.4	8	9.5	4.4	198.1	16519	15968.6	133.8	36.2	21.9
20	F	WSB	WSB_F	Founder chow	chow	WSB_F_chow	X3594-28	9491.8	4111.2	327.5	30.7	20.6	13.4	7.1	12.2	12.3	11.1	17.1	20.5	20.6	5.9	7	3.3	218.8	14112.3	13603	124.5	41.1	16.2
21	F	WSB	WSB_F	Founder chow	chow	WSB_F_chow	X3594-29	8230.8	3298.6	293.6	31.9	18.6	11	6	11.2	13	10.2	17.1	21.4	20.1	6.6	8.3	3.4	193.6	12001.8	11529.4	119	41.5	18.3
22	F	WSB	WSB_F	Founder chow	chow	WSB_F_chow	X3594-30	8978.4	3228.6	320.8	31.9	18.8	14.4	7.7	12.1	9.1	9.3	15.2	21.8	24.1	7.4	9	4	215.5	12712.6	12207	118.5	45.9	20.4
11	M	129	129_M	Founder chow	chow	129_M_chow	X3594-31	9415.5	4261.5	317.3	40.5	24.7	13.7	8.1	11.7	10.9	9.8	14.2	15.3	18.2	7.7	10.8	4	190.4	14183.9	13677	133.6	33.5	22.5
12	M	129	129_M	Founder chow	chow	129_M_chow	X3594-32	9546.2	6066	398.8	52.6	33.9	19.6	9.6	17	14.5	12	17.7	20.9	26.1	9.4	11.5	4.9	192.3	16260.7	15612.2	176.9	47	25.8
13	M	129	129_M	Founder chow	chow	129_M_chow	X3594-33	11328.9	7703	504.2	67.5	41.5	26	13.1	19.8	16.8	13.5	20.5	24.6	30.6	11.6	15	4.3	196.9	19840.9	19031.9	218.7	55.2	30.9
14	M	129	129_M	Founder chow	chow	129_M_chow	X3594-34	11196.7	7428	547.2	75.7	52	29.9	16	22.6	18	16.1	21.9	24.2	32.9	12.8	9.8	2.2	195	19506	18624.7	252.2	57.1	24.8
15	M	129	129_M	Founder chow	chow	129_M_chow	X3594-35	10291	6807.1	449.8	62.9	40.9	22.5	10.7	17.2	12.6	11.1	15.3	19.1	26.7	10.8	11.1	3.2	191	17812	17098.1	193.2	45.8	25.1
17	F	129	129_F	Founder chow	chow	129_F_chow	X3594-36	9659	7540.6	446.9	55.2	34.7	23	12.9	21	17.3	14.2	22.9	25.7	28.1	10.6	8.4	2.1	210.2	17922.6	17199.6	201.2	53.8	21.1
18	F	129	129_F	Founder chow	chow	129_F_chow	X3594-37	9092.7	6978	394.3	46.5	30.1	22.5	12.5	19.9	16.5	14.3	22.1	24.1	26	8.2	9.4	3.1	203	16720.2	16070.7	184.4	50.1	20.7
19	F	129	129_F	Founder chow	chow	129_F_chow	X3594-38	10041.4	6337.5	384	45.8	29.3	24.8	13.4	22.2	20.7	16.2	27.3	32.6	26.1	7.3	7.5	3.3	219.1	17039.4	16378.9	199.7	58.7	18.1
20	F	129	129_F	Founder chow	chow	129_F_chow	X3594-39	7765	5323.9	319.5	36.9	23.4	15.6	7.8	14.7	13.9	11.8	15.7	21.9	18.4	6.2	7.2	3.4	210.5	13605.3	13088.9	139.8	40.3	16.8
21	F	129	129_F	Founder chow	chow	129_F_chow	X3594-40	10023.2	6816.9	443.6	49.6	31	19	11.1	17.4	16.4	13.6	21.8	30	27	8.9	7.9	3.2	203.9	17540.6	16840.1	179.9	57	20
9	M	B6	B6_M	Founder chow	chow	B6_M_chow	X3594-41	9568.4	2329.7	243.9	23.3	14.1	11.3	7.2	14	18.1	13.8	23	21.3	19.4	5.7	5.9	2.1	223.5	12321.2	11898.1	124.8	40.7	13.7
10	M	B6	B6_M	Founder chow	chow	B6_M_chow	X3594-42	10238.9	3266.4	307.7	34	22	15.9	9.6	18	19.6	15.4	18.5	18.3	19.1	6	5.2	2.2	214.6	14016.8	13505.3	153	37.4	13.4
11	M	B6	B6_M	Founder chow	chow	B6_M_chow	X3594-43	10410.1	3151.8	272	29.2	19.8	15.1	9.3	19.3	22.2	18.2	23.6	21.5	17.7	5.2	4.8	2.5	207.6	14042.3	13561.9	156.7	39.2	12.5
12	M	B6	B6_M	Founder chow	chow	B6_M_chow	X3594-44	9584.1	3109.4	250.5	29.3	16	13.4	8.6	16.2	16	13.2	17.8	17.9	16.5	4.9	4.6	1.5	209	13119.9	12693.5	130.5	34.4	11
13	M	B6	B6_M	Founder chow	chow	B6_M_chow	X3594-45	8659.9	2628.5	246.8	27.8	16	12.6	8.4	17.6	19.1	17.8	20.8	19.9	16.8	5.5	4.2	2.1	221.5	11723.8	11288.4	140.1	36.7	11.8
16	F	B6	B6_F	Founder chow	chow	B6_F_chow	X3594-46	9405.1	3217.5	234.4	21.4	15.2	12.7	8.9	15.6	16.4	14.4	22	25.7	18.5	4.8	4.8	1.3	215.2	13038.7	12622.6	126.6	44.2	10.9
17	F	B6	B6_F	Founder chow	chow	B6_F_chow	X3594-47	7572.3	1622.7	171.6	15	11.6	9.6	5.1	13.5	14.5	13.2	20.1	22.5	16.9	5.3	4.8	1.1	225.3	9519.8	9195	102.6	39.4	11.2
18	F	B6	B6_F	Founder chow	chow	B6_F_chow	X3594-48	8678.4	2663.3	238.6	23.7	14.9	12.5	7.8	15.1	13	12.3	17.3	20.4	15.8	5.2	5.2	2	218.2	11745.5	11341.7	116.6	36.2	12.4
33	F	B6	B6_F	Founder chow	chow	B6_F_chow	X3594-49	6748.6	1857	190.8	17.9	11.1	9	6.8	13.3	17.1	13.8	19.4	22	17.7	4.1	4.4	1.4	216.4	8954.4	8605.6	108.4	39.7	9.9
34	F	B6	B6_F	Founder chow	chow	B6_F_chow	X3594-50	8846.1	2521.6	233	24.3	18.1	16.6	11.4	20.2	19.2	15.9	23.4	28.9	22.3	6.7	5	1.1	214.6	11813.8	11367.7	149.1	51.2	12.8
9	M	CAST	CAST_M	Founder chow	chow	CAST_M_chow	X3594-51	8898.8	1961.4	238.9	24.2	17.7	12.2	7.8	11.2	9.2	7.7	11.5	14.4	22.4	9.5	10.6	4.2	200.3	11261.7	10860.2	101.5	36.8	24.3
10	M	CAST	CAST_M	Founder chow	chow	CAST_M_chow	X3594-52	9663.7	2201	237.4	25.3	17.3	12	6.3	10.7	7.1	6.2	9.7	12.4	17	7.4	6.3	2.4	205.3	12242.2	11864.7	94.6	29.4	16.1
11	M	CAST	CAST_M	Founder chow	chow	CAST_M_chow	X3594-53	7073.9	1961.5	203.6	21.4	15.6	11.5	6.7	9.5	7.4	5.7	8.9	12.9	19.5	9.2	8.6	2.3	194.7	9378.2	9035.4	86.7	32.4	20.1
12	M	CAST	CAST_M	Founder chow	chow	CAST_M_chow	X3594-54	9332.7	2365.7	264.3	28.2	19.3	12.3	7.3	12.2	9.3	7.7	9.4	12.3	20.8	8.4	7.9	2.1	204	12119.9	11698.4	105.7	33.1	18.4
13	F	CAST	CAST_F	Founder chow	chow	CAST_F_chow	X3594-55	7012	1893.7	186.8	20.4	17.1	14.5	7.1	10.9	9.1	7.3	10	12.9	18.7	8	6.9	2.7	209	9238.1	8905.7	96.4	31.6	17.6
14	F	CAST	CAST_F	Founder chow	chow	CAST_F_chow	X3594-56	9096.5	3057	422.3	49.2	33.3	22.5	11.5	20.4	16.6	12.4	19.5	23.1	31.5	12.5	11.2	3.5	207.3	12843	12153.5	185.4	54.6	27.2
15	F	CAST	CAST_F	Founder chow	chow	CAST_F_chow	X3594-57	7894.3	2326	282.8	34.3	22.9	16	10.3	15.5	12.8	10.8	15.4	17.9	24.6	9.2	8.9	2.5	206.7	10704.2	10220.3	138	42.5	20.6
16	F	CAST	CAST_F	Founder chow	chow	CAST_F_chow	X3594-58	7300.9	2048.6	244.2	32.2	22.1	18.2	10.5	16.5	14.1	10.1	14.6	18.7	26.7	10.6	10.8	4.4	210.9	9803.2	9349.5	138.3	45.4	25.8
9	M	NZO	NZO_M	Founder chow	chow	NZO_M_chow	X3594-59	15450	10505.3	1995.8	361.4	216	91.2	30	40.9	32.8	26.1	35.5	41.5	46.2	16.5	25.5	23.6	190.7	28938.3	25955.3	833.9	87.7	65.6
10	M	NZO	NZO_M	Founder chow	chow	NZO_M_chow	X3594-60	12733.1	7086.1	1029.6	172	103	47.2	19.9	25.2	21.8	17.4	24.3	28.6	30.2	10.6	21.2	15	191.2	21385.2	19819.2	430.8	58.8	46.8
11	M	NZO	NZO_M	Founder chow	chow	NZO_M_chow	X3594-61	14588.2	8161.6	1385.9	254.8	160.2	73.7	31.4	39.2	30.6	22.8	31.9	37.1	42.8	13.9	27.6	23.5	191	24925.2	22749.8	644.6	79.9	65
12	M	NZO	NZO_M	Founder chow	chow	NZO_M_chow	X3594-62	10133.9	5606.3	1105.8	222.4	134.2	61.3	23.6	31	24.9	19.7	28.8	30.7	33.5	9.8	19.3	15.7	191	17500.9	15740.2	545.9	64.2	44.8
13	F	NZO	NZO_F	Founder chow	chow	NZO_F_chow	X3594-63	11736.3	6972	1467.3	201.8	79.9	38	21.7	35.8	33.8	29.9	39	44.3	36.2	11.1	12.4	11.4	191	20770.9	18708.3	479.9	80.5	34.9
14	F	NZO	NZO_F	Founder chow	chow	NZO_F_chow	X3594-64	11602.4	7066.8	1317.8	152.3	58.4	28	16	34.6	36.6	34.3	45.4	48.7	35.7	9.2	12.1	9	203.1	20507.3	18669.2	405.6	84.4	30.3
15	F	NZO	NZO_F	Founder chow	chow	NZO_F_chow	X3594-65	11585	7021.2	1445.2	224.9	89.3	40.7	24.3	38.9	35.9	31.2	44.2	46.8	38.9	12.2	10.4	4.5	190.7	20693.6	18606.2	529.4	85.7	27.1
16	F	NZO	NZO_F	Founder chow	chow	NZO_F_chow	X3594-66	9970.1	5912.2	1386.2	201.4	77.1	32.8	16.8	26.1	21.7	17.8	25.6	26.4	25.7	8.5	12.3	7.1	191	17767.8	15882.3	419.3	52.1	27.9
12	M	AJ	AJ_M	Founder chow	chow	AJ_M_chow	X3594-67	10904.5	2986.9	323.5	33.9	21.5	17.1	8.9	18.2	16.2	14.3	20.1	21.2	27.6	11.1	14.1	6.3	220.7	14445.4	13891.4	150.2	48.8	31.5
13	M	AJ	AJ_M	Founder chow	chow	AJ_M_chow	X3594-68	11773.3	3198	311.4	33.4	22.3	17.4	10.2	18.5	15.9	13.6	18.7	21.2	31.5	12.6	15.2	5.9	215.5	15519.1	14971.3	150	52.7	33.7
14	M	AJ	AJ_M	Founder chow	chow	AJ_M_chow	X3594-69	11947.1	3123.5	338.7	34.9	24.5	17.6	9.6	17.5	17.3	13.3	19.4	24.2	32.1	13.7	18.3	8.2	216.4	15659.9	15070.6	154.1	56.3	40.2
15	F	AJ	AJ_F	Founder chow	chow	AJ_F_chow	X3594-70	9254.1	2620.5	283.6	33.4	22.2	18	12.9	17.8	18.2	17.1	22.8	27.4	29.1	10.1	11.8	4.9	219.4	12403.9	11874.6	162.4	56.5	26.8
24	M	AJ	AJ_M	Founder chow	chow	AJ_M_chow	X3594-71	11461.3	2991.1	308.3	33.2	22.2	15.8	9.4	18.1	18.3	17.1	23.2	23.9	30.4	14.9	26.4	14.4	218.2	15028	14452.4	157.3	54.3	55.7
25	M	AJ	AJ_M	Founder chow	chow	AJ_M_chow	X3594-72	12062.7	3256.8	336.8	35.7	21.6	16	8.3	17.2	16.8	16.1	19.3	23.4	24.7	9.6	13.3	7.8	224	15886.1	15319.5	151	48.1	30.7
40	F	AJ	AJ_F	Founder chow	chow	AJ_F_chow	X3594-73	9640.5	2695.4	287.9	34.2	23.3	18.2	10.3	18	17.5	13.1	18.8	23	29.1	12.5	21.7	9.8	212.3	12873.3	12335.9	153.4	52.1	44
41	F	AJ	AJ_F	Founder chow	chow	AJ_F_chow	X3594-74	11156.2	2755.1	294.7	31.6	19.8	16.6	10	18.6	17	14.3	20.7	24.4	29.2	11.9	16.5	12.3	215.5	14448.9	13911.3	148.6	53.6	40.7
42	F	AJ	AJ_F	Founder chow	chow	AJ_F_chow	X3594-75	10244.2	2587.4	276.9	30	20.3	14.5	10.8	19	18.7	13.2	22	23.8	30.2	9.7	16.4	9.8	214.9	13346.9	12831.6	148.5	54	35.9
43	F	AJ	AJ_F	Founder chow	chow	AJ_F_chow	X3594-76	7403.5	1868.8	202.5	25	17.9	12.7	8.8	15.1	14.1	11.4	16.9	20	21.2	7.8	12.5	9.1	210.2	9667.3	9272.3	121.9	41.2	29.4
1	F	129	129_F	Founder HFD	HFD	129_F_HFD	X3594-77	10670.1	12909.2	629.9	75.7	41.3	26.7	14.3	24.2	22.4	20.5	36.1	55.3	50.8	12.9	16.6	5.6	203.6	24611.6	23579.3	261.2	106.1	35.1
2	F	129	129_F	Founder HFD	HFD	129_F_HFD	X3594-78	14190.4	14525	1520	125.2	62.7	31	15.2	25.5	19.9	17	28.9	50	65	18	24.4	11.3	191.5	30729.5	28715.4	325.4	115	53.7
3	F	129	129_F	Founder HFD	HFD	129_F_HFD	X3594-79	32431.4	5419.2	2343.9	198.7	100	49.6	21.6	31.5	20.5	14.9	20.8	26	26.9	6.7	6.3	1.9	192	40719.9	37850.6	457.6	52.9	14.9
4	F	129	129_F	Founder HFD	HFD	129_F_HFD	X3594-80	11587	12070.7	822.8	83.6	42.6	24.7	13.4	23.2	18.7	16	27.6	46.9	48	11.2	14.3	5.6	196.3	24856.3	23657.7	249.8	94.9	31.1
6	M	129	129_M	Founder HFD	HFD	129_M_HFD	X3594-81	20779.9	18202.1	1880.7	158.7	82.4	44.2	23.6	37.8	32.8	31	50	53.6	50.9	18.5	21.6	8.7	191	41476.5	38982	460.5	104.5	48.8
7	M	129	129_M	Founder HFD	HFD	129_M_HFD	X3594-82	13993.8	9623.8	831.9	91.8	54.8	32.2	17.5	26.4	20.5	16.7	21.7	28.6	37.2	16.8	15.3	4.5	192	24833.5	23617.6	281.6	65.8	36.6
8	M	129	129_M	Founder HFD	HFD	129_M_HFD	X3594-83	19280.9	15563.9	2002	196	105.8	53.7	25.6	39.9	32.4	28.7	44.1	54.9	67.6	28.6	29.2	9	191.8	37562.3	34844.8	526.2	122.5	66.8
9	M	129	129_M	Founder HFD	HFD	129_M_HFD	X3594-84	16787.8	12674.8	1140	104.4	64	40.8	23.3	39.5	31.7	24.6	37.6	41.7	43.4	18.5	22.1	7.5	199.7	31101.7	29462.6	365.9	85.1	48.1
1	F	PWK	PWK_F	Founder HFD	HFD	PWK_F_HFD	X3594-85	11214.2	6830.2	1432.3	179.3	111.5	59.7	27.2	42.6	30.3	25.5	36.3	49.3	50.9	10	7.9	3.6	192.3	20110.8	18044.4	512.4	100.2	21.5
2	F	PWK	PWK_F	Founder HFD	HFD	PWK_F_HFD	X3594-86	26944	14157.1	2436.3	234.8	131	69.3	31.1	44.6	35.1	31.1	58.5	83	83.2	18	18	9.1	191.8	44384.2	41101.1	635.5	166.2	45.1
3	M	PWK	PWK_M	Founder HFD	HFD	PWK_M_HFD	X3594-87	8113.9	5482.6	1162.3	109.5	60	30.8	15.6	20.9	15.3	10.8	16.8	20	25.1	8.2	10.3	5.7	191	15107.8	13596.5	279.7	45.1	24.2
4	M	PWK	PWK_M	Founder HFD	HFD	PWK_M_HFD	X3594-88	20698.2	11475.1	2218.7	187.7	94.6	45.4	20.9	28.9	22.8	18.1	27.8	31.1	34	13.8	20.1	9	190.4	34946.2	32173.3	446.2	65.1	42.9
5	M	PWK	PWK_M	Founder HFD	HFD	PWK_M_HFD	X3594-89	18159.5	10409.7	1753.3	139.4	70.7	35.4	17.5	24.7	20.9	15.8	24.5	30.5	34.5	11.6	14.1	6.2	191.2	30768.3	28569.2	348.9	65	31.9
6	F	PWK	PWK_F	Founder HFD	HFD	PWK_F_HFD	X3594-90	12104.8	7458.7	1612.1	199.1	125.2	69.9	31.7	46.4	35	27.5	43	55.8	57.1	12.6	10.8	6.5	193.1	21896.2	19563.5	577.8	112.9	29.9
7	F	PWK	PWK_F	Founder HFD	HFD	PWK_F_HFD	X3594-91	11742.6	6865.6	1551.6	180.6	103.1	53.3	25.8	37.6	26.3	23.2	36.8	51.4	49.6	11	10.6	4.7	191.2	20773.8	18608.2	486.7	101	26.3
9	M	PWK	PWK_M	Founder HFD	HFD	PWK_M_HFD	X3594-92	12232.5	7585.9	1896.3	265.8	177.6	105.8	55	82.9	68.6	53.3	84.3	110.9	134.4	32.1	21.9	8.2	191.5	22915.5	19818.4	893.3	245.3	62.2
1	F	B6	B6_F	Founder HFD	HFD	B6_F_HFD	X3594-93	11220.3	6321.1	1369	125.1	59.2	37.3	17.4	24.8	18.5	16.4	29.4	48.4	43.3	8.7	7.5	4.3	190.4	19350.7	17541.4	328.1	91.7	20.5
2	F	B6	B6_F	Founder HFD	HFD	B6_F_HFD	X3594-94	9748	2514	1491.2	178.6	117	77.9	36.6	50.9	40	28.2	39.9	50.8	64.1	18	13	2.9	190.4	14471.1	12262	569.1	114.9	33.9
3	F	B6	B6_F	Founder HFD	HFD	B6_F_HFD	X3594-95	10902.3	5728.6	771.8	70.1	40.5	29.5	16.1	23.7	19.4	16	26.3	39.8	34.4	8.6	8.5	4.2	206.1	17739.8	16630.9	241.6	74.2	21.3
4	F	B6	B6_F	Founder HFD	HFD	B6_F_HFD	X3594-96	12892.6	6923.7	971.8	75	42	28.3	15.4	22.6	17.8	16	29.1	47.4	51	10.6	10.6	4.8	193.1	21158.7	19816.3	246.2	98.4	26
5	M	B6	B6_M	Founder HFD	HFD	B6_M_HFD	X3594-97	15523.6	9752.1	1872.9	171.3	73	38.9	20	30.3	25.9	24	45	50.6	38.2	9	7.9	3.6	191.2	27686.3	25275.7	428.4	88.8	20.5
6	M	B6	B6_M	Founder HFD	HFD	B6_M_HFD	X3594-98	13682.9	8606.4	2826.2	311	157	85.3	39.7	55	45.3	36.7	53.2	60.6	47.5	12.4	9.1	3	191.2	26031.3	22289.3	783.2	108.1	24.5
7	M	B6	B6_M	Founder HFD	HFD	B6_M_HFD	X3594-99	11367.2	6721.3	1286.4	142	63.7	31.7	16.1	26.6	22.1	20.8	30	32	30.4	8.2	6.4	3.2	190.4	19808.1	18088.5	353	62.4	17.8
8	M	B6	B6_M	Founder HFD	HFD	B6_M_HFD	X3594-100	15148.9	9281.6	1849.2	189.9	85.5	45	24	39.7	36.2	32.6	56.2	52.9	42.1	12.6	11.1	5.3	190.4	26912.8	24430.5	509.1	95	29
1	F	NOD	NOD_F	Founder HFD	HFD	NOD_F_HFD	X3594-101	12253.7	5607.9	567.6	57.4	35.1	19.8	10.2	14.4	14	11.2	18.7	25.9	25.6	7.5	8.7	6.8	191	18684.5	17861.6	180.8	51.5	23
2	F	NOD	NOD_F	Founder HFD	HFD	NOD_F_HFD	X3594-102	13153.8	6280.5	760	69.9	41.8	23.3	11.4	15.5	13.7	12.9	20.7	27.9	26	7.6	8.6	4.9	191.5	20478.5	19434.3	209.2	53.9	21.1
3	F	NOD	NOD_F	Founder HFD	HFD	NOD_F_HFD	X3594-103	13090.8	4973.2	423.8	48.1	27.2	17.1	8.6	14.1	13.2	12.3	21.7	29	28.3	9.7	11.6	7.8	210.4	18736.5	18064	162.3	57.3	29.1
4	F	NOD	NOD_F	Founder HFD	HFD	NOD_F_HFD	X3594-104	12139.3	5616.1	645.7	72.5	36.8	20	9.8	17.3	16.8	13.8	23.4	34.9	32.7	9.3	12.3	8.1	190.7	18708.8	17755.4	210.4	67.6	29.7
5	M	NOD	NOD_M	Founder HFD	HFD	NOD_M_HFD	X3594-105	17398.1	8257.7	734.2	84.1	47.1	30.6	16.3	26.7	28.5	23.9	33.6	33.3	38.6	13.5	17.1	7	203.4	26790.3	25655.8	290.8	71.9	37.6
6	M	NOD	NOD_M	Founder HFD	HFD	NOD_M_HFD	X3594-106	22252.1	13378.5	1553.5	133.5	64.5	35.7	18.3	29.1	28.4	26.6	47	50.6	48.6	15.3	17.6	7.5	192.6	37706.8	35630.6	383.1	99.2	40.4
7	M	NOD	NOD_M	Founder HFD	HFD	NOD_M_HFD	X3594-107	19659.1	9927	982.2	102.9	59.1	34.3	18	28.6	26.6	23.4	36.5	45.3	48.9	15.6	17.1	5.3	190.7	31029.9	29586.1	329.4	94.2	38
8	M	NOD	NOD_M	Founder HFD	HFD	NOD_M_HFD	X3594-108	14182.6	5706.9	506.6	59.7	33.8	22.4	12.5	22.4	22.8	17.3	29.6	32.8	31.3	9.9	11.9	4.1	202.8	20706.6	19889.5	220.5	64.1	25.9
1	F	WSB	WSB_F	Founder HFD	HFD	WSB_F_HFD	X3594-109	14078.2	7936.8	2383.4	211.8	109.5	54.3	25	33.4	24	17.2	24.7	34.3	40.7	9.4	8	3.2	193.1	24993.9	22015	499.9	75	20.6
3	F	WSB	WSB_F	Founder HFD	HFD	WSB_F_HFD	X3594-110	11107	3697.6	2137	234.1	139.8	71.9	30.7	48.1	34	23.9	34.6	43.6	47	9.1	7	3.2	191.2	17668.6	14804.6	617.1	90.6	19.3
4	F	WSB	WSB_F	Founder HFD	HFD	WSB_F_HFD	X3594-111	11684.1	6148.2	1817.9	157.7	82.7	38.6	18.2	24.9	17.4	14.1	20.2	31.5	45.9	9.5	8.2	4.3	192.6	20123.4	17832.3	373.8	77.4	22
5	M	WSB	WSB_M	Founder HFD	HFD	WSB_M_HFD	X3594-112	8657.7	3897.4	1916	224.2	130	69.2	33.4	43.8	33	24.8	37.3	38.2	35.6	9.2	7	2.8	192.6	15159.6	12555.1	595.7	73.8	19
6	M	WSB	WSB_M	Founder HFD	HFD	WSB_M_HFD	X3594-113	33071.7	19208.3	3769.7	299.5	151.7	71.7	30.9	48.6	40.9	34	51.6	59.9	66.8	20.1	21.7	7.5	190.7	56954.6	52280	728.9	126.7	49.3
7	M	WSB	WSB_M	Founder HFD	HFD	WSB_M_HFD	X3594-114	13205.3	7971.7	1982.4	179.8	91.3	43.6	18.9	24.6	17.2	14.9	21.1	20.8	22.8	9.3	12.5	5	191.8	23641.2	21177	411.4	43.6	26.8
8	M	WSB	WSB_M	Founder HFD	HFD	WSB_M_HFD	X3594-115	34552.8	19397.6	4708.1	404.8	205.9	97.9	42.2	57.6	43.3	32	46.6	55.1	58.2	15.2	16.1	6.4	191	59739.8	53950.4	930.3	113.3	37.7
9	F	WSB	WSB_F	Founder HFD	HFD	WSB_F_HFD	X3594-116	7229.4	2492.8	1464.6	140.3	78.8	40.4	19.1	23	16.3	12	16.4	19.5	20.6	4.4	5.3	3.1	192.6	11586	9722.2	346.3	40.1	12.8
1	F	CAST	CAST_F	Founder HFD	HFD	CAST_F_HFD	X3594-117	7882.1	1493.3	690.2	88.8	50.9	27.8	12.8	18.7	13.8	11	14.5	17.6	15.9	3.2	2.1	0.8	191.2	10343.5	9375.4	238.3	33.5	6.1
2	F	CAST	CAST_F	Founder HFD	HFD	CAST_F_HFD	X3594-118	5585.5	2282.9	846.8	81.6	51.2	28.1	14.4	19	15.2	11.3	16.6	19.8	23.1	6.5	6	1.8	191.8	9009.8	7868.4	237.4	42.9	14.3
3	F	CAST	CAST_F	Founder HFD	HFD	CAST_F_HFD	X3594-119	25887.2	6405	2635.9	236.3	139.3	77.4	35.8	51.9	39.3	28.9	45.1	58.7	70.9	17.3	11.7	3	193.6	35743.7	32292.2	654	129.6	32
5	M	CAST	CAST_M	Founder HFD	HFD	CAST_M_HFD	X3594-120	5603	1454.6	755	96.9	59.5	37.2	16.1	23.3	16.8	12.8	18.6	22	25.5	8.4	6.8	2.4	191.8	8158.9	7057.6	281.2	47.5	17.6
6	M	CAST	CAST_M	Founder HFD	HFD	CAST_M_HFD	X3594-121	7792	2908.9	1382.5	173.6	103.2	54.3	26.9	37.4	28.3	20.2	26.3	28.2	36.5	15.9	16.5	5.3	192	12656	10700.9	470.2	64.7	37.7
7	M	CAST	CAST_M	Founder HFD	HFD	CAST_M_HFD	X3594-122	17212.2	9658.5	2719.5	294.3	174	94.7	43.1	60.2	41.9	32.1	45.4	49.7	53.6	18	18.8	7.1	191.8	30523.1	26870.7	785.7	103.3	43.9
8	M	CAST	CAST_M	Founder HFD	HFD	CAST_M_HFD	X3594-123	10455.9	5584.1	1901.3	199.5	119.2	64.8	28.6	40	29.7	22.3	30.7	34.8	39.7	12.7	14.9	6.5	191.2	18584.7	16040	534.8	74.5	34.1
1	F	NZO	NZO_F	Founder HFD	HFD	NZO_F_HFD	X3594-124	12709.8	7737	1980.8	277.3	118.3	49.5	21.3	29.8	25.6	25.2	37.8	47.6	51.2	8.6	8	4.4	191.2	23132.2	20446.8	584.8	98.8	21
2	F	NZO	NZO_F	Founder HFD	HFD	NZO_F_HFD	X3594-125	13803.5	8600.3	1876	230.8	97.6	41.7	17.8	26.5	24.3	24.6	43.7	56.2	54.2	9.9	9.2	4.9	191	24921.2	22403.8	507	110.4	24
3	F	NZO	NZO_F	Founder HFD	HFD	NZO_F_HFD	X3594-126	12516.9	7983.4	1856	272.1	116.2	45.2	18	25.8	26.2	24.6	44.6	54.5	52.2	9.8	10.5	5.6	191	23061.6	20500.3	572.7	106.7	25.9
4	F	NZO	NZO_F	Founder HFD	HFD	NZO_F_HFD	X3594-127	13469	8639.4	1767.5	197.2	81.6	39.2	16.1	24.9	19.6	22.7	45.2	67.2	62.2	10.3	8.9	3.6	191.2	24474.6	22108.4	446.5	129.4	22.8
5	M	NZO	NZO_M	Founder HFD	HFD	NZO_M_HFD	X3594-128	15227.5	9432.4	2323.3	218.4	83.2	42	17.9	29.1	29.9	25.9	40.5	52.8	49.9	12.4	15.8	9.9	190.7	27610.9	24659.9	486.9	102.7	38.1
6	M	NZO	NZO_M	Founder HFD	HFD	NZO_M_HFD	X3594-129	15203.8	8454.5	1866.8	195.9	70.5	32.1	15.7	24.9	20	17	24.6	32.1	31.8	12.1	23.7	14.5	190.4	26040	23658.3	400.7	63.9	50.3
7	M	NZO	NZO_M	Founder HFD	HFD	NZO_M_HFD	X3594-130	14763.5	8754.2	2210.4	266.7	112	46.6	23.7	35.1	28.9	24.4	33.7	38.6	38	9.5	16.6	11	190.7	26412.9	23517.7	571.1	76.6	37.1
8	M	NZO	NZO_M	Founder HFD	HFD	NZO_M_HFD	X3594-131	16594.2	11945.5	2198.1	196.7	103.7	53.5	27.4	40	31.7	36.5	121	221.3	196.1	64.5	89.9	26.9	234.6	31947	28539.7	610.5	417.4	181.3
1	F	AJ	AJ_F	Founder HFD	HFD	AJ_F_HFD	X3594-132	11622.6	6000.7	996.1	92.6	49.4	25.2	12	18.3	16.2	15.1	26	37.2	40.6	8.9	9.3	6.8	192	18977	17623.3	254.8	77.8	25
2	F	AJ	AJ_F	Founder HFD	HFD	AJ_F_HFD	X3594-133	12752.7	7769.2	2167.7	250.1	148.9	81.6	40.9	57.1	45.8	34.4	52	66.7	71.1	15.2	15.6	7.6	193.9	23576.6	20521.9	710.8	137.8	38.4
3	F	AJ	AJ_F	Founder HFD	HFD	AJ_F_HFD	X3594-134	11516.2	7138.4	1714.7	185.4	107.5	58.3	28.1	37.7	29	24.5	36.3	44.1	46.5	12.1	11.6	7	192	20997.4	18654.6	506.8	90.6	30.7
4	F	AJ	AJ_F	Founder HFD	HFD	AJ_F_HFD	X3594-135	10437.1	5349.2	735.2	62.9	33.1	19.8	9.3	14.5	12.3	11.4	18.9	30.7	32.4	8	9.6	6.4	196.9	16790.8	15786.3	182.2	63.1	24
5	M	AJ	AJ_M	Founder HFD	HFD	AJ_M_HFD	X3594-136	15615.5	10196.7	2634.5	330.5	192.6	106.3	51	70.5	55.6	39.3	58.6	67.1	62.5	12	10.9	6.3	193.6	29509.9	25812.2	904.4	129.6	29.2
6	M	AJ	AJ_M	Founder HFD	HFD	AJ_M_HFD	X3594-137	12891.6	8128.7	1705.8	173.9	98.9	52.4	22.7	31.8	25.6	21.2	31	38.9	39.8	11.3	13.2	5.4	192.8	23292.2	21020.3	457.5	78.7	29.9
7	M	AJ	AJ_M	Founder HFD	HFD	AJ_M_HFD	X3594-138	12991.5	8834.4	1706.6	164.2	87.8	46.4	21.3	32.7	25.6	21.7	35.2	47.7	43.5	10.3	9.1	3.5	191.2	24081.5	21825.9	434.9	91.2	22.9
8	M	AJ	AJ_M	Founder HFD	HFD	AJ_M_HFD	X3594-139	14812.6	7509.3	823.1	76.5	38.2	26.2	14	22.3	20.8	18.5	26.9	29	28.2	8.9	12.6	8.4	190.4	23475.5	22321.9	243.4	57.2	29.9
